# Supplementary material for: Global biogeography and projection of antimicrobial toxin genes
Source: Microbiome. 2025 Feb 4;13:40. doi: 10.1186/s40168-025-02038-5 (PMC11796102; doi:10.1186/s40168-025-02038-5)
Supplement: Supplementary file 12 — Additional file 11: Supplementary Data 1. Information on the identified ATGs in microbial communities. [file 40168_2025_2038_MOESM11_ESM.xlsx]

## Sheet: Data S1
Locus_tag	Assembly	Species	Antimicrobial toxin domain	Delivery modes	Target of antimicrobial toxin	Cluster ID
A0125_RS04255	GCF_001586775.1	Sphingobacterium sp.	Toxin-JAB1	RHS	Toxins that act on nucleic acids	cluster3767
A0125_RS04315	GCF_001586775.1	Sphingobacterium sp.	Peptidase_M54	RHS	Toxins that act on proteins	cluster2835
A39O_RS0121765	GCF_000379525.1	Lamprocystis purpurea	DUF4923	T6SS	Unknown	cluster2386
A3CU_RS0125715	GCF_000519205.1	Amycolatopsis taiwanensis	Sarcoglycan_1	Other	Toxins that act on carbohydrates	cluster2705
A3CU_RS0125765	GCF_000519205.1	Amycolatopsis taiwanensis	Peptidase_M78	eCIS	Toxins that act on proteins	cluster4885
A3E1_RS0112630	GCF_000379685.1	Catelliglobosispora koreensis	Tox-ART-HYD1	RHS	Toxins that act on proteins	cluster770
A3EE_RS0115180	GCF_000379725.1	Cytophaga aurantiaca	DUF2235	T6SS	Toxins that act on lipids	cluster110
A3EE_RS0118535	GCF_000379725.1	Cytophaga aurantiaca	DUF2235	T6SS	Toxins that act on lipids	cluster2524
A3EU_RS0109730	GCF_000379805.1	Lewinella cohaerens	NUC	eCIS	Toxins that act on nucleic acids	cluster1325
A3G1_RS0124345	GCF_000379825.1	Longispora albida	LHH	RHS	Toxins that act on nucleic acids	cluster515
A3G1_RS33140	GCF_000379825.1	Longispora albida	NUC	RHS	Toxins that act on nucleic acids	cluster803
A3G1_RS35950	GCF_000379825.1	Longispora albida	SCP1201-deam	RHS	Toxins that act on nucleic acids	cluster816
A3G1_RS37740	GCF_000379825.1	Longispora albida	Tox-HNH-EHHH	RHS	Toxins that act on nucleic acids	cluster747
A3G1_RS41550	GCF_000379825.1	Longispora albida	SseC	eCIS	Miscellaneous toxins	cluster1796
A3I9_RS0104485	GCF_000380125.1	Streptococcus ovis	VIP2	Mu_F	Toxins that act on proteins	cluster2970
A3I9_RS0107165	GCF_000380125.1	Streptococcus ovis	LHH	RHS	Toxins that act on nucleic acids	cluster414
A3SG_RS0103135	GCF_000264055.1	Flavobacterium sp.	Tox-MPTase2	RHS	Toxins that act on proteins	cluster4675
A4G17_RS04650	GCF_011455495.1	Frederiksenia canicola	Fic	CDI	Toxins that act on proteins	cluster458
A4H34_RS00010	GCF_001652275.1	Peptidiphaga gingivicola	Peptidase_M91	T7SS	Toxins that act on proteins	cluster2808
A4H34_RS01805	GCF_001652275.1	Peptidiphaga gingivicola	Peptidase_C2	T7SS	Toxins that act on proteins	cluster3615
A4H34_RS02395	GCF_001652275.1	Peptidiphaga gingivicola	VIP2	T7SS	Toxins that act on proteins	cluster2950
A5889_RS06690	GCF_002174455.1	Enterococcus sp.	Toxin-deaminase	Other	Toxins that act on nucleic acids	cluster4836
A5889_RS16745	GCF_002174455.1	Enterococcus sp.	Cytotoxic	T7SS	Toxins that act on nucleic acids	cluster3533
A6B44_RS05055	GCF_013377295.1	Pasteurella skyensis	Colicin_D	Mu_F	Toxins that act on nucleic acids	cluster3503
A6B44_RS09065	GCF_013377295.1	Pasteurella skyensis	Colicin_D	Mu_F	Toxins that act on nucleic acids	cluster3624
A7982_RS02755	GCF_001931535.1	Minicystis rosea	PoNe	RHS	Toxins that act on nucleic acids	cluster1732
A7982_RS02765	GCF_001931535.1	Minicystis rosea	Peptidase_S41_CPP	T6SS	Toxins that act on proteins	cluster4256
A7982_RS06010	GCF_001931535.1	Minicystis rosea	Peptidase_S41_CPP	T6SS	Toxins that act on proteins	cluster4327
A7982_RS10400	GCF_001931535.1	Minicystis rosea	Lyz-like	T6SS	Toxins that act on carbohydrates	cluster2160
A7982_RS17420	GCF_001931535.1	Minicystis rosea	HNHc (WHH)	T6SS	Toxins that act on nucleic acids	cluster1622
A7982_RS20605	GCF_001931535.1	Minicystis rosea	YwqJ-deaminase	RHS	Toxins that act on nucleic acids	cluster1644
A7982_RS43465	GCF_001931535.1	Minicystis rosea	Peptidase_S41_CPP	T6SS	Toxins that act on proteins	cluster4295
A7982_RS47150	GCF_001931535.1	Minicystis rosea	PKc_like	eCIS	Toxins that act on proteins	cluster1494
A7982_RS51145	GCF_001931535.1	Minicystis rosea	Peptidase_S41_CPP	T6SS	Toxins that act on proteins	cluster4279
A7982_RS51790	GCF_001931535.1	Minicystis rosea	PKc_like	T6SS	Toxins that act on proteins	cluster4738
A7982_RS57950	GCF_001931535.1	Minicystis rosea	SseC	T6SS	Miscellaneous toxins	cluster4793
A7982_RS62180	GCF_001931535.1	Minicystis rosea	Peptidase_M23	RHS	Toxins that act on proteins	cluster963
A7982_RS62805	GCF_001931535.1	Minicystis rosea	Cthe_2159	T6SS	Toxins that act on carbohydrates	cluster2215
A7982_RS66285	GCF_001931535.1	Minicystis rosea	Peptidase_M15	T6SS	Toxins that act on proteins	cluster4902
A7A09_RS12315	GCF_003007735.2	Methylarcula marina	Cthe_2159	T6SS	Toxins that act on carbohydrates	cluster2485
A7A78_RS04490	GCF_001641085.1	Aequorivita soesokkakensis	M35_like	eCIS	Toxins that act on proteins	cluster2158
A7A78_RS14360	GCF_001641085.1	Aequorivita soesokkakensis	Peptidase_S74	CDI	Toxins that act on proteins	cluster1762
A7L40_RS07685	GCF_001863225.1	Acinetobacter baumannii	Tox-GHH	T6SS	Toxins that act on nucleic acids	cluster75
A7L45_RS09735	GCF_001877035.1	Clostridium estertheticum	HNHc (WHH)	RHS	Toxins that act on nucleic acids	cluster651
A7L45_RS10030	GCF_001877035.1	Clostridium estertheticum	LHH	Other	Toxins that act on nucleic acids	cluster5135
A7L45_RS11320	GCF_001877035.1	Clostridium estertheticum	LHH	Other	Toxins that act on nucleic acids	cluster2191
A7L45_RS22555	GCF_001877035.1	Clostridium estertheticum	HNHc (WHH)	RHS	Toxins that act on nucleic acids	cluster4743
A7L45_RS23525	GCF_001877035.1	Clostridium estertheticum	Ntox15	Other	Toxins that act on nucleic acids	cluster2206
A8143_RS12915	GCF_001661595.2	Crocinitomix algicola	Peptidase_M54	RHS	Toxins that act on proteins	cluster3605
A8B35_RS13000	GCF_001660705.2	Saccharicrinis aurantiacus	DNase_NucA_NucB	RHS	Toxins that act on nucleic acids	cluster773
A8C56_RS10065	GCF_001654455.1	Niabella ginsenosidivorans	ParBc	RHS	Toxins that act on nucleic acids	cluster1666
A8C56_RS21345	GCF_001654455.1	Niabella ginsenosidivorans	DUF4329 (Toxin-JAB2)	RHS	Toxins that act on nucleic acids	cluster1994
A8C75_RS18660	GCF_001651805.1	Marinobacterium aestuarii	Peptidase_C39_like	RHS	Toxins that act on proteins	cluster1160
A9G10_RS08335	GCF_001690185.1	Gilliamella apicola	DUF4225	T6SS	Unknown	cluster3691
AA23TX_RS01945	GCF_902497555.1	Amycolatopsis sp.	Toxin-deaminase	RHS	Toxins that act on nucleic acids	cluster781
AA23TX_RS49705	GCF_902497555.1	Amycolatopsis sp.	ClyA-like	T7SS	Miscellaneous toxins	cluster2888
AA671_RS26820	GCF_001021565.1	Delftia tsuruhatensis	COG5529	RHS	Toxins that act on nucleic acids	cluster4637
AA895_RS27260	GCF_001007275.1	Pseudomonas aeruginosa	Ntox46	T6SS	Miscellaneous toxins	cluster166
AA895_RS27290	GCF_001007275.1	Pseudomonas aeruginosa	Tox-GHH2	T6SS	Toxins that act on nucleic acids	cluster195
AA895_RS31250	GCF_001007275.1	Pseudomonas aeruginosa	Tox-REase-5	T6SS	Toxins that act on nucleic acids	cluster23
AASI_RS01720	GCF_000020565.1	Candidatus Amoebophilus asiaticus	Abhydrolase	SP	Toxins that act on lipids	cluster2234
AB93A2_RS12975	GCF_900465415.1	Acinetobacter baylyi	Tox-REase-7	CDI	Toxins that act on nucleic acids	cluster994
ABB30_RS03755	GCF_001431485.1	Stenotrophomonas ginsengisoli	TNT	RHS	Miscellaneous toxins	cluster237
ABD76_RS10910	GCF_015845845.1	Paenibacillus dendritiformis	PoNe	Other	Toxins that act on nucleic acids	cluster2203
ABD76_RS20395	GCF_015845845.1	Paenibacillus dendritiformis	EndoU	Other	Toxins that act on nucleic acids	cluster2104
ABD76_RS22360	GCF_015845845.1	Paenibacillus dendritiformis	CdiA-CT_5T87E_Ct	RHS	Toxins that act on nucleic acids	cluster1104
ABD78_RS25900	GCF_015845785.1	Paenibacillus polymyxa	YwqJ-deaminase	Other	Toxins that act on nucleic acids	cluster2085
ABE36_RS04840	GCF_015844655.1	Bacillus subtilis	NUC	T7SS	Toxins that act on nucleic acids	cluster112
ABE36_RS12835	GCF_015844655.1	Bacillus subtilis	EndoU	T7SS	Toxins that act on nucleic acids	cluster131
ABE36_RS21315	GCF_015844655.1	Bacillus subtilis	Tox-HNH-EHHH	T7SS	Toxins that act on nucleic acids	cluster3141
ABG80_RS02800	GCF_001447195.1	Aquabacterium parvum	Tox-REase-5	T6SS	Toxins that act on nucleic acids	cluster4995
ABG80_RS02925	GCF_001447195.1	Aquabacterium parvum	Tox-REase-5	T6SS	Toxins that act on nucleic acids	cluster4999
ABG80_RS06010	GCF_001447195.1	Aquabacterium parvum	Tox-REase-5	T6SS	Toxins that act on nucleic acids	cluster4996
ABG80_RS07210	GCF_001447195.1	Aquabacterium parvum	Peptidase_C39_like	RHS	Toxins that act on proteins	cluster2082
ABG80_RS07940	GCF_001447195.1	Aquabacterium parvum	Tox-REase-5	T6SS	Toxins that act on nucleic acids	cluster5000
ABG80_RS18520	GCF_001447195.1	Aquabacterium parvum	PoNe	T6SS	Toxins that act on nucleic acids	cluster3416
ABRG53_RS16935	GCF_003967015.1	Pseudanabaena sp.	Lyz-like	eCIS	Toxins that act on carbohydrates	cluster2162
ABRG53_RS21415	GCF_003967015.1	Pseudanabaena sp.	VIP2	eCIS	Toxins that act on proteins	cluster121
ABRG53_RS24310	GCF_003967015.1	Pseudanabaena sp.	SseC	eCIS	Miscellaneous toxins	cluster2709
AC526_RS15955	GCF_001296225.1	Marinagarivorans algicola	PoNe	CDI	Toxins that act on nucleic acids	cluster1718
ACECE_RS0210215	GCF_000179595.2	Acetivibrio cellulolyticus	Lyz-like	RHS	Toxins that act on carbohydrates	cluster3308
ACECE_RS0213325	GCF_000179595.2	Acetivibrio cellulolyticus	Lyz-like	RHS	Toxins that act on carbohydrates	cluster2328
ACECE_RS0222395	GCF_000179595.2	Acetivibrio cellulolyticus	EndoU	SP	Toxins that act on nucleic acids	cluster1581
ACECE_RS0223070	GCF_000179595.2	Acetivibrio cellulolyticus	Rib_hydrolase	RHS	Toxins that act on proteins	cluster983
ACID345_RS25115	GCF_000014005.1	Candidatus Koribacter versatilis	Ntox1	eCIS	Toxins that act on nucleic acids	cluster2013
ACIX9_RS09910	GCF_000178975.2	Granulicella tundricola	YkuD_like	RHS	Toxins that act on proteins	cluster666
ACIX9_RS23825	GCF_000178975.2	Granulicella tundricola	HNHc (WHH)	eCIS	Toxins that act on nucleic acids	cluster1902
ACPOL_RS32440	GCF_003330725.1	Acidisarcina polymorpha	Ntox44	RHS	Toxins that act on nucleic acids	cluster1300
ACS48_RS03230	GCF_001566375.1	Bacillus cereus	HNHc (WHH)	T7SS	Toxins that act on nucleic acids	cluster11
ACS48_RS06490	GCF_001566375.1	Bacillus cereus	microbial_Rnases (Ribonuclease)	Other	Toxins that act on nucleic acids	cluster1919
ACS48_RS19730	GCF_001566375.1	Bacillus cereus	HNHc (WHH)	SP	Toxins that act on nucleic acids	cluster4318
ACS48_RS20800	GCF_001566375.1	Bacillus cereus	Ntox24	RHS	Toxins that act on nucleic acids	cluster2320
acsn021_RS01345	GCF_014218335.1	Anaerocolumna cellulosilytica	NLPC_P60	Other	Toxins that act on proteins	cluster2424
acsn021_RS15405	GCF_014218335.1	Anaerocolumna cellulosilytica	AHH	RHS	Toxins that act on nucleic acids	cluster2848
acsn021_RS15430	GCF_014218335.1	Anaerocolumna cellulosilytica	Tox-GHH	RHS	Toxins that act on nucleic acids	cluster2086
acsn021_RS22735	GCF_014218335.1	Anaerocolumna cellulosilytica	AHH	Other	Toxins that act on nucleic acids	cluster4244
ACSP50_RS01185	GCF_900119315.1	Actinoplanes sp.	SCP1201-deam	Other	Toxins that act on nucleic acids	cluster894
ACX27_RS04410	GCF_001298445.1	Nostoc piscinale	NUC	eCIS	Toxins that act on nucleic acids	cluster2035
ACX27_RS09745	GCF_001298445.1	Nostoc piscinale	VIP2	eCIS	Toxins that act on proteins	cluster2097
Acy02nite_RS00070	GCF_016862095.1	Actinoplanes cyaneus	PoNe	RHS	Toxins that act on nucleic acids	cluster308
Acy02nite_RS05065	GCF_016862095.1	Actinoplanes cyaneus	SseC	T7SS	Miscellaneous toxins	cluster281
Acy02nite_RS44420	GCF_016862095.1	Actinoplanes cyaneus	SCP1201-deam	RHS	Toxins that act on nucleic acids	cluster2349
Acy02nite_RS45075	GCF_016862095.1	Actinoplanes cyaneus	microbial_Rnases (Ribonuclease)	RHS	Toxins that act on nucleic acids	cluster656
AD666_RS01580	GCF_001269775.1	Pseudomonas sp.	YwqJ-deaminase	RHS	Toxins that act on nucleic acids	cluster2121
AD666_RS11655	GCF_001269775.1	Pseudomonas sp.	CdiA-CT_Yk_RNaseA-like	RHS	Toxins that act on nucleic acids	cluster1250
AD666_RS13365	GCF_001269775.1	Pseudomonas sp.	Cytotoxic	Bacteriocins	Toxins that act on nucleic acids	cluster3733
AD666_RS13430	GCF_001269775.1	Pseudomonas sp.	Cytotoxic	Bacteriocins	Toxins that act on nucleic acids	cluster44
ADA41_RS02600	GCF_001054945.1	Corynebacterium falsenii	Tox-REase-7	RHS	Toxins that act on nucleic acids	cluster4900
ADJ70_RS00050	GCF_001189515.2	Olsenella sp.	GIYc	RHS	Toxins that act on nucleic acids	cluster2926
ADJ70_RS07735	GCF_001189515.2	Olsenella sp.	LHH	SP	Toxins that act on nucleic acids	cluster3839
ADJ70_RS10075	GCF_001189515.2	Olsenella sp.	CDI_toxin_Bp_tRNase-like	Mu_F	Toxins that act on nucleic acids	cluster3332
ADJ79_RS03820	GCF_001262075.1	Ottowia sp.	DNase_NucA_NucB	RHS	Toxins that act on nucleic acids	cluster632
ADL50_RS01645	GCF_001060545.1	Rothia mucilaginosa	Abhydrolase	RHS	Toxins that act on lipids	cluster65
Adu01nite_RS08435	GCF_016862175.1	Actinoplanes durhamensis	Peptidase_C39_like	T7SS	Toxins that act on proteins	cluster4455
Adu01nite_RS13820	GCF_016862175.1	Actinoplanes durhamensis	NUC	eCIS	Toxins that act on nucleic acids	cluster930
Adu01nite_RS18205	GCF_016862175.1	Actinoplanes durhamensis	AHH	RHS	Toxins that act on nucleic acids	cluster469
Adu01nite_RS34840	GCF_016862175.1	Actinoplanes durhamensis	Peptidase_M54	eCIS	Toxins that act on proteins	cluster4010
Adu01nite_RS37730	GCF_016862175.1	Actinoplanes durhamensis	DNase_NucA_NucB	RHS	Toxins that act on nucleic acids	cluster318
Adu01nite_RS42365	GCF_016862175.1	Actinoplanes durhamensis	CDI_toxin_Bp_tRNase-like	T7SS	Toxins that act on nucleic acids	cluster3891
AE2B122_RS19010	GCF_902497585.1	Terribacillus sp.	EndoU	T7SS	Toxins that act on nucleic acids	cluster3974
AEQU2_RS11075	GCF_900489835.1	Aequorivita antarctica	CdiA-CT_Ecl_RNase-like	RHS	Toxins that act on nucleic acids	cluster4483
Afe04nite_RS01985	GCF_016862495.1	Asanoa ferruginea	PKc_like	RHS	Toxins that act on proteins	cluster616
Afe05nite_RS02675	GCF_016862195.1	Actinoplanes ferrugineus	Fic	RHS	Toxins that act on proteins	cluster783
Afe05nite_RS33085	GCF_016862195.1	Actinoplanes ferrugineus	CDI_toxin_Bp_tRNase-like	T7SS	Toxins that act on nucleic acids	cluster175
Afe05nite_RS42455	GCF_016862195.1	Actinoplanes ferrugineus	NUC	RHS	Toxins that act on nucleic acids	cluster2303
AGREI_RS00835	GCF_904528075.1	Agreia sp.	MafB19-deam	RHS	Toxins that act on nucleic acids	cluster2915
AGREI_RS04835	GCF_904528075.1	Agreia sp.	Abhydrolase_8	T7SS	Toxins that act on lipids	cluster3467
AGRHK599_RS16920	GCF_903772965.2	Agrobacterium tumefaciens	Ntox15	T6SS	Toxins that act on nucleic acids	cluster3149
AGRHK599_RS20355	GCF_903772965.2	Agrobacterium tumefaciens	Ntox15	T6SS	Toxins that act on nucleic acids	cluster4661
AGTUEHA105_RS10340	GCF_903772885.2	Agrobacterium rhizogenes	Ntox15	T6SS	Toxins that act on nucleic acids	cluster4617
AGTUEHA105_RS17975	GCF_903772885.2	Agrobacterium rhizogenes	HNHc (WHH)	T6SS	Toxins that act on nucleic acids	cluster4487
AHMF7605_RS01700	GCF_003023845.1	Adhaeribacter arboris	ClyA-like	eCIS	Miscellaneous toxins	cluster1214
AHMF7616_RS06130	GCF_003340495.1	Adhaeribacter pallidiroseus	GH-E	eCIS	Toxins that act on nucleic acids	cluster1359
AHTJS_RS09245	GCF_001932555.1	Acinetobacter haemolyticus	SseC	T6SS	Miscellaneous toxins	cluster3272
Ait01nite_RS15115	GCF_016862235.1	Actinoplanes italicus	VIP2	Mu_F	Toxins that act on proteins	cluster2759
Ait01nite_RS45815	GCF_016862235.1	Actinoplanes italicus	NUC	RHS	Toxins that act on nucleic acids	cluster307
AKJ08_RS16390	GCF_001263175.1	Vulgatibacter incomptus	Peptidase_M91	RHS	Toxins that act on proteins	cluster801
AKK44_RS02530	GCF_001302265.1	Streptococcus phocae	CDI_toxin_Bp_tRNase-like	Mu_F	Toxins that act on nucleic acids	cluster153
AKK44_RS06145	GCF_001302265.1	Streptococcus phocae	DUF4258	Mu_F	Toxins that act on nucleic acids	cluster152
AKK86_RS02640	GCF_010020805.1	Idiomarina sp.	M34_peptidase	Mu_F	Toxins that act on proteins	cluster3436
AKK86_RS12670	GCF_010020805.1	Idiomarina sp.	Peptidase_M54	RHS	Toxins that act on proteins	cluster4213
AKV04_RS26535	GCF_001294535.1	Cypionkella psychrotolerans	Peptidase_M91	T6SS	Toxins that act on proteins	cluster4596
AMD27_RS07045	GCF_001612555.1	Acinetobacter sp.	VRR_NUC	T6SS	Toxins that act on nucleic acids	cluster4816
AMD27_RS10995	GCF_001612555.1	Acinetobacter sp.	Toxin-deaminase	CDI	Toxins that act on nucleic acids	cluster280
AMD27_RS12650	GCF_001612555.1	Acinetobacter sp.	VRR_NUC	T6SS	Toxins that act on nucleic acids	cluster4319
AMD27_RS18400	GCF_001612555.1	Acinetobacter sp.	DUF4258	T6SS	Toxins that act on nucleic acids	cluster4486
AMD27_RS18680	GCF_001612555.1	Acinetobacter sp.	Peptidase_M11	T6SS	Toxins that act on proteins	cluster3376
AMK43_RS04610	GCF_001274535.1	Leptotrichia sp.	DUF5675	T6SS	Unknown	cluster1651
AMM38_RS09700	GCF_001269185.1	Escherichia coli	HNHc (WHH)	T6SS	Toxins that act on nucleic acids	cluster1
AMM79_RS14970	GCF_001268685.1	Escherichia coli	HNHc (WHH)	T6SS	Toxins that act on nucleic acids	cluster1
AMM79_RS21695	GCF_001268685.1	Escherichia coli	Ntox34	RHS	Toxins that act on nucleic acids	cluster42
AMYHA_RS25130	GCF_000504245.1	Haloechinothrix halophila	TNT	T7SS	Miscellaneous toxins	cluster2452
AOB46_RS02095	GCF_001295265.1	Chryseobacterium indologenes	DUF6402	T6SS	Unknown	cluster3000
AOB46_RS12755	GCF_001295265.1	Chryseobacterium indologenes	DUF2235	T6SS	Toxins that act on lipids	cluster2332
AOB46_RS21815	GCF_001295265.1	Chryseobacterium indologenes	Tox-REase-9	RHS	Toxins that act on nucleic acids	cluster3266
AOM46_RS01370	GCF_000974485.1	Streptomyces sp.	CdiA-CT_Ecl_RNase-like	RHS	Toxins that act on nucleic acids	cluster1914
AOM46_RS22595	GCF_000974485.1	Streptomyces sp.	CdiA-CT_Ec_tRNase	T7SS	Toxins that act on nucleic acids	cluster1380
AOP73_RS06530	GCF_000975135.1	Demequina aurantiaca	DUF4258	RHS	Toxins that act on nucleic acids	cluster1305
Apa02nite_RS02490	GCF_016862315.1	Actinoplanes palleronii	SCP1201-deam	RHS	Toxins that act on nucleic acids	cluster310
Apa02nite_RS36140	GCF_016862315.1	Actinoplanes palleronii	SseC	T7SS	Miscellaneous toxins	cluster1399
Apa02nite_RS38480	GCF_016862315.1	Actinoplanes palleronii	EndoU	Other	Toxins that act on nucleic acids	cluster2293
AQ12_RS02975	GCF_001044395.1	Caenimonas sp.	Abhydrolase	RHS	Toxins that act on lipids	cluster287
AQ12_RS05825	GCF_001044395.1	Caenimonas sp.	CdiA-CT_Yk_RNaseA-like	RHS	Toxins that act on nucleic acids	cluster332
Aru01_RS02075	GCF_000829675.1	Acinetobacter rudis	DUF2235	T6SS	Toxins that act on lipids	cluster3666
AS141_RS08990	GCF_001442615.1	Algoriphagus resistens	Ntox24	RHS	Toxins that act on nucleic acids	cluster1321
AS141_RS17550	GCF_001442615.1	Algoriphagus resistens	Peptidase_M54	eCIS	Toxins that act on proteins	cluster2697
AS589_RS03435	GCF_009834475.1	Empedobacter brevis	Peptidase_M54	RHS	Toxins that act on proteins	cluster1897
AS589_RS09875	GCF_009834475.1	Empedobacter brevis	Tox-MPTase2	RHS	Toxins that act on proteins	cluster4627
AS589_RS17355	GCF_009834475.1	Empedobacter brevis	Toxin-JAB1	RHS	Toxins that act on nucleic acids	cluster1875
ASE55_RS10195	GCF_001421435.1	Chryseobacterium sp.	DUF2235	T6SS	Toxins that act on lipids	cluster140
ASE55_RS20450	GCF_001421435.1	Chryseobacterium sp.	Toxin-JAB1	RHS	Toxins that act on nucleic acids	cluster4663
ASE55_RS20530	GCF_001421435.1	Chryseobacterium sp.	NLPC_P60	T6SS	Toxins that act on proteins	cluster2319
ASF61_RS06285	GCF_001423125.1	Duganella sp.	VRR_NUC	T6SS	Toxins that act on nucleic acids	cluster4923
ASF61_RS11140	GCF_001423125.1	Duganella sp.	VRR_NUC	T6SS	Toxins that act on nucleic acids	cluster4909
ASF61_RS11320	GCF_001423125.1	Duganella sp.	Tox-REase-5	T6SS	Toxins that act on nucleic acids	cluster5001
ASF92_RS16155	GCF_001424305.1	Pedobacter sp.	ParB_N_Srx (Toxin-ParB)	RHS	Toxins that act on nucleic acids	cluster1903
AsFPU3_RS22380	GCF_003864315.1	Aphanothece sacrum	Colicin_D	Bacteriocins	Toxins that act on nucleic acids	cluster5143
Asi03nite_RS09905	GCF_016862395.1	Actinoplanes siamensis	PoNe	T7SS	Toxins that act on nucleic acids	cluster345
Asi03nite_RS12565	GCF_016862395.1	Actinoplanes siamensis	NUC	RHS	Toxins that act on nucleic acids	cluster313
Athai_RS17485	GCF_016865425.1	Actinocatenispora thailandica	Gln_amidase	RHS	Toxins that act on proteins	cluster872
Athai_RS19160	GCF_016865425.1	Actinocatenispora thailandica	GH-E	RHS	Toxins that act on nucleic acids	cluster2992
Ato02nite_RS05935	GCF_018332695.1	Actinoplanes toevensis	DNase_NucA_NucB	SP	Toxins that act on nucleic acids	cluster3468
Ato02nite_RS07685	GCF_018332695.1	Actinoplanes toevensis	CDI_toxin_Bp_tRNase-like	T7SS	Toxins that act on nucleic acids	cluster3883
Ato02nite_RS07700	GCF_018332695.1	Actinoplanes toevensis	Ntox24	T7SS	Toxins that act on nucleic acids	cluster4115
Ato02nite_RS12495	GCF_018332695.1	Actinoplanes toevensis	CdiA-CT_Yk_RNaseA-like	RHS	Toxins that act on nucleic acids	cluster815
Ato02nite_RS15030	GCF_018332695.1	Actinoplanes toevensis	NUC	RHS	Toxins that act on nucleic acids	cluster557
Ato02nite_RS27140	GCF_018332695.1	Actinoplanes toevensis	CdiA-CT_Ecl_RNase-like	RHS	Toxins that act on nucleic acids	cluster797
Ato02nite_RS36890	GCF_018332695.1	Actinoplanes toevensis	HNHc (WHH)	T7SS	Toxins that act on nucleic acids	cluster3660
Ato02nite_RS37555	GCF_018332695.1	Actinoplanes toevensis	microbial_Rnases (Ribonuclease)	RHS	Toxins that act on nucleic acids	cluster868
Ato02nite_RS48080	GCF_018332695.1	Actinoplanes toevensis	GIYc	RHS	Toxins that act on nucleic acids	cluster376
AV125_RS04445	GCF_001485105.1	Streptomyces acidiscabies	NUC	RHS	Toxins that act on nucleic acids	cluster1304
AV125_RS20985	GCF_001485105.1	Streptomyces acidiscabies	CdiA-CT_Yk_RNaseA-like	Other	Toxins that act on nucleic acids	cluster1212
AV125_RS24490	GCF_001485105.1	Streptomyces acidiscabies	ClyA-like	RHS	Miscellaneous toxins	cluster1545
AV125_RS30350	GCF_001485105.1	Streptomyces acidiscabies	Tox-HNH-EHHH	T7SS	Toxins that act on nucleic acids	cluster1310
AV926_RS05425	GCF_001619815.1	Myroides marinus	Tox-MPTase2	RHS	Toxins that act on proteins	cluster2047
AVN72_RS00075	GCF_001614645.1	Escherichia coli	Ntox30	RHS	Toxins that act on nucleic acids	cluster200
AVN72_RS12860	GCF_001614645.1	Escherichia coli	HNHc (WHH)	T6SS	Toxins that act on nucleic acids	cluster1
AVN72_RS26070	GCF_001614645.1	Escherichia coli	AHH	RHS	Toxins that act on nucleic acids	cluster49
AVN72_RS27340	GCF_001614645.1	Escherichia coli	DUF4329 (Toxin-JAB2)	RHS	Toxins that act on nucleic acids	cluster7
AW272_RS01445	GCF_001570545.1	Herbidospora mongoliensis	PKc_like	Mu_F	Toxins that act on proteins	cluster2455
AW272_RS05150	GCF_001570545.1	Herbidospora mongoliensis	SseC	RHS	Miscellaneous toxins	cluster2911
AW272_RS05155	GCF_001570545.1	Herbidospora mongoliensis	YwqJ-deaminase	RHS	Toxins that act on nucleic acids	cluster2367
AWE51_RS07600	GCF_001632745.1	Aquimarina aggregata	M23_peptidase	RHS	Toxins that act on proteins	cluster1761
AWE51_RS08750	GCF_001632745.1	Aquimarina aggregata	Ntox23	RHS	Toxins that act on nucleic acids	cluster820
AWE51_RS25885	GCF_001632745.1	Aquimarina aggregata	CdiA-CT_Yk_RNaseA-like	SP	Toxins that act on nucleic acids	cluster214
AWM70_RS22815	GCF_001685395.1	Paenibacillus yonginensis	NUC	Other	Toxins that act on nucleic acids	cluster3469
AWM70_RS22820	GCF_001685395.1	Paenibacillus yonginensis	EndoU	Other	Toxins that act on nucleic acids	cluster3509
AWQ70_RS08250	GCF_001570405.1	Microtetraspora niveoalba	Lyz-like	T7SS	Toxins that act on carbohydrates	cluster4108
AWQ70_RS40345	GCF_001570405.1	Microtetraspora niveoalba	VIP2	Mu_F	Toxins that act on proteins	cluster2411
AWT65_RS00870	GCF_001517935.1	Sneathia sanguinegens	NLPC_P60	T6SS	Toxins that act on proteins	cluster2058
AWT65_RS04905	GCF_001517935.1	Sneathia sanguinegens	Ntox50	Mu_F	Toxins that act on nucleic acids	cluster4567
AX016_RS00470	GCF_002813425.1	Algibacter sp.	AHH	T6SS	Toxins that act on nucleic acids	cluster1392
AX016_RS00480	GCF_002813425.1	Algibacter sp.	PoNe	RHS	Toxins that act on nucleic acids	cluster5054
AXF11_RS00340	GCF_001553645.1	Leptotrichia sp.	ClyA-like	CDI	Miscellaneous toxins	cluster2055
AXF15_RS00805	GCF_001553625.1	Desulfomicrobium orale	Ntox16	RHS	Toxins that act on nucleic acids	cluster2252
AXF15_RS00815	GCF_001553625.1	Desulfomicrobium orale	PLA2_like	RHS	Toxins that act on lipids	cluster2090
AXF15_RS07730	GCF_001553625.1	Desulfomicrobium orale	Ntox24	RHS	Toxins that act on nucleic acids	cluster1759
AXF15_RS13170	GCF_001553625.1	Desulfomicrobium orale	PLA2_like	RHS	Toxins that act on lipids	cluster4730
AXF15_RS14280	GCF_001553625.1	Desulfomicrobium orale	Colicin_E5	RHS	Toxins that act on nucleic acids	cluster4708
AYC59_RS02600	GCF_001559795.1	Streptobacillus hongkongensis	VIP2	Mu_F	Toxins that act on proteins	cluster3361
AYC59_RS03745	GCF_001559795.1	Streptobacillus hongkongensis	NLPC_P60	T6SS	Toxins that act on proteins	cluster1983
B036_RS0102185	GCF_000373105.1	Lewinella persica	Peptidase_M10	RHS	Toxins that act on proteins	cluster4728
B036_RS0104555	GCF_000373105.1	Lewinella persica	DUF4329 (Toxin-JAB2)	RHS	Toxins that act on nucleic acids	cluster500
B0489_RS07535	GCF_900157345.1	Porphyromonas gingivalis	Pput2613-deam	RHS	Toxins that act on nucleic acids	cluster5134
B0489_RS07545	GCF_900157345.1	Porphyromonas gingivalis	Tox-URI2	RHS	Toxins that act on nucleic acids	cluster5030
B0496_RS10305	GCF_900157325.1	Porphyromonas gingivalis	LHH	T6SS	Toxins that act on nucleic acids	cluster5142
B0919_RS10300	GCF_002007105.1	Hymenobacter sp.	Abhydrolase	T6SS	Toxins that act on lipids	cluster3410
B0B07_RS06500	GCF_900156305.1	Edaphobacillus lindanitolerans	PoNe	T7SS	Toxins that act on nucleic acids	cluster3160
B0B07_RS09790	GCF_900156305.1	Edaphobacillus lindanitolerans	NUC	T7SS	Toxins that act on nucleic acids	cluster3561
B0E43_RS05745	GCF_002002735.1	Algoriphagus sp.	Tox-HDC	RHS	Toxins that act on proteins	cluster613
B0F87_RS20995	GCF_002934385.1	Methylobacter tundripaludum	Peptidase_M91	RHS	Toxins that act on proteins	cluster4960
B0I18_RS04550	GCF_003014535.1	Taibaiella chishuiensis	Peptidase_S74	CDI	Toxins that act on proteins	cluster2290
B0I18_RS06095	GCF_003014535.1	Taibaiella chishuiensis	Ntox33	RHS	Toxins that act on nucleic acids	cluster944
B0I18_RS09385	GCF_003014535.1	Taibaiella chishuiensis	Peptidase_M11	eCIS	Toxins that act on proteins	cluster2961
B0I18_RS12375	GCF_003014535.1	Taibaiella chishuiensis	DUF2235	T6SS	Toxins that act on lipids	cluster3546
B0I18_RS18035	GCF_003014535.1	Taibaiella chishuiensis	Tox-MPTase3	RHS	Toxins that act on proteins	cluster4349
B0I21_RS02455	GCF_004364125.1	Sphingobacterium paludis	Ntox23	RHS	Toxins that act on nucleic acids	cluster772
B0I27_RS12980	GCF_003002875.1	Arcticibacter pallidicorallinus	ClyA-like	RHS	Miscellaneous toxins	cluster1727
B0I27_RS16885	GCF_003002875.1	Arcticibacter pallidicorallinus	Peptidase_M91	RHS	Toxins that act on proteins	cluster1936
B153_RS36820	GCF_000374025.1	Spirosoma panaciterrae	Ntox1	eCIS	Toxins that act on nucleic acids	cluster1973
B1724_RS02395	GCF_002153395.1	Bacillus subtilis	HNHc (WHH)	T7SS	Toxins that act on nucleic acids	cluster2676
B1724_RS16010	GCF_002153395.1	Bacillus subtilis	DNase_NucA_NucB	SP	Toxins that act on nucleic acids	cluster5104
B1810_RS01595	GCF_004799025.1	Panacagrimonas perspica	DUF2235	RHS	Toxins that act on lipids	cluster1467
B1810_RS24810	GCF_004799025.1	Panacagrimonas perspica	Cytotoxic	RHS	Toxins that act on nucleic acids	cluster4389
B1K56_RS07725	GCF_900162625.1	Oceanobacillus iheyensis	LHH	T7SS	Toxins that act on nucleic acids	cluster5056
B1R43_RS12370	GCF_002007165.1	Escherichia coli	Ntox34	RHS	Toxins that act on nucleic acids	cluster42
B1R43_RS18305	GCF_002007165.1	Escherichia coli	HNHc (WHH)	T6SS	Toxins that act on nucleic acids	cluster1
B2C97_RS04680	GCF_900166745.1	Escherichia coli	DUF2235	T6SS	Toxins that act on lipids	cluster2536
B2C97_RS15435	GCF_900166745.1	Escherichia coli	HNHc (WHH)	T6SS	Toxins that act on nucleic acids	cluster2784
B2D01_RS04145	GCF_900166865.1	Escherichia coli	HNHc (WHH)	T6SS	Toxins that act on nucleic acids	cluster2784
B2D01_RS08330	GCF_900166865.1	Escherichia coli	DUF2235	T6SS	Toxins that act on lipids	cluster2536
B2D37_RS17685	GCF_002025205.1	Pseudomonas sp.	DUF2235	T6SS	Toxins that act on lipids	cluster1867
B4W65_RS04250	GCF_002210225.1	Geofilum rhodophaeum	Peptidase_M11	T6SS	Toxins that act on proteins	cluster2514
B5260_RS18385	GCF_900166575.1	Halobacillus salinus	PKc_like	Mu_F	Toxins that act on proteins	cluster4433
B5303_RS00850	GCF_900137985.1	Mycobacteroides abscessus	Abhydrolase_8	T7SS	Toxins that act on lipids	cluster2613
B5303_RS23605	GCF_900137985.1	Mycobacteroides abscessus	Ntox33	SP	Toxins that act on nucleic acids	cluster3916
B5557_RS05560	GCF_900129855.1	Streptomyces sp.	Cthe_2159	Other	Toxins that act on carbohydrates	cluster2656
B5557_RS05635	GCF_900129855.1	Streptomyces sp.	Peptidase_M78	eCIS	Toxins that act on proteins	cluster4705
B5557_RS20025	GCF_900129855.1	Streptomyces sp.	Ntox50	RHS	Toxins that act on nucleic acids	cluster2442
B5557_RS21785	GCF_900129855.1	Streptomyces sp.	Cthe_2159	Other	Toxins that act on carbohydrates	cluster2623
B5557_RS28225	GCF_900129855.1	Streptomyces sp.	CdiA-CT_Yk_RNaseA-like	RHS	Toxins that act on nucleic acids	cluster763
B5D06_RS08825	GCF_900167105.1	Porphyromonas circumdentaria	LHH	RHS	Toxins that act on nucleic acids	cluster5028
B5D19_RS07880	GCF_900167385.1	Prevotella oulorum	Tox-MPTase2	RHS	Toxins that act on proteins	cluster2643
B5D20_RS07910	GCF_900167165.1	Carboxydocella sporoproducens	CdiA-CT_Ec_Kp-like	Mu_F	Toxins that act on nucleic acids	cluster3452
B5D39_RS09345	GCF_900167465.1	Geobacter thiogenes	PKc_like	RHS	Toxins that act on proteins	cluster4338
B5D40_RS14175	GCF_900167415.1	Fibrobacter intestinalis	Peptidase_M54	Mu_F	Toxins that act on proteins	cluster3002
B5D50_RS17620	GCF_900167255.1	Thiothrix eikelboomii	DNase_NucA_NucB	RHS	Toxins that act on nucleic acids	cluster505
B5D61_RS25425	GCF_900167535.1	Prosthecobacter debontii	GIYc	RHS	Toxins that act on nucleic acids	cluster4538
B5D61_RS25505	GCF_900167535.1	Prosthecobacter debontii	HNHc (WHH)	RHS	Toxins that act on nucleic acids	cluster4444
B5D63_RS11430	GCF_900167135.1	Chitinophaga eiseniae	M23_peptidase	T6SS	Toxins that act on proteins	cluster2020
B5D63_RS24600	GCF_900167135.1	Chitinophaga eiseniae	Peptidase_M91	RHS	Toxins that act on proteins	cluster4527
B5D63_RS26870	GCF_900167135.1	Chitinophaga eiseniae	Abhydrolase	RHS	Toxins that act on lipids	cluster2737
B5D63_RS26925	GCF_900167135.1	Chitinophaga eiseniae	Peptidase_M54	RHS	Toxins that act on proteins	cluster561
B5D63_RS32935	GCF_900167135.1	Chitinophaga eiseniae	VIP2	RHS	Toxins that act on proteins	cluster1446
B5D63_RS35130	GCF_900167135.1	Chitinophaga eiseniae	Peptidase_M91	RHS	Toxins that act on proteins	cluster1431
B5D66_RS12685	GCF_900167435.1	Marinactinospora thermotolerans	CdiA-CT_Yk_RNaseA-like	Other	Toxins that act on nucleic acids	cluster2733
B5E42_RS14470	GCF_002161215.1	Flavonifractor sp.	Ntox11	eCIS	Toxins that act on nucleic acids	cluster2418
B5E58_RS10875	GCF_002161055.1	Tyzzerella sp.	M34_peptidase	Mu_F	Toxins that act on proteins	cluster3044
B5E92_RS04360	GCF_002160675.1	Erysipelatoclostridium sp.	VIP2	Mu_F	Toxins that act on proteins	cluster3322
B5F87_RS15675	GCF_002159465.1	Eubacterium sp.	VIP2	Mu_F	Toxins that act on proteins	cluster3619
B5G12_RS06295	GCF_002161515.1	Faecalibacterium sp.	CdiA-CT_Ec-like	eCIS	Toxins that act on nucleic acids	cluster2734
B5M42_RS07995	GCF_004514475.1	Paenibacillus athensensis	EndoU	Other	Toxins that act on nucleic acids	cluster3311
B5M42_RS19235	GCF_004514475.1	Paenibacillus athensensis	CdiA-CT_Ec_tRNase	RHS	Toxins that act on nucleic acids	cluster1027
B5M42_RS19660	GCF_004514475.1	Paenibacillus athensensis	Gln_amidase	Other	Toxins that act on proteins	cluster3109
B5M42_RS25790	GCF_004514475.1	Paenibacillus athensensis	CDI_toxin_Bp_tRNase-like	T7SS	Toxins that act on nucleic acids	cluster3543
B5X62_RS01925	GCF_900167905.1	Soonwooa buanensis	CDI_toxin_Bp_tRNase-like	Mu_F	Toxins that act on nucleic acids	cluster3876
B5X73_RS12495	GCF_900167995.1	Luteibacter sp.	DUF2778	RHS	Toxins that act on proteins	cluster3283
B5X73_RS13805	GCF_900167995.1	Luteibacter sp.	Tox-HDC	RHS	Toxins that act on proteins	cluster1137
B5X73_RS13815	GCF_900167995.1	Luteibacter sp.	Tox-HDC	RHS	Toxins that act on proteins	cluster1187
B5Y40_RS04245	GCF_900167975.1	Ohtaekwangia koreensis	HNHc (WHH)	SP	Toxins that act on nucleic acids	cluster1624
B5Y40_RS05425	GCF_900167975.1	Ohtaekwangia koreensis	NUC	T9SS	Toxins that act on nucleic acids	cluster936
B5Y40_RS12410	GCF_900167975.1	Ohtaekwangia koreensis	Peptidase_M14_like	eCIS	Toxins that act on proteins	cluster3273
B5Y40_RS23395	GCF_900167975.1	Ohtaekwangia koreensis	AHH	SP	Toxins that act on nucleic acids	cluster1234
B5Y40_RS23695	GCF_900167975.1	Ohtaekwangia koreensis	Ntox24	RHS	Toxins that act on nucleic acids	cluster1053
B5Y40_RS23840	GCF_900167975.1	Ohtaekwangia koreensis	Tox-GHH	RHS	Toxins that act on nucleic acids	cluster1438
B5Y66_RS22070	GCF_900167525.1	Krasilnikoviella flava	Tox-REase-9	RHS	Toxins that act on nucleic acids	cluster931
B7939_RS00950	GCF_002148845.1	Eggerthia catenaformis	VIP2	Mu_F	Toxins that act on proteins	cluster3440
B7E04_RS00180	GCF_900169075.1	Chryseobacterium phocaeense	DUF4329 (Toxin-JAB2)	RHS	Toxins that act on nucleic acids	cluster2368
B7E04_RS00410	GCF_900169075.1	Chryseobacterium phocaeense	NLPC_P60	T6SS	Toxins that act on proteins	cluster1538
B7E04_RS10515	GCF_900169075.1	Chryseobacterium phocaeense	Tox-MPTase2	RHS	Toxins that act on proteins	cluster1830
B7E04_RS12080	GCF_900169075.1	Chryseobacterium phocaeense	Toxin-JAB1	RHS	Toxins that act on nucleic acids	cluster1923
B7E04_RS13265	GCF_900169075.1	Chryseobacterium phocaeense	Peptidase_M91	RHS	Toxins that act on proteins	cluster4741
B7E04_RS17185	GCF_900169075.1	Chryseobacterium phocaeense	NLPC_P60	T6SS	Toxins that act on proteins	cluster2951
B7E04_RS19720	GCF_900169075.1	Chryseobacterium phocaeense	Tox-ART-HYD1	RHS	Toxins that act on proteins	cluster1818
B7E11_RS14535	GCF_900169535.1	Cohnella massiliensis	AHH	Other	Toxins that act on nucleic acids	cluster1070
B7L51_RS00160	GCF_002250215.1	Pectobacterium carotovorum	Ntox30	RHS	Toxins that act on nucleic acids	cluster3888
B7L51_RS00220	GCF_002250215.1	Pectobacterium carotovorum	EndoU	RHS	Toxins that act on nucleic acids	cluster3866
B7L51_RS03595	GCF_002250215.1	Pectobacterium carotovorum	Abhydrolase	T6SS	Toxins that act on lipids	cluster10
B7L51_RS20555	GCF_002250215.1	Pectobacterium carotovorum	Cytotoxic	Bacteriocins	Toxins that act on nucleic acids	cluster5069
B8977_RS05065	GCF_900176425.1	Moheibacter sediminis	Tox-REase-9	RHS	Toxins that act on nucleic acids	cluster1772
B9A52_RS21810	GCF_900176595.1	Aquiflexum balticum	Peptidase_M91	RHS	Toxins that act on proteins	cluster4792
B9A52_RS25810	GCF_900176595.1	Aquiflexum balticum	Peptidase_M54	eCIS	Toxins that act on proteins	cluster2663
B9C42_RS19465	GCF_900176525.1	Lentzea albidocapillata	Lyz-like	T7SS	Toxins that act on carbohydrates	cluster3981
B9C42_RS21290	GCF_900176525.1	Lentzea albidocapillata	PoNe	T7SS	Toxins that act on nucleic acids	cluster1612
B9C43_RS12870	GCF_900176515.1	Kibdelosporangium aridum	VIP2	T7SS	Toxins that act on proteins	cluster889
B9C43_RS14900	GCF_900176515.1	Kibdelosporangium aridum	Lyz-like	T7SS	Toxins that act on carbohydrates	cluster3977
B9C43_RS17380	GCF_900176515.1	Kibdelosporangium aridum	Tox-REase-7	Other	Toxins that act on nucleic acids	cluster1629
B9C43_RS40520	GCF_900176515.1	Kibdelosporangium aridum	MafB19-deam	RHS	Toxins that act on nucleic acids	cluster959
B9C43_RS45855	GCF_900176515.1	Kibdelosporangium aridum	NUC	Other	Toxins that act on nucleic acids	cluster1527
B9C43_RS46120	GCF_900176515.1	Kibdelosporangium aridum	Abhydrolase_8	T7SS	Toxins that act on lipids	cluster3087
B9C43_RS55150	GCF_900176515.1	Kibdelosporangium aridum	EndoU	RHS	Toxins that act on nucleic acids	cluster962
B9G53_RS00590	GCF_002251945.1	Pseudanabaena sp.	VIP2	eCIS	Toxins that act on proteins	cluster1879
B9G53_RS23315	GCF_002251945.1	Pseudanabaena sp.	PKc_like	eCIS	Toxins that act on proteins	cluster2884
B9N71_RS04920	GCF_900103255.1	Gilliamella bombi	Tox-REase-5	T6SS	Toxins that act on nucleic acids	cluster4172
B9N71_RS06165	GCF_900103255.1	Gilliamella bombi	DUF4225	T6SS	Unknown	cluster4451
B9N71_RS12345	GCF_900103255.1	Gilliamella bombi	VRR_NUC	T6SS	Toxins that act on nucleic acids	cluster3186
B9N97_RS04210	GCF_900177515.1	Azospirillum oryzae	Abhydrolase	SP	Toxins that act on lipids	cluster3859
B9N97_RS20415	GCF_900177515.1	Azospirillum oryzae	Ntox46	SP	Miscellaneous toxins	cluster51
B9N97_RS32600	GCF_900177515.1	Azospirillum oryzae	Peptidase_C14	CDI	Toxins that act on proteins	cluster1060
B9O19_RS00045	GCF_002874775.1	Monoglobus pectinilyticus	DUF4258	Mu_F	Toxins that act on nucleic acids	cluster3205
B9O19_RS10315	GCF_002874775.1	Monoglobus pectinilyticus	Peptidase_M54	RHS	Toxins that act on proteins	cluster3026
B9O19_RS11315	GCF_002874775.1	Monoglobus pectinilyticus	Ntox44	RHS	Toxins that act on nucleic acids	cluster4502
B9R14_RS00415	GCF_002969215.1	Acetivibrio saccincola	Ntox24	Other	Toxins that act on nucleic acids	cluster4727
B9R14_RS00465	GCF_002969215.1	Acetivibrio saccincola	TNT	RHS	Miscellaneous toxins	cluster2474
B9R14_RS08385	GCF_002969215.1	Acetivibrio saccincola	GIYc	RHS	Toxins that act on nucleic acids	cluster733
B9R14_RS08635	GCF_002969215.1	Acetivibrio saccincola	Ntox24	Other	Toxins that act on nucleic acids	cluster5115
B9R14_RS08645	GCF_002969215.1	Acetivibrio saccincola	Ntox24	Other	Toxins that act on nucleic acids	cluster5044
B9R14_RS08755	GCF_002969215.1	Acetivibrio saccincola	GIYc	Other	Toxins that act on nucleic acids	cluster4664
B9R14_RS16020	GCF_002969215.1	Acetivibrio saccincola	Colicin_E5	Other	Toxins that act on nucleic acids	cluster4731
B9W14_RS08730	GCF_003096175.1	Clostridium drakei	LHH	T7SS	Toxins that act on nucleic acids	cluster3008
B9Y79_RS04955	GCF_900177635.1	Paracoccus sp.	Ntox15	T6SS	Toxins that act on nucleic acids	cluster3699
B9Z09_RS00045	GCF_900177475.1	Azospirillum lipoferum	Peptidase_C14	CDI	Toxins that act on proteins	cluster880
B9Z09_RS34510	GCF_900177475.1	Azospirillum lipoferum	DUF6402	T6SS	Unknown	cluster4165
BA177_RS16965	GCF_001677435.1	Woeseia oceani	Peptidase_C80	RHS	Toxins that act on proteins	cluster4925
BA202_RS15070	GCF_002214725.1	Bacillus cereus	Ntox50	T7SS	Toxins that act on nucleic acids	cluster3362
BA202_RS15765	GCF_002214725.1	Bacillus cereus	CdiA-CT_Ec-like	Other	Toxins that act on nucleic acids	cluster1917
BA202_RS28000	GCF_002214725.1	Bacillus cereus	HNHc (WHH)	T7SS	Toxins that act on nucleic acids	cluster11
BAACE33A1D18_RS12440	GCF_903181465.1	Fusobacterium mortiferum	ClyA-like	Mu_F	Miscellaneous toxins	cluster2428
BABL1_RS03685	GCF_000513475.1	Candidatus Babela massiliensis	Abhydrolase	SP	Toxins that act on lipids	cluster2589
BACSA_RS18865	GCF_000190575.1	Phocaeicola salanitronis	OTT_1508_deam	T6SS	Toxins that act on nucleic acids	cluster4254
BAFR20EF4376_RS10315	GCF_903181445.1	Bacteroides fragilis	Abhydrolase	T6SS	Toxins that act on lipids	cluster3586
BAW34_RS05930	GCF_001940505.1	Serratia marcescens	Cytotoxic	Bacteriocins	Toxins that act on nucleic acids	cluster2255
BAW34_RS19590	GCF_001940505.1	Serratia marcescens	AHH	T6SS	Toxins that act on nucleic acids	cluster1515
BB761_RS19190	GCF_002094665.1	Cronobacter sakazakii	Abhydrolase	T6SS	Toxins that act on lipids	cluster3
BB762_RS14220	GCF_002094645.1	Cronobacter sakazakii	VRR_NUC	T6SS	Toxins that act on nucleic acids	cluster4
BB762_RS20455	GCF_002094645.1	Cronobacter sakazakii	Abhydrolase	T6SS	Toxins that act on lipids	cluster3
BB762_RS20645	GCF_002094645.1	Cronobacter sakazakii	EndoU	CDI	Toxins that act on nucleic acids	cluster69
BB762_RS21055	GCF_002094645.1	Cronobacter sakazakii	EndoU	RHS	Toxins that act on nucleic acids	cluster189
BB764_RS15540	GCF_002094715.1	Cronobacter sakazakii	Abhydrolase	T6SS	Toxins that act on lipids	cluster3
BB764_RS16145	GCF_002094715.1	Cronobacter sakazakii	VRR_NUC	T6SS	Toxins that act on nucleic acids	cluster4
BB768_RS20675	GCF_002094495.1	Cronobacter sakazakii	Abhydrolase	T6SS	Toxins that act on lipids	cluster3
BB770_RS18915	GCF_002094585.1	Cronobacter sakazakii	Abhydrolase	T6SS	Toxins that act on lipids	cluster3
BB770_RS19930	GCF_002094585.1	Cronobacter sakazakii	VRR_NUC	T6SS	Toxins that act on nucleic acids	cluster4
BB770_RS23125	GCF_002094585.1	Cronobacter sakazakii	LHH	RHS	Toxins that act on nucleic acids	cluster5093
BB773_RS17570	GCF_002094575.1	Cronobacter sakazakii	VRR_NUC	T6SS	Toxins that act on nucleic acids	cluster4
BB773_RS20095	GCF_002094575.1	Cronobacter sakazakii	Abhydrolase	T6SS	Toxins that act on lipids	cluster3
BB773_RS20370	GCF_002094575.1	Cronobacter sakazakii	AHH	T6SS	Toxins that act on nucleic acids	cluster2
BB774_RS17645	GCF_002094475.1	Cronobacter sakazakii	VRR_NUC	T6SS	Toxins that act on nucleic acids	cluster4
BB774_RS19475	GCF_002094475.1	Cronobacter sakazakii	Abhydrolase	T6SS	Toxins that act on lipids	cluster3
BBD34_RS00690	GCF_002022125.1	Elizabethkingia ursingii	NUC	T6SS	Toxins that act on nucleic acids	cluster3123
BBD34_RS16770	GCF_002022125.1	Elizabethkingia ursingii	DUF2235	T6SS	Toxins that act on lipids	cluster21
BBD42_RS01075	GCF_002741035.1	Paenibacillus sp.	Toxin-deaminase	Other	Toxins that act on nucleic acids	cluster2153
BBD42_RS01105	GCF_002741035.1	Paenibacillus sp.	YwqJ-deaminase	Other	Toxins that act on nucleic acids	cluster3812
BBD42_RS07190	GCF_002741035.1	Paenibacillus sp.	EndoU	SP	Toxins that act on nucleic acids	cluster3924
BBD42_RS13700	GCF_002741035.1	Paenibacillus sp.	CDI_toxin_Bp_tRNase-like	Other	Toxins that act on nucleic acids	cluster1969
BC659_RS03750	GCF_004361915.1	Sediminibacterium goheungense	Peptidase_M91	RHS	Toxins that act on proteins	cluster4461
BC659_RS03785	GCF_004361915.1	Sediminibacterium goheungense	PGRP	RHS	Miscellaneous toxins	cluster4401
BC751_RS17710	GCF_004216715.1	Cecembia calidifontis	ClyA-like	RHS	Miscellaneous toxins	cluster4647
BC751_RS17775	GCF_004216715.1	Cecembia calidifontis	Peptidase_M54	RHS	Toxins that act on proteins	cluster4818
BC792_RS15945	GCF_008124885.1	Sphingobacterium composti	Lyz-like	Mu_F	Toxins that act on carbohydrates	cluster4733
BCB68_RS07320	GCF_002240055.1	Leptotrichia sp.	VIP2	Mu_F	Toxins that act on proteins	cluster2146
Bccel_RS04120	GCF_001262605.1	Pseudobacteroides cellulosolvens	GIYc	RHS	Toxins that act on nucleic acids	cluster628
Bccel_RS15330	GCF_001262605.1	Pseudobacteroides cellulosolvens	COG5529	Other	Toxins that act on nucleic acids	cluster519
Bccel_RS15440	GCF_001262605.1	Pseudobacteroides cellulosolvens	PoNe	RHS	Toxins that act on nucleic acids	cluster714
Bccel_RS19930	GCF_001262605.1	Pseudobacteroides cellulosolvens	PoNe	RHS	Toxins that act on nucleic acids	cluster399
Bccel_RS27815	GCF_001262605.1	Pseudobacteroides cellulosolvens	Sarcoglycan_1	Other	Toxins that act on carbohydrates	cluster3450
Bccel_RS27825	GCF_001262605.1	Pseudobacteroides cellulosolvens	RES	RHS	Unknown	cluster1145
Bccel_RS28055	GCF_001262605.1	Pseudobacteroides cellulosolvens	Rib_hydrolase	RHS	Toxins that act on proteins	cluster4680
Bccel_RS28315	GCF_001262605.1	Pseudobacteroides cellulosolvens	DUF4329 (Toxin-JAB2)	RHS	Toxins that act on nucleic acids	cluster4815
Bccel_RS28375	GCF_001262605.1	Pseudobacteroides cellulosolvens	DUF4329 (Toxin-JAB2)	RHS	Toxins that act on nucleic acids	cluster4815
Bccel_RS30585	GCF_001262605.1	Pseudobacteroides cellulosolvens	Rib_hydrolase	RHS	Toxins that act on proteins	cluster4680
BCE75_RS17735	GCF_003003335.1	Isoptericola sp.	GIYc	Other	Toxins that act on nucleic acids	cluster4695
BCM02_RS28645	GCF_008124765.1	Paenibacillus methanolicus	DNase_NucA_NucB	SP	Toxins that act on nucleic acids	cluster5108
BCU70_RS09620	GCF_002874415.1	Vibrio sp.	OmpA_C-like	SP	Toxins that act on proteins	cluster4968
BD830_RS03800	GCF_008124775.1	Maritimibacter alkaliphilus	HNHc (WHH)	eCIS	Toxins that act on nucleic acids	cluster1927
BDK92_RS36550	GCF_003633685.1	Micromonospora pisi	ClyA-like	RHS	Miscellaneous toxins	cluster569
BDW_RS03625	GCF_000525675.1	Bdellovibrio bacteriovorus	DUF2778	RHS	Toxins that act on proteins	cluster4921
BFF77_RS03130	GCF_001700515.1	Streptomyces lushanensis	Abhydrolase_8	T7SS	Toxins that act on lipids	cluster2637
BFF77_RS12060	GCF_001700515.1	Streptomyces lushanensis	Tox-HDC	RHS	Toxins that act on proteins	cluster1219
BFR04_RS14620	GCF_002741945.1	Gaetbulibacter sp.	HNHc (WHH)	RHS	Toxins that act on nucleic acids	cluster426
BFRMC1_RS14545	GCF_901212615.1	Flavonifractor plautii	CdiA-CT_Ec_Kp-like	Mu_F	Toxins that act on nucleic acids	cluster3301
BG261_RS07620	GCF_001832905.1	Floricoccus tropicus	Ntox50	Mu_F	Toxins that act on nucleic acids	cluster3019
BGC09_RS03640	GCF_001748285.1	Thermogemmatispora onikobensis	Het-C	eCIS	Toxins that act on nucleic acids	cluster109
BGC09_RS03645	GCF_001748285.1	Thermogemmatispora onikobensis	OmpA_C-like	eCIS	Toxins that act on proteins	cluster2405
BGC09_RS03765	GCF_001748285.1	Thermogemmatispora onikobensis	ADPRTs_Tse2	RHS	Toxins that act on proteins	cluster778
BGIM_RS0137755	GCF_000255705.1	Zavarzinella formosa	YwqJ-deaminase	T6SS	Toxins that act on nucleic acids	cluster1407
BGIM_RS0144875	GCF_000255705.1	Zavarzinella formosa	PoNe	Other	Toxins that act on nucleic acids	cluster4629
BGIM_RS47850	GCF_000255705.1	Zavarzinella formosa	Pput2613-deam	Other	Toxins that act on nucleic acids	cluster4431
BGIM_RS59500	GCF_000255705.1	Zavarzinella formosa	HNHc (WHH)	Other	Toxins that act on nucleic acids	cluster4813
BGIM_RS62385	GCF_000255705.1	Zavarzinella formosa	XOO_2897-deam	RHS	Toxins that act on nucleic acids	cluster315
BGIM_RS65740	GCF_000255705.1	Zavarzinella formosa	LHH	Other	Toxins that act on nucleic acids	cluster4716
BGIM_RS65925	GCF_000255705.1	Zavarzinella formosa	NUC	RHS	Toxins that act on nucleic acids	cluster1876
BGP73_RS23315	GCF_001748085.1	Streptomyces sp.	Enterotoxin_a	Other	Toxins that act on proteins	cluster5040
BGP77_RS06550	GCF_003054965.1	Saccharospirillum sp.	Abhydrolase	CDI	Toxins that act on lipids	cluster1451
BGP77_RS12865	GCF_003054965.1	Saccharospirillum sp.	M23_peptidase	RHS	Toxins that act on proteins	cluster686
BIV20_RS16535	GCF_001940225.1	Roseburia sp.	SseC	T7SS	Miscellaneous toxins	cluster2456
BJ969_RS04130	GCF_014203325.1	Saccharopolyspora gloriosae	EndoU	RHS	Toxins that act on nucleic acids	cluster1636
BJ969_RS29050	GCF_014203325.1	Saccharopolyspora gloriosae	Lyz-like	T7SS	Toxins that act on carbohydrates	cluster3768
BJ983_RS28285	GCF_013409505.1	Actinomycetospora corticicola	EndoU	RHS	Toxins that act on nucleic acids	cluster1466
BJF85_RS21055	GCF_001942305.1	Saccharomonospora sp.	Abhydrolase_8	T7SS	Toxins that act on lipids	cluster3138
BJF85_RS24865	GCF_001942305.1	Saccharomonospora sp.	Lyz-like	T7SS	Toxins that act on carbohydrates	cluster178
BJR36_RS19590	GCF_900096945.1	Anaerobium acetethylicum	CdiA-CT_Ec_tRNase	RHS	Toxins that act on nucleic acids	cluster2154
BJR36_RS19610	GCF_900096945.1	Anaerobium acetethylicum	Tox-HDC	Other	Toxins that act on proteins	cluster4922
BJT84_RS10495	GCF_900096735.1	Tannerella forsythia	PoNe	T6SS	Toxins that act on nucleic acids	cluster149
BJY21_RS15960	GCF_013409325.1	Kineosphaera limosa	Colicin_M	eCIS	Miscellaneous toxins	cluster4107
BKA01_RS30925	GCF_014208095.1	Pseudonocardia eucalypti	Ntox50	Other	Toxins that act on nucleic acids	cluster3046
BKA03_RS09890	GCF_013409005.1	Demequina lutea	microbial_Rnases (Ribonuclease)	RHS	Toxins that act on nucleic acids	cluster933
BLA60_RS03415	GCF_001921215.1	Actinophytocola xinjiangensis	Peptidase_C2	T7SS	Toxins that act on proteins	cluster168
BLA60_RS26590	GCF_001921215.1	Actinophytocola xinjiangensis	EndoU	T7SS	Toxins that act on nucleic acids	cluster4062
BLA60_RS29655	GCF_001921215.1	Actinophytocola xinjiangensis	M34_peptidase	eCIS	Toxins that act on proteins	cluster2744
BLA60_RS42375	GCF_001921215.1	Actinophytocola xinjiangensis	Peptidase_M78	eCIS	Toxins that act on proteins	cluster2852
BLP64_RS06770	GCF_900104245.1	Pseudidiomarina indica	COG5529	RHS	Toxins that act on nucleic acids	cluster4899
BLP64_RS06785	GCF_900104245.1	Pseudidiomarina indica	Abhydrolase	RHS	Toxins that act on lipids	cluster3747
BLP64_RS07940	GCF_900104245.1	Pseudidiomarina indica	Peptidase_M54	RHS	Toxins that act on proteins	cluster857
BLP64_RS08765	GCF_900104245.1	Pseudidiomarina indica	Peptidase_M91	RHS	Toxins that act on proteins	cluster3671
BLP83_RS03115	GCF_900101825.1	Aquimonas voraii	GH-E	RHS	Toxins that act on nucleic acids	cluster736
BLP90_RS20510	GCF_900102665.1	Pseudomonas psychrotolerans	DUF2235	T6SS	Toxins that act on lipids	cluster2655
BLQ00_RS02035	GCF_900102055.1	Ulvibacter litoralis	Peptidase_M54	T6SS	Toxins that act on proteins	cluster2495
BLQ00_RS12795	GCF_900102055.1	Ulvibacter litoralis	AHH	RHS	Toxins that act on nucleic acids	cluster5037
BLQ00_RS12805	GCF_900102055.1	Ulvibacter litoralis	AHH	T6SS	Toxins that act on nucleic acids	cluster1593
BLQ11_RS01595	GCF_900100285.1	Pseudomonas indica	DUF2235	T6SS	Toxins that act on lipids	cluster122
BLQ11_RS09295	GCF_900100285.1	Pseudomonas indica	Tox-GHH2	T6SS	Toxins that act on nucleic acids	cluster3968
BLQ11_RS15330	GCF_900100285.1	Pseudomonas indica	HNHc (WHH)	Bacteriocins	Toxins that act on nucleic acids	cluster3579
BLQ11_RS16530	GCF_900100285.1	Pseudomonas indica	DUF2235	T6SS	Toxins that act on lipids	cluster122
BLQ11_RS19900	GCF_900100285.1	Pseudomonas indica	Cytotoxic	Bacteriocins	Toxins that act on nucleic acids	cluster4653
BLQ11_RS19915	GCF_900100285.1	Pseudomonas indica	PoNe	CDI	Toxins that act on nucleic acids	cluster304
BLQ11_RS24270	GCF_900100285.1	Pseudomonas indica	HNHc (WHH)	Bacteriocins	Toxins that act on nucleic acids	cluster4696
BLQ11_RS25575	GCF_900100285.1	Pseudomonas indica	Tox-ART-HYD1	RHS	Toxins that act on proteins	cluster1263
BLQ34_RS16860	GCF_900104525.1	Pedococcus dokdonensis	SCP1201-deam	RHS	Toxins that act on nucleic acids	cluster869
BLQ35_RS20945	GCF_900100555.1	Pelosinus fermentans	DNase_NucA_NucB	RHS	Toxins that act on nucleic acids	cluster688
BLQ35_RS20980	GCF_900100555.1	Pelosinus fermentans	Abhydrolase	Other	Toxins that act on lipids	cluster4100
BLQ53_RS04455	GCF_900101385.1	Terribacillus halophilus	NUC	T7SS	Toxins that act on nucleic acids	cluster2906
BLQ57_RS14730	GCF_900101705.1	Algoriphagus faecimaris	Cytotoxic	RHS	Toxins that act on nucleic acids	cluster4927
BLQ88_RS11395	GCF_900101885.1	Dyadobacter soli	Cthe_2159	T6SS	Toxins that act on carbohydrates	cluster20
BLQ89_RS18970	GCF_900099725.1	Rhodococcus triatomae	HNHc (WHH)	SP	Toxins that act on nucleic acids	cluster2212
BLR30_RS13380	GCF_900099685.1	Chryseobacterium taeanense	DUF2235	T6SS	Toxins that act on lipids	cluster140
BLR30_RS13830	GCF_900099685.1	Chryseobacterium taeanense	Toxin-JAB1	RHS	Toxins that act on nucleic acids	cluster1848
BLR75_RS05455	GCF_900103845.1	Pseudomonas jinjuensis	Peptidase_M78	T6SS	Toxins that act on proteins	cluster3397
BLR79_RS02730	GCF_900100125.1	Dolosicoccus paucivorans	VIP2	Mu_F	Toxins that act on proteins	cluster3329
BLR84_RS18850	GCF_900103125.1	Mucilaginibacter sp.	HNHc (WHH)	RHS	Toxins that act on nucleic acids	cluster1057
BLR84_RS19450	GCF_900103125.1	Mucilaginibacter sp.	Ntox33	RHS	Toxins that act on nucleic acids	cluster1890
BLR89_RS29680	GCF_900102755.1	Prauserella marina	Gln_amidase	T7SS	Toxins that act on proteins	cluster244
BLR89_RS30875	GCF_900102755.1	Prauserella marina	TNT	T7SS	Miscellaneous toxins	cluster2846
BLS13_RS19665	GCF_900101455.1	Sphingomonas sp.	PoNe	RHS	Toxins that act on nucleic acids	cluster2037
BLS31_RS03145	GCF_900099985.1	Thermostaphylospora chromogena	Lyz-like	T7SS	Toxins that act on carbohydrates	cluster4054
BLS32_RS04365	GCF_900100375.1	Flavobacterium noncentrifugens	Tox-MPTase4	RHS	Toxins that act on proteins	cluster767
BLS32_RS05225	GCF_900100375.1	Flavobacterium noncentrifugens	Peptidase_C80	RHS	Toxins that act on proteins	cluster1843
BLS38_RS03585	GCF_900096955.1	Acinetobacter boissieri	Peptidase_C80	T6SS	Toxins that act on proteins	cluster3290
BLS38_RS11650	GCF_900096955.1	Acinetobacter boissieri	PoNe	RHS	Toxins that act on nucleic acids	cluster1297
BLS38_RS12525	GCF_900096955.1	Acinetobacter boissieri	DUF2235	RHS	Toxins that act on lipids	cluster1355
BLS43_RS28670	GCF_900102195.1	Pseudonocardia oroxyli	ParBc	RHS	Toxins that act on nucleic acids	cluster351
BLS43_RS28780	GCF_900102195.1	Pseudonocardia oroxyli	Ntox43	RHS	Toxins that act on nucleic acids	cluster350
BLS44_RS15825	GCF_900101395.1	Niabella drilacis	Ntox44	RHS	Toxins that act on nucleic acids	cluster4420
BLS44_RS15900	GCF_900101395.1	Niabella drilacis	AHH	T6SS	Toxins that act on nucleic acids	cluster1769
BLS44_RS22055	GCF_900101395.1	Niabella drilacis	GH-E	RHS	Toxins that act on nucleic acids	cluster1817
BLS61_RS08730	GCF_900104265.1	Pseudomonas guguanensis	LHH	T6SS	Toxins that act on nucleic acids	cluster5041
BLS61_RS13170	GCF_900104265.1	Pseudomonas guguanensis	M34_peptidase	T6SS	Toxins that act on proteins	cluster3363
BLS72_RS17905	GCF_900101265.1	Massilia sp.	PoNe	T6SS	Toxins that act on nucleic acids	cluster3198
BLS72_RS31395	GCF_900101265.1	Massilia sp.	Tox-REase-5	T6SS	Toxins that act on nucleic acids	cluster211
BLS72_RS33735	GCF_900101265.1	Massilia sp.	YkuD_like	T6SS	Toxins that act on proteins	cluster5133
BLS77_RS01695	GCF_900104115.1	Clostridium gasigenes	M34_peptidase	Mu_F	Toxins that act on proteins	cluster3391
BLS77_RS06750	GCF_900104115.1	Clostridium gasigenes	ClyA-like	RHS	Miscellaneous toxins	cluster643
BLS77_RS20145	GCF_900104115.1	Clostridium gasigenes	Tox-SHH	RHS	Toxins that act on nucleic acids	cluster4443
BLS80_RS11230	GCF_900104505.1	Actinokineospora alba	HNHc (WHH)	RHS	Toxins that act on nucleic acids	cluster493
BLS80_RS13355	GCF_900104505.1	Actinokineospora alba	HNHc (WHH)	RHS	Toxins that act on nucleic acids	cluster592
BLS80_RS25190	GCF_900104505.1	Actinokineospora alba	Tox-ART-HYD1	RHS	Toxins that act on proteins	cluster560
BLS80_RS33895	GCF_900104505.1	Actinokineospora alba	Lyz-like	T7SS	Toxins that act on carbohydrates	cluster2406
BLS97_RS08100	GCF_900104535.1	Nakamurella panacisegetis	COG5529	RHS	Toxins that act on nucleic acids	cluster498
BLS97_RS14005	GCF_900104535.1	Nakamurella panacisegetis	ADPRTs_Tse2	RHS	Toxins that act on proteins	cluster1331
BLS99_RS19550	GCF_900102815.1	Glycomyces sambucus	YwqJ-deaminase	RHS	Toxins that act on nucleic acids	cluster721
BLT16_RS15230	GCF_900102875.1	Halomonas pantelleriensis	DUF4225	T6SS	Unknown	cluster1019
BLT25_RS24355	GCF_900101045.1	Nocardioides sp.	Peptidase_M91	T7SS	Toxins that act on proteins	cluster2809
BLT25_RS24430	GCF_900101045.1	Nocardioides sp.	NUC	SP	Toxins that act on nucleic acids	cluster2330
BLT28_RS00475	GCF_900103775.1	Allokutzneria albata	COG3179	eCIS	Toxins that act on carbohydrates	cluster3422
BLT28_RS22745	GCF_900103775.1	Allokutzneria albata	Tox-ART-HYD1	RHS	Toxins that act on proteins	cluster937
BLT28_RS22875	GCF_900103775.1	Allokutzneria albata	NUC	RHS	Toxins that act on nucleic acids	cluster502
BLT30_RS15115	GCF_900102265.1	Epilithonimonas hungarica	CDI_toxin_Bp_tRNase-like	RHS	Toxins that act on nucleic acids	cluster371
BLT30_RS17995	GCF_900102265.1	Epilithonimonas hungarica	ParBc	T6SS	Toxins that act on nucleic acids	cluster4595
BLT54_RS20045	GCF_900102315.1	Celeribacter baekdonensis	Abhydrolase	RHS	Toxins that act on lipids	cluster4630
BLT54_RS20110	GCF_900102315.1	Celeribacter baekdonensis	CdiA-CT_Ec_tRNase	RHS	Toxins that act on nucleic acids	cluster3726
BLT54_RS20175	GCF_900102315.1	Celeribacter baekdonensis	Abhydrolase	RHS	Toxins that act on lipids	cluster4290
BLT54_RS22030	GCF_900102315.1	Celeribacter baekdonensis	Tox-ART-HYD1	RHS	Toxins that act on proteins	cluster4347
BLT68_RS07180	GCF_900105015.1	Schaalia meyeri	TNT	T7SS	Miscellaneous toxins	cluster1402
BLU26_RS09970	GCF_900105255.1	Pseudomonas sabulinigri	DUF2235	T6SS	Toxins that act on lipids	cluster2644
BLU33_RS11115	GCF_900105165.1	Mucilaginibacter mallensis	ClyA-like	RHS	Miscellaneous toxins	cluster548
BLU33_RS20350	GCF_900105165.1	Mucilaginibacter mallensis	M35_like	eCIS	Toxins that act on proteins	cluster4037
BLU38_RS00890	GCF_900105385.1	Microlunatus soli	ParB_N_Srx (Toxin-ParB)	RHS	Toxins that act on nucleic acids	cluster1075
BLU38_RS12495	GCF_900105385.1	Microlunatus soli	SseC	RHS	Miscellaneous toxins	cluster1015
BLU38_RS20030	GCF_900105385.1	Microlunatus soli	EndoU	RHS	Toxins that act on nucleic acids	cluster1007
BLU58_RS02875	GCF_900107305.1	Thermoactinomyces sp.	HNHc (WHH)	SP	Toxins that act on nucleic acids	cluster3255
BLU58_RS03985	GCF_900107305.1	Thermoactinomyces sp.	Colicin_D	RHS	Toxins that act on nucleic acids	cluster2266
BLU58_RS06110	GCF_900107305.1	Thermoactinomyces sp.	Peptidase_M14_like	Other	Toxins that act on proteins	cluster3879
BLU58_RS13885	GCF_900107305.1	Thermoactinomyces sp.	GH-E	RHS	Toxins that act on nucleic acids	cluster774
BLU58_RS13970	GCF_900107305.1	Thermoactinomyces sp.	CdiA-CT_Ecl_RNase-like	Other	Toxins that act on nucleic acids	cluster4958
BLU58_RS13980	GCF_900107305.1	Thermoactinomyces sp.	COG5529	Other	Toxins that act on nucleic acids	cluster5038
BLU81_RS06475	GCF_900104725.1	Actinoplanes derwentensis	ClyA-like	T7SS	Miscellaneous toxins	cluster1448
BLU81_RS14575	GCF_900104725.1	Actinoplanes derwentensis	NUC	RHS	Toxins that act on nucleic acids	cluster336
BLU81_RS34700	GCF_900104725.1	Actinoplanes derwentensis	Gln_amidase	T7SS	Toxins that act on proteins	cluster264
BLU81_RS42340	GCF_900104725.1	Actinoplanes derwentensis	Tox-ART-HYD1	RHS	Toxins that act on proteins	cluster1691
BLU81_RS45780	GCF_900104725.1	Actinoplanes derwentensis	GIYc	Other	Toxins that act on nucleic acids	cluster646
BLU81_RS49220	GCF_900104725.1	Actinoplanes derwentensis	XOO_2897-deam	Other	Toxins that act on nucleic acids	cluster3588
BLU82_RS02200	GCF_900105175.1	Jiangella sp.	HNHc (WHH)	RHS	Toxins that act on nucleic acids	cluster60
BLU82_RS33270	GCF_900105175.1	Jiangella sp.	VIP2	Other	Toxins that act on proteins	cluster35
BLU95_RS02460	GCF_900105395.1	Streptomyces sp.	Tox-HDC	RHS	Toxins that act on proteins	cluster1192
BLU95_RS03015	GCF_900105395.1	Streptomyces sp.	NUC	RHS	Toxins that act on nucleic acids	cluster370
BLU95_RS31140	GCF_900105395.1	Streptomyces sp.	Pput2613-deam	RHS	Toxins that act on nucleic acids	cluster658
BLU95_RS32975	GCF_900105395.1	Streptomyces sp.	EndoU	T7SS	Toxins that act on nucleic acids	cluster221
BLV02_RS03775	GCF_900106035.1	Jiangella alba	Tox-HNH-EHHH	RHS	Toxins that act on nucleic acids	cluster60
BLV02_RS17555	GCF_900106035.1	Jiangella alba	SCP1201-deam	RHS	Toxins that act on nucleic acids	cluster1138
BLV02_RS19600	GCF_900106035.1	Jiangella alba	VIP2	Other	Toxins that act on proteins	cluster35
BLV05_RS18940	GCF_900105925.1	Jiangella alkaliphila	VIP2	Other	Toxins that act on proteins	cluster35
BLV05_RS19335	GCF_900105925.1	Jiangella alkaliphila	SCP1201-deam	Other	Toxins that act on nucleic acids	cluster1611
BLV24_RS06040	GCF_900106695.1	Albimonas donghaensis	HNHc (WHH)	eCIS	Toxins that act on nucleic acids	cluster1730
BLV48_RS18540	GCF_900107855.1	Marinobacterium georgiense	PKc_like	RHS	Toxins that act on proteins	cluster4940
BLV57_RS11230	GCF_900107045.1	Amycolatopsis xylanica	Lyz-like	T7SS	Toxins that act on carbohydrates	cluster4181
BLV57_RS12705	GCF_900107045.1	Amycolatopsis xylanica	Gln_amidase	T7SS	Toxins that act on proteins	cluster547
BLV57_RS14885	GCF_900107045.1	Amycolatopsis xylanica	CdiA-CT_Yk_RNaseA-like	Other	Toxins that act on nucleic acids	cluster1512
BLV57_RS33595	GCF_900107045.1	Amycolatopsis xylanica	TNT	Other	Miscellaneous toxins	cluster1663
BLV57_RS36245	GCF_900107045.1	Amycolatopsis xylanica	CdiA-CT_5T87E_Ct	RHS	Toxins that act on nucleic acids	cluster766
BLV57_RS41305	GCF_900107045.1	Amycolatopsis xylanica	Tox-REase-7	RHS	Toxins that act on nucleic acids	cluster655
BLV57_RS43390	GCF_900107045.1	Amycolatopsis xylanica	CdiA-CT_Yk_RNaseA-like	Other	Toxins that act on nucleic acids	cluster1582
BLV63_RS01040	GCF_900105345.1	Arthrobacter woluwensis	Colicin_D	RHS	Toxins that act on nucleic acids	cluster1036
BLV72_RS23580	GCF_900105695.1	Streptomyces melanosporofaciens	SseC	RHS	Miscellaneous toxins	cluster1526
BLV94_RS26860	GCF_900105905.1	Rhodococcus koreensis	TNT	SP	Miscellaneous toxins	cluster4891
BLW04_RS18760	GCF_900107175.1	Modestobacter sp.	PoNe	eCIS	Toxins that act on nucleic acids	cluster2729
BLW20_RS02150	GCF_900108395.1	Flavobacterium marinum	Peptidase_M10	RHS	Toxins that act on proteins	cluster1828
BLW20_RS02160	GCF_900108395.1	Flavobacterium marinum	AHH	T6SS	Toxins that act on nucleic acids	cluster4362
BLW20_RS14700	GCF_900108395.1	Flavobacterium marinum	CdiA-CT_Ec-like	RHS	Toxins that act on nucleic acids	cluster4607
BLW33_RS02350	GCF_900107815.1	Eubacterium aggregans	VIP2	Mu_F	Toxins that act on proteins	cluster2383
BLW36_RS00580	GCF_900107725.1	Microbulbifer marinus	Rib_hydrolase	RHS	Toxins that act on proteins	cluster1240
BLW60_RS06585	GCF_900108555.1	Ruminococcus flavefaciens	Tox-MPTase4	RHS	Toxins that act on proteins	cluster765
BLW81_RS12580	GCF_900108565.1	Mycolicibacterium rutilum	Abhydrolase_8	T7SS	Toxins that act on lipids	cluster2753
BM002_RS09280	GCF_900113875.1	Jannaschia pohangensis	Ntox15	T6SS	Toxins that act on nucleic acids	cluster2747
BM002_RS10805	GCF_900113875.1	Jannaschia pohangensis	Ntox15	T6SS	Toxins that act on nucleic acids	cluster2757
BM013_RS04860	GCF_900115445.1	Variovorax sp.	Peptidase_M14_like	eCIS	Toxins that act on proteins	cluster3095
BM013_RS11810	GCF_900115445.1	Variovorax sp.	Tox-GHH2	T6SS	Toxins that act on nucleic acids	cluster4035
BM013_RS29755	GCF_900115445.1	Variovorax sp.	DUF4329 (Toxin-JAB2)	T6SS	Toxins that act on nucleic acids	cluster1216
BM013_RS39700	GCF_900115445.1	Variovorax sp.	PoNe	T6SS	Toxins that act on nucleic acids	cluster3291
BM013_RS40285	GCF_900115445.1	Variovorax sp.	Cytotoxic	CDI	Toxins that act on nucleic acids	cluster539
BM015_RS14230	GCF_900115755.1	Parafilimonas terrae	Ntox46	RHS	Miscellaneous toxins	cluster3197
BM015_RS17830	GCF_900115755.1	Parafilimonas terrae	YkuD_like	eCIS	Toxins that act on proteins	cluster4106
BM021_RS05545	GCF_900112825.1	Nitrosomonas sp.	Peptidase_M10	RHS	Toxins that act on proteins	cluster604
BM021_RS10135	GCF_900112825.1	Nitrosomonas sp.	Ntox16	eCIS	Toxins that act on nucleic acids	cluster3836
BM021_RS15555	GCF_900112825.1	Nitrosomonas sp.	OmpA_C-like	eCIS	Toxins that act on proteins	cluster2814
BM027_RS14985	GCF_900112485.1	Clostridium uliginosum	CdiA-CT_Yk_RNaseA-like	Other	Toxins that act on nucleic acids	cluster4758
BM027_RS17840	GCF_900112485.1	Clostridium uliginosum	Toxin-deaminase	Other	Toxins that act on nucleic acids	cluster4666
BM043_RS07030	GCF_900113375.1	Algoriphagus hitonicola	AHH	T6SS	Toxins that act on nucleic acids	cluster3060
BM066_RS10585	GCF_900114015.1	Caulobacter sp.	LHH	T6SS	Toxins that act on nucleic acids	cluster1504
BM066_RS14060	GCF_900114015.1	Caulobacter sp.	Tox-REase-7	eCIS	Toxins that act on nucleic acids	cluster1882
BM104_RS00695	GCF_900113515.1	Amycolatopsis regifaucium	SseC	RHS	Miscellaneous toxins	cluster1188
BM104_RS07670	GCF_900113515.1	Amycolatopsis regifaucium	AHH	RHS	Toxins that act on nucleic acids	cluster839
BM104_RS16490	GCF_900113515.1	Amycolatopsis regifaucium	NUC	SP	Toxins that act on nucleic acids	cluster1499
BM104_RS19385	GCF_900113515.1	Amycolatopsis regifaucium	Lyz-like	T7SS	Toxins that act on carbohydrates	cluster183
BM104_RS21755	GCF_900113515.1	Amycolatopsis regifaucium	NUC	T7SS	Toxins that act on nucleic acids	cluster1198
BM105_RS01875	GCF_900115515.1	Saccharomonospora viridis	Abhydrolase_8	T7SS	Toxins that act on lipids	cluster3105
BM105_RS09415	GCF_900115515.1	Saccharomonospora viridis	Lyz-like	T7SS	Toxins that act on carbohydrates	cluster180
BM116_RS14640	GCF_900114765.1	Pseudomonas pachastrellae	DUF2235	T6SS	Toxins that act on lipids	cluster2648
BM122_RS15655	GCF_900114745.1	Nitrosomonas communis	TNT	RHS	Miscellaneous toxins	cluster3591
BM123_RS11325	GCF_900110645.1	Lewinella agarilytica	DUF4329 (Toxin-JAB2)	RHS	Toxins that act on nucleic acids	cluster521
BM123_RS13910	GCF_900110645.1	Lewinella agarilytica	Peptidase_M91	RHS	Toxins that act on proteins	cluster3917
BM125_RS14375	GCF_900115085.1	Dokdonella immobilis	PoNe	RHS	Toxins that act on nucleic acids	cluster4588
BM141_RS05235	GCF_900113045.1	Thermoflexibacter ruber	Peptidase_S74	CDI	Toxins that act on proteins	cluster2254
BM141_RS15395	GCF_900113045.1	Thermoflexibacter ruber	Peptidase_M54	RHS	Toxins that act on proteins	cluster4437
BM141_RS20460	GCF_900113045.1	Thermoflexibacter ruber	Peptidase_M54	RHS	Toxins that act on proteins	cluster177
BM141_RS20485	GCF_900113045.1	Thermoflexibacter ruber	Peptidase_M54	RHS	Toxins that act on proteins	cluster4187
BM141_RS20845	GCF_900113045.1	Thermoflexibacter ruber	PKc_like	RHS	Toxins that act on proteins	cluster4094
BM141_RS21610	GCF_900113045.1	Thermoflexibacter ruber	Peptidase_M91	RHS	Toxins that act on proteins	cluster4519
BM141_RS21850	GCF_900113045.1	Thermoflexibacter ruber	Peptidase_M91	RHS	Toxins that act on proteins	cluster4412
BM141_RS21910	GCF_900113045.1	Thermoflexibacter ruber	Peptidase_M54	RHS	Toxins that act on proteins	cluster177
BM141_RS22075	GCF_900113045.1	Thermoflexibacter ruber	DNase_NucA_NucB	RHS	Toxins that act on nucleic acids	cluster4246
BM141_RS23305	GCF_900113045.1	Thermoflexibacter ruber	Peptidase_M91	RHS	Toxins that act on proteins	cluster3370
BM144_RS04120	GCF_900112675.1	Acidovorax konjaci	CdiA-CT_Ec-like	RHS	Toxins that act on nucleic acids	cluster1253
BM144_RS23130	GCF_900112675.1	Acidovorax konjaci	Tox-GHH2	T6SS	Toxins that act on nucleic acids	cluster4286
BM148_RS19755	GCF_900113665.1	Planctomicrobium piriforme	Tox-REase-9	RHS	Toxins that act on nucleic acids	cluster649
BM161_RS09870	GCF_900113965.1	Treponema bryantii	HNHc (WHH)	SP	Toxins that act on nucleic acids	cluster3516
BM172_RS02935	GCF_900112865.1	Dyella marensis	Peptidase_M15	RHS	Toxins that act on proteins	cluster1833
BM172_RS11680	GCF_900112865.1	Dyella marensis	DUF4329 (Toxin-JAB2)	RHS	Toxins that act on nucleic acids	cluster1330
BM176_RS08410	GCF_900112615.1	Chitinophaga sp.	YwqJ-deaminase	T9SS	Toxins that act on nucleic acids	cluster960
BM176_RS30925	GCF_900112615.1	Chitinophaga sp.	GIYc	T6SS	Toxins that act on nucleic acids	cluster1603
BM176_RS31200	GCF_900112615.1	Chitinophaga sp.	CdiA-CT_Ec_tRNase	RHS	Toxins that act on nucleic acids	cluster2420
BM176_RS32575	GCF_900112615.1	Chitinophaga sp.	Ntox44	RHS	Toxins that act on nucleic acids	cluster1432
BM179_RS23845	GCF_900115665.1	Pseudarcicella hirudinis	Tae4	RHS	Miscellaneous toxins	cluster1435
BM179_RS24965	GCF_900115665.1	Pseudarcicella hirudinis	EndoU	RHS	Toxins that act on nucleic acids	cluster4374
BM187_RS02880	GCF_900112325.1	Micromonospora sediminimaris	Pput2613-deam	RHS	Toxins that act on nucleic acids	cluster598
BM187_RS20940	GCF_900112325.1	Micromonospora sediminimaris	LHH	Other	Toxins that act on nucleic acids	cluster3984
BM187_RS27420	GCF_900112325.1	Micromonospora sediminimaris	DNase_NucA_NucB	RHS	Toxins that act on nucleic acids	cluster701
BM196_RS01690	GCF_900112635.1	Bacillus sp.	NUC	T7SS	Toxins that act on nucleic acids	cluster4013
BM199_RS03945	GCF_900111885.1	Amycolatopsis marina	Abhydrolase_8	T7SS	Toxins that act on lipids	cluster3075
BM219_RS24660	GCF_900114075.1	Brevibacillus centrosporus	Ntox35	RHS	Toxins that act on nucleic acids	cluster4273
BM223_RS02920	GCF_900114845.1	Pimelobacter simplex	Peptidase_M91	T7SS	Toxins that act on proteins	cluster2766
BM238_RS10255	GCF_900113805.1	Chryseobacterium frigidisoli	AHH	T6SS	Toxins that act on nucleic acids	cluster2670
BM253_RS16880	GCF_900115115.1	Flavobacterium ummariense	Peptidase_M91	RHS	Toxins that act on proteins	cluster4358
BM260_RS03260	GCF_900115805.1	Psychrobacillus psychrotolerans	GH-E	T7SS	Toxins that act on nucleic acids	cluster3523
BM267_RS08020	GCF_900114735.1	Pseudomonas bauzanensis	Tae4	T6SS	Miscellaneous toxins	cluster5033
BM267_RS09460	GCF_900114735.1	Pseudomonas bauzanensis	DUF2235	T6SS	Toxins that act on lipids	cluster2570
BM269_RS00645	GCF_900113115.1	Duganella sp.	Cthe_2159	T6SS	Toxins that act on carbohydrates	cluster2525
BM269_RS00655	GCF_900113115.1	Duganella sp.	Tox-GHH	T6SS	Toxins that act on nucleic acids	cluster1520
BM269_RS05130	GCF_900113115.1	Duganella sp.	Tox-REase-5	T6SS	Toxins that act on nucleic acids	cluster5009
BM269_RS13920	GCF_900113115.1	Duganella sp.	Tox-GHH2	T6SS	Toxins that act on nucleic acids	cluster4059
BM269_RS19850	GCF_900113115.1	Duganella sp.	EndoU	T6SS	Toxins that act on nucleic acids	cluster3905
BM269_RS26075	GCF_900113115.1	Duganella sp.	Lyz-like	RHS	Toxins that act on carbohydrates	cluster299
BM269_RS26375	GCF_900113115.1	Duganella sp.	GIYc	RHS	Toxins that act on nucleic acids	cluster570
BM269_RS28735	GCF_900113115.1	Duganella sp.	EndoU	Other	Toxins that act on nucleic acids	cluster1492
BM274_RS05420	GCF_900112715.1	Nannocystis exedens	Ntox46	T6SS	Miscellaneous toxins	cluster4298
BM274_RS36825	GCF_900112715.1	Nannocystis exedens	Ntox46	T6SS	Miscellaneous toxins	cluster4261
BM274_RS41915	GCF_900112715.1	Nannocystis exedens	HNHc (WHH)	RHS	Toxins that act on nucleic acids	cluster1011
BM278_RS09075	GCF_900111865.1	Parageobacillus thermantarcticus	Ntox50	T7SS	Toxins that act on nucleic acids	cluster4104
BM287_RS06390	GCF_900114565.1	Leifsonia sp.	Tox-REase-7	RHS	Toxins that act on nucleic acids	cluster932
BM287_RS17305	GCF_900114565.1	Leifsonia sp.	TNT	T7SS	Miscellaneous toxins	cluster2649
BM289_RS03250	GCF_900112575.1	Flavobacterium phragmitis	Tae4	RHS	Miscellaneous toxins	cluster749
BM290_RS19800	GCF_900113015.1	Actinoplanes philippinensis	NUC	T7SS	Toxins that act on nucleic acids	cluster4154
BM290_RS29430	GCF_900113015.1	Actinoplanes philippinensis	CDI_toxin_EC869_like	Other	Toxins that act on nucleic acids	cluster921
BM295_RS14860	GCF_900112555.1	Saccharopolyspora jiangxiensis	GH-E	T7SS	Toxins that act on nucleic acids	cluster1424
BM295_RS28745	GCF_900112555.1	Saccharopolyspora jiangxiensis	VIP2	Mu_F	Toxins that act on proteins	cluster2302
BM295_RS29225	GCF_900112555.1	Saccharopolyspora jiangxiensis	HNHc (WHH)	eCIS	Toxins that act on nucleic acids	cluster830
BM295_RS33900	GCF_900112555.1	Saccharopolyspora jiangxiensis	Lyz-like	T7SS	Toxins that act on carbohydrates	cluster3945
BM334_RS10680	GCF_900116895.1	Pseudidiomarina donghaiensis	PKc_like	RHS	Toxins that act on proteins	cluster4061
BM334_RS11600	GCF_900116895.1	Pseudidiomarina donghaiensis	Abhydrolase	RHS	Toxins that act on lipids	cluster3978
BM334_RS12725	GCF_900116895.1	Pseudidiomarina donghaiensis	Peptidase_M10	RHS	Toxins that act on proteins	cluster3894
BM338_RS04755	GCF_900114495.1	Dyella sp.	YkuD_like	RHS	Toxins that act on proteins	cluster2150
BM338_RS11990	GCF_900114495.1	Dyella sp.	Ntox10	RHS	Toxins that act on nucleic acids	cluster1315
BM338_RS15220	GCF_900114495.1	Dyella sp.	M35_like	eCIS	Toxins that act on proteins	cluster2326
BM359_RS06170	GCF_900116625.1	Idiomarina abyssalis	Peptidase_M91	RHS	Toxins that act on proteins	cluster1655
BM362_RS03515	GCF_900115345.1	Amycolatopsis rubida	XOO_2897-deam	Other	Toxins that act on nucleic acids	cluster1665
BM362_RS06030	GCF_900115345.1	Amycolatopsis rubida	Lyz-like	T7SS	Toxins that act on carbohydrates	cluster181
BM362_RS13670	GCF_900115345.1	Amycolatopsis rubida	Toxin-deaminase	T7SS	Toxins that act on nucleic acids	cluster84
BM385_RS24730	GCF_900116145.1	Streptomyces harbinensis	Peptidase_M91	eCIS	Toxins that act on proteins	cluster2782
BM393_RS09640	GCF_900113225.1	Mitsuaria sp.	Peptidase_C39_like	CDI	Toxins that act on proteins	cluster236
BM393_RS25920	GCF_900113225.1	Mitsuaria sp.	AHH	T6SS	Toxins that act on nucleic acids	cluster1645
BM408_RS13100	GCF_900116715.1	Polaromonas sp.	EndoU	CDI	Toxins that act on nucleic acids	cluster446
BM410_RS09950	GCF_900116455.1	Sedimentitalea nanhaiensis	Peptidase_M54	eCIS	Toxins that act on proteins	cluster3057
BM413_RS33045	GCF_900116595.1	Mesorhizobium sp.	Tox-GHH2	T6SS	Toxins that act on nucleic acids	cluster4311
BM424_RS08165	GCF_900116135.1	Saccharopolyspora flava	Abhydrolase_8	T7SS	Toxins that act on lipids	cluster2860
BM432_RS32955	GCF_900116325.1	Streptomyces sp.	Abhydrolase_8	T7SS	Toxins that act on lipids	cluster2768
BM432_RS33475	GCF_900116325.1	Streptomyces sp.	Ntox24	RHS	Toxins that act on nucleic acids	cluster679
BM44_RS07935	GCF_000762285.1	Burkholderia mallei	DUF4923	T6SS	Unknown	cluster91
BM451_RS09095	GCF_001995275.1	Dickeya dadantii	Abhydrolase	T6SS	Toxins that act on lipids	cluster3554
BM451_RS20990	GCF_001995275.1	Dickeya dadantii	NUC	RHS	Toxins that act on nucleic acids	cluster5027
BMW53_RS00865	GCF_900111425.1	Draconibacterium orientale	Peptidase_C2	eCIS	Toxins that act on proteins	cluster2443
BMW55_RS00380	GCF_900110165.1	Lihuaxuella thermophila	AHH	SP	Toxins that act on nucleic acids	cluster3869
BMW55_RS01890	GCF_900110165.1	Lihuaxuella thermophila	CdiA-CT_Ec_tRNase	Other	Toxins that act on nucleic acids	cluster5002
BMW55_RS15235	GCF_900110165.1	Lihuaxuella thermophila	CdiA-CT_Yk_RNaseA-like	SP	Toxins that act on nucleic acids	cluster5043
BMW58_RS22885	GCF_900110285.1	Paracoccus alcaliphilus	EndoU	T6SS	Toxins that act on nucleic acids	cluster2971
BMW65_RS04025	GCF_900109365.1	Parapedobacter koreensis	Ntox44	RHS	Toxins that act on nucleic acids	cluster2245
BMW65_RS23620	GCF_900109365.1	Parapedobacter koreensis	Tox-ART-HYD1	RHS	Toxins that act on proteins	cluster1862
BMW71_RS02650	GCF_900109255.1	Cyclobacterium xiamenense	Peptidase_M54	eCIS	Toxins that act on proteins	cluster3668
BMW77_RS08920	GCF_900111745.1	Stigmatella erecta	AHH	SP	Toxins that act on nucleic acids	cluster3569
BMW77_RS12835	GCF_900111745.1	Stigmatella erecta	DUF2380	SP	Toxins that act on nucleic acids	cluster4934
BMW77_RS14445	GCF_900111745.1	Stigmatella erecta	AHH	SP	Toxins that act on nucleic acids	cluster43
BMW77_RS14865	GCF_900111745.1	Stigmatella erecta	AHH	SP	Toxins that act on nucleic acids	cluster3712
BMW77_RS15745	GCF_900111745.1	Stigmatella erecta	Tox-REase-5	SP	Toxins that act on nucleic acids	cluster154
BMW77_RS22930	GCF_900111745.1	Stigmatella erecta	Tox-REase-5	SP	Toxins that act on nucleic acids	cluster3542
BMW77_RS25080	GCF_900111745.1	Stigmatella erecta	AHH	SP	Toxins that act on nucleic acids	cluster4914
BMW77_RS29560	GCF_900111745.1	Stigmatella erecta	AHH	SP	Toxins that act on nucleic acids	cluster3580
BMW77_RS30715	GCF_900111745.1	Stigmatella erecta	Tox-REase-5	SP	Toxins that act on nucleic acids	cluster3432
BMW77_RS31335	GCF_900111745.1	Stigmatella erecta	AHH	SP	Toxins that act on nucleic acids	cluster3581
BMW77_RS31355	GCF_900111745.1	Stigmatella erecta	Tox-REase-5	SP	Toxins that act on nucleic acids	cluster3447
BMW77_RS31600	GCF_900111745.1	Stigmatella erecta	Tox-REase-5	SP	Toxins that act on nucleic acids	cluster154
BMW77_RS32645	GCF_900111745.1	Stigmatella erecta	AHH	SP	Toxins that act on nucleic acids	cluster43
BMW77_RS33530	GCF_900111745.1	Stigmatella erecta	AHH	SP	Toxins that act on nucleic acids	cluster43
BMW93_RS04470	GCF_900109045.1	Dyadobacter sp.	ClyA-like	eCIS	Miscellaneous toxins	cluster1274
BMW93_RS29415	GCF_900109045.1	Dyadobacter sp.	Cthe_2159	T6SS	Toxins that act on carbohydrates	cluster20
BMW99_RS03110	GCF_900110255.1	Streptomyces rubidus	NUC	RHS	Toxins that act on nucleic acids	cluster1657
BMW99_RS03300	GCF_900110255.1	Streptomyces rubidus	Abhydrolase_8	T7SS	Toxins that act on lipids	cluster2681
BMW99_RS24340	GCF_900110255.1	Streptomyces rubidus	NUC	RHS	Toxins that act on nucleic acids	cluster530
BMW99_RS32075	GCF_900110255.1	Streptomyces rubidus	Ntox44	RHS	Toxins that act on nucleic acids	cluster565
BMX11_RS18925	GCF_900111155.1	Pedobacter rhizosphaerae	GIYc	T6SS	Toxins that act on nucleic acids	cluster2558
BMX11_RS21480	GCF_900111155.1	Pedobacter rhizosphaerae	Peptidase_M91	RHS	Toxins that act on proteins	cluster1886
BMX15_RS06435	GCF_900109795.1	Colwellia chukchiensis	SseC	RHS	Miscellaneous toxins	cluster1251
BMX22_RS04650	GCF_900109435.1	Ruminococcus flavefaciens	NUC	Other	Toxins that act on nucleic acids	cluster4862
BMX24_RS08925	GCF_900111495.1	Chryseobacterium wanjuense	Ntox8	RHS	Toxins that act on nucleic acids	cluster1777
BMX24_RS12970	GCF_900111495.1	Chryseobacterium wanjuense	HNHc (WHH)	RHS	Toxins that act on nucleic acids	cluster4241
BMX24_RS17745	GCF_900111495.1	Chryseobacterium wanjuense	DUF2235	T6SS	Toxins that act on lipids	cluster136
BMX24_RS18665	GCF_900111495.1	Chryseobacterium wanjuense	Abhydrolase	RHS	Toxins that act on lipids	cluster1946
BMX24_RS20645	GCF_900111495.1	Chryseobacterium wanjuense	Tox-MPTase2	RHS	Toxins that act on proteins	cluster1865
BMX31_RS11305	GCF_900110045.1	Hydrogenoanaerobacterium saccharovorans	microbial_Rnases (Ribonuclease)	Mu_F	Toxins that act on nucleic acids	cluster5007
BMX35_RS00570	GCF_900109245.1	Demequina mangrovi	YkuD_like	eCIS	Toxins that act on proteins	cluster4208
BMX35_RS00575	GCF_900109245.1	Demequina mangrovi	HNHc (WHH)	eCIS	Toxins that act on nucleic acids	cluster1738
BMX56_RS01650	GCF_900110415.1	Mucilaginibacter sp.	Peptidase_M23	RHS	Toxins that act on proteins	cluster902
BMX56_RS01920	GCF_900110415.1	Mucilaginibacter sp.	NLPC_P60	eCIS	Toxins that act on proteins	cluster1040
BMX56_RS23910	GCF_900110415.1	Mucilaginibacter sp.	HNHc (WHH)	Bacteriocins	Toxins that act on nucleic acids	cluster4752
BMX56_RS29570	GCF_900110415.1	Mucilaginibacter sp.	CdiA-CT_Ec-like	RHS	Toxins that act on nucleic acids	cluster1787
BMX66_RS04430	GCF_900110495.1	Nitrosovibrio sp.	YwqJ-deaminase	eCIS	Toxins that act on nucleic acids	cluster2559
BMX66_RS15575	GCF_900110495.1	Nitrosovibrio sp.	M35_like	eCIS	Toxins that act on proteins	cluster3571
BMX68_RS00875	GCF_900109755.1	Pseudomonas agarici	M35_like	RHS	Toxins that act on proteins	cluster2114
BMX68_RS05285	GCF_900109755.1	Pseudomonas agarici	AHH	T6SS	Toxins that act on nucleic acids	cluster1555
BMX68_RS17685	GCF_900109755.1	Pseudomonas agarici	CdiA-CT_Ec_tRNase	CDI	Toxins that act on nucleic acids	cluster862
BMX68_RS22915	GCF_900109755.1	Pseudomonas agarici	PoNe	T6SS	Toxins that act on nucleic acids	cluster3449
BMX68_RS22930	GCF_900109755.1	Pseudomonas agarici	PoNe	T6SS	Toxins that act on nucleic acids	cluster3271
BMX68_RS24985	GCF_900109755.1	Pseudomonas agarici	PoNe	T6SS	Toxins that act on nucleic acids	cluster5103
BMX68_RS24995	GCF_900109755.1	Pseudomonas agarici	DUF2235	CDI	Toxins that act on lipids	cluster3639
BMX68_RS25220	GCF_900109755.1	Pseudomonas agarici	HNHc (WHH)	RHS	Toxins that act on nucleic acids	cluster4601
BMX74_RS20135	GCF_900109355.1	Nonomuraea pusilla	Lyz-like	T7SS	Toxins that act on carbohydrates	cluster4180
BMX85_RS00110	GCF_900110275.1	Duganella sp.	NUC	T6SS	Toxins that act on nucleic acids	cluster4561
BMX85_RS19260	GCF_900110275.1	Duganella sp.	PoNe	T6SS	Toxins that act on nucleic acids	cluster3032
BMX85_RS24925	GCF_900110275.1	Duganella sp.	Rib_hydrolase	T6SS	Toxins that act on proteins	cluster2978
BMX85_RS28650	GCF_900110275.1	Duganella sp.	PoNe	T6SS	Toxins that act on nucleic acids	cluster2871
BMX85_RS29415	GCF_900110275.1	Duganella sp.	DUF2235	T6SS	Toxins that act on lipids	cluster2504
BMX85_RS30805	GCF_900110275.1	Duganella sp.	Lyz-like	T6SS	Toxins that act on carbohydrates	cluster3544
BMX95_RS09040	GCF_900110245.1	Niastella yeongjuensis	Tae4	RHS	Miscellaneous toxins	cluster1206
BMX95_RS11530	GCF_900110245.1	Niastella yeongjuensis	Peptidase_M10	RHS	Toxins that act on proteins	cluster1332
BMX95_RS13025	GCF_900110245.1	Niastella yeongjuensis	Ntox44	RHS	Toxins that act on nucleic acids	cluster1381
BMX95_RS14390	GCF_900110245.1	Niastella yeongjuensis	Peptidase_M54	T9SS	Toxins that act on proteins	cluster1037
BMX95_RS28640	GCF_900110245.1	Niastella yeongjuensis	EndoU	T9SS	Toxins that act on nucleic acids	cluster1100
BMX95_RS31530	GCF_900110245.1	Niastella yeongjuensis	HNHc (WHH)	RHS	Toxins that act on nucleic acids	cluster1396
BMX95_RS32715	GCF_900110245.1	Niastella yeongjuensis	CdiA-CT_Ec_Kp-like	RHS	Toxins that act on nucleic acids	cluster2419
BMX95_RS33105	GCF_900110245.1	Niastella yeongjuensis	ClyA-like	RHS	Miscellaneous toxins	cluster503
BMY10_RS02815	GCF_900109885.1	Syntrophus gentianae	DUF5675	eCIS	Unknown	cluster3918
BMY10_RS12800	GCF_900109885.1	Syntrophus gentianae	GIYc	CDI	Toxins that act on nucleic acids	cluster1337
BMY20_RS00910	GCF_900111765.1	Myxococcus fulvus	AHH	SP	Toxins that act on nucleic acids	cluster3632
BMY20_RS03915	GCF_900111765.1	Myxococcus fulvus	AHH	SP	Toxins that act on nucleic acids	cluster3676
BMY20_RS04070	GCF_900111765.1	Myxococcus fulvus	DUF2380	SP	Toxins that act on nucleic acids	cluster4912
BMY20_RS04685	GCF_900111765.1	Myxococcus fulvus	DUF2380	SP	Toxins that act on nucleic acids	cluster4876
BMY20_RS08450	GCF_900111765.1	Myxococcus fulvus	AHH	SP	Toxins that act on nucleic acids	cluster3644
BMY20_RS11845	GCF_900111765.1	Myxococcus fulvus	DUF2380	SP	Toxins that act on nucleic acids	cluster4913
BMY20_RS12175	GCF_900111765.1	Myxococcus fulvus	AHH	SP	Toxins that act on nucleic acids	cluster3633
BMY20_RS17095	GCF_900111765.1	Myxococcus fulvus	Peptidase_C80	RHS	Toxins that act on proteins	cluster741
BMY20_RS17240	GCF_900111765.1	Myxococcus fulvus	DUF2380	SP	Toxins that act on nucleic acids	cluster4877
BMY20_RS17690	GCF_900111765.1	Myxococcus fulvus	Tox-REase-5	SP	Toxins that act on nucleic acids	cluster3328
BMY20_RS18995	GCF_900111765.1	Myxococcus fulvus	AHH	SP	Toxins that act on nucleic acids	cluster3606
BMY20_RS27610	GCF_900111765.1	Myxococcus fulvus	Peptidase_M78	eCIS	Toxins that act on proteins	cluster3532
BMY20_RS31810	GCF_900111765.1	Myxococcus fulvus	AHH	SP	Toxins that act on nucleic acids	cluster3704
BMY20_RS32895	GCF_900111765.1	Myxococcus fulvus	AHH	SP	Toxins that act on nucleic acids	cluster3592
BMY20_RS33160	GCF_900111765.1	Myxococcus fulvus	Tox-REase-5	SP	Toxins that act on nucleic acids	cluster3318
BMY20_RS36660	GCF_900111765.1	Myxococcus fulvus	AHH	SP	Toxins that act on nucleic acids	cluster3698
BMY20_RS37880	GCF_900111765.1	Myxococcus fulvus	Abhydrolase	SP	Toxins that act on lipids	cluster3248
BMY20_RS39055	GCF_900111765.1	Myxococcus fulvus	AHH	SP	Toxins that act on nucleic acids	cluster3616
BMY20_RS39450	GCF_900111765.1	Myxococcus fulvus	AHH	CDI	Toxins that act on nucleic acids	cluster3593
BMY20_RS39990	GCF_900111765.1	Myxococcus fulvus	DUF2380	SP	Toxins that act on nucleic acids	cluster4812
BMY59_RS11680	GCF_900109405.1	Rhodococcus maanshanensis	CdiA-CT_Ec_Kp-like	T7SS	Toxins that act on nucleic acids	cluster1203
BMY59_RS13710	GCF_900109405.1	Rhodococcus maanshanensis	Abhydrolase_8	T7SS	Toxins that act on lipids	cluster133
BMY82_RS09500	GCF_900110295.1	Peptostreptococcus russellii	Ntox50	Mu_F	Toxins that act on nucleic acids	cluster4615
BMY86_RS07595	GCF_900110615.1	Flavobacterium urocaniciphilum	CDI_toxin_Bp_tRNase-like	Mu_F	Toxins that act on nucleic acids	cluster3739
BMY89_RS00005	GCF_900109115.1	Micromonospora phaseoli	Lyz-like	RHS	Toxins that act on carbohydrates	cluster1488
BMY89_RS30620	GCF_900109115.1	Micromonospora phaseoli	Peptidase_C2	T7SS	Toxins that act on proteins	cluster242
BMY90_RS06095	GCF_900114325.1	Rhodanobacter glycinis	Peptidase_M91	RHS	Toxins that act on proteins	cluster1653
BMY90_RS14680	GCF_900114325.1	Rhodanobacter glycinis	Tox-ART-HYD1	RHS	Toxins that act on proteins	cluster4753
BMZ02_RS15775	GCF_900110585.1	Aquisalimonas asiatica	Abhydrolase	T6SS	Toxins that act on lipids	cluster1366
BMZ05_RS03605	GCF_900110745.1	Prevotella bryantii	Peptidase_M54	RHS	Toxins that act on proteins	cluster4474
BMZ18_RS12540	GCF_900111805.1	Rhodococcus kroppenstedtii	COG5529	T7SS	Toxins that act on nucleic acids	cluster3756
BMZ23_RS14450	GCF_900114825.1	Pseudomonas yangmingensis	Peptidase_M91	RHS	Toxins that act on proteins	cluster4371
BMZ24_RS18710	GCF_900114595.1	Desulfomicrobium norvegicum	microbial_Rnases (Ribonuclease)	CDI	Toxins that act on nucleic acids	cluster2193
BMZ54_RS02385	GCF_900109685.1	Chitinophaga rupis	ParBc	T6SS	Toxins that act on nucleic acids	cluster1599
BMZ54_RS06160	GCF_900109685.1	Chitinophaga rupis	Peptidase_M54	T6SS	Toxins that act on proteins	cluster2041
BMZ54_RS08765	GCF_900109685.1	Chitinophaga rupis	Peptidase_M15	eCIS	Toxins that act on proteins	cluster2226
BMZ54_RS21590	GCF_900109685.1	Chitinophaga rupis	Het-C	eCIS	Toxins that act on nucleic acids	cluster2617
BMZ56_RS17490	GCF_900113765.1	Parapedobacter indicus	Peptidase_M11	eCIS	Toxins that act on proteins	cluster174
BMZ66_RS21770	GCF_900115775.1	Siccationidurans arizonensis	Tae4	RHS	Miscellaneous toxins	cluster1083
BMZ66_RS24875	GCF_900115775.1	Siccationidurans arizonensis	Peptidase_M54	RHS	Toxins that act on proteins	cluster4346
BMZ67_RS02455	GCF_900114775.1	Marinobacter zhejiangensis	CdiA-CT_Ec-like	RHS	Toxins that act on nucleic acids	cluster296
BMZ72_RS04155	GCF_900114995.1	Chitinophaga sp.	DUF3990	T6SS	Unknown	cluster1552
BMZ72_RS06020	GCF_900114995.1	Chitinophaga sp.	PoNe	RHS	Toxins that act on nucleic acids	cluster417
BMZ72_RS26725	GCF_900114995.1	Chitinophaga sp.	COG3179	T6SS	Toxins that act on carbohydrates	cluster85
BMZ72_RS32470	GCF_900114995.1	Chitinophaga sp.	Toxin-deaminase	SP	Toxins that act on nucleic acids	cluster965
BMZ79_RS29125	GCF_900113915.1	Paenibacillus sp.	Tox-REase-7	RHS	Toxins that act on nucleic acids	cluster1101
BMZ92_RS30765	GCF_900114035.1	Amycolatopsis sacchari	MafB19-deam	RHS	Toxins that act on nucleic acids	cluster1739
BMZ97_RS23505	GCF_900113835.1	Bosea sp.	Tox-REase-7	RHS	Toxins that act on nucleic acids	cluster990
BMZ97_RS30900	GCF_900113835.1	Bosea sp.	M34_peptidase	T6SS	Toxins that act on proteins	cluster4309
BN1097_RS00275	GCF_000939295.1	Clostridioides difficile	Ntox50	Mu_F	Toxins that act on nucleic acids	cluster4852
BN1313_RS15815	GCF_001375595.1	Phenylobacterium immobile	NUC	eCIS	Toxins that act on nucleic acids	cluster1747
BN1360_RS09605	GCF_900069005.2	Paenibacillus sp.	Ntox50	Mu_F	Toxins that act on nucleic acids	cluster3011
BN159_RS24385	GCF_000349325.1	Streptomyces davaonensis	microbial_Rnases (Ribonuclease)	RHS	Toxins that act on nucleic acids	cluster695
BN159_RS37575	GCF_000349325.1	Streptomyces davaonensis	ClyA-like	eCIS	Miscellaneous toxins	cluster795
BN159_RS40625	GCF_000349325.1	Streptomyces davaonensis	Abhydrolase	SP	Toxins that act on lipids	cluster3165
BN1864_RS06930	GCF_900004645.1	Pseudomonas sp.	Cytotoxic	Bacteriocins	Toxins that act on nucleic acids	cluster22
BN1864_RS07280	GCF_900004645.1	Pseudomonas sp.	PoNe	CDI	Toxins that act on nucleic acids	cluster461
BN1864_RS09785	GCF_900004645.1	Pseudomonas sp.	CdiA-CT_Yk_RNaseA-like	RHS	Toxins that act on nucleic acids	cluster4597
BN1864_RS13485	GCF_900004645.1	Pseudomonas sp.	RES	T6SS	Unknown	cluster29
BN1864_RS18295	GCF_900004645.1	Pseudomonas sp.	PRK15386	RHS	Miscellaneous toxins	cluster2196
BN2373_RS01140	GCF_001286805.1	Kallipyga gabonensis	Ntox50	Mu_F	Toxins that act on nucleic acids	cluster3631
BN2512_RS19000	GCF_900248245.1	Acetatifactor muris	EndoU	Mu_F	Toxins that act on nucleic acids	cluster3012
BN3656_RS00180	GCF_001517625.2	Clostridium sp.	Toxin-deaminase	Mu_F	Toxins that act on nucleic acids	cluster134
BN3769_RS13890	GCF_001545115.1	Parachlamydia sp.	Abhydrolase	RHS	Toxins that act on lipids	cluster1369
BN4506_RS07665	GCF_900079515.1	Shewanella woodyi	Abhydrolase	T6SS	Toxins that act on lipids	cluster3527
BN4506_RS07685	GCF_900079515.1	Shewanella woodyi	AHH	T6SS	Toxins that act on nucleic acids	cluster1159
BN4506_RS07740	GCF_900079515.1	Shewanella woodyi	Tox-GHH	RHS	Toxins that act on nucleic acids	cluster5075
BN4506_RS07760	GCF_900079515.1	Shewanella woodyi	AHH	RHS	Toxins that act on nucleic acids	cluster4782
BN4506_RS13475	GCF_900079515.1	Shewanella woodyi	ClyA-like	RHS	Miscellaneous toxins	cluster3889
BN4506_RS21890	GCF_900079515.1	Shewanella woodyi	M34_peptidase	Mu_F	Toxins that act on proteins	cluster3433
BN6465_RS10855	GCF_900086725.1	Bariatricus massiliensis	VIP2	Mu_F	Toxins that act on proteins	cluster2549
BN6559_RS13450	GCF_900086705.1	Massilibacillus massiliensis	Ntox50	Mu_F	Toxins that act on nucleic acids	cluster3139
BN6559_RS17125	GCF_900086705.1	Massilibacillus massiliensis	AHH	Other	Toxins that act on nucleic acids	cluster2373
BN6559_RS17155	GCF_900086705.1	Massilibacillus massiliensis	HNHc (WHH)	Other	Toxins that act on nucleic acids	cluster4340
BN6559_RS17175	GCF_900086705.1	Massilibacillus massiliensis	DNase_NucA_NucB	Other	Toxins that act on nucleic acids	cluster4840
BN6559_RS17185	GCF_900086705.1	Massilibacillus massiliensis	YwqJ-deaminase	Other	Toxins that act on nucleic acids	cluster4978
BN6559_RS17305	GCF_900086705.1	Massilibacillus massiliensis	AHH	RHS	Toxins that act on nucleic acids	cluster677
BN6559_RS19390	GCF_900086705.1	Massilibacillus massiliensis	AHH	Other	Toxins that act on nucleic acids	cluster4645
BN994_RS05105	GCF_900188535.1	Bacillus sp.	TNT	T7SS	Miscellaneous toxins	cluster2511
BN994_RS06310	GCF_900188535.1	Bacillus sp.	Tox-URI2	RHS	Toxins that act on nucleic acids	cluster823
BN994_RS23970	GCF_900188535.1	Bacillus sp.	GIYc	RHS	Toxins that act on nucleic acids	cluster5047
BN994_RS24330	GCF_900188535.1	Bacillus sp.	Ntox8	RHS	Toxins that act on nucleic acids	cluster5003
BOSE21B_RS00855	GCF_902506385.1	Marinobacter sp.	CdiA-CT_Yk_RNaseA-like	RHS	Toxins that act on nucleic acids	cluster1252
BOW51_RS10125	GCF_002021095.1	Solemya elarraichensis	Ntox8	SP	Toxins that act on nucleic acids	cluster4956
BP26_RS0110065	GCF_000711955.1	Nevskia soli	Gln_amidase	RHS	Toxins that act on proteins	cluster257
BP26_RS26975	GCF_000711955.1	Nevskia soli	LLB_putidacin	RHS	Toxins that act on carbohydrates	cluster247
BQ5344_RS05235	GCF_900104625.1	Leptotrichia massiliensis	HNHc (WHH)	T6SS	Toxins that act on nucleic acids	cluster2585
BQ5453_RS07785	GCF_900106785.1	Prevotellamassilia timonensis	CDI_toxin_Bp_tRNase-like	Mu_F	Toxins that act on nucleic acids	cluster3675
BQ5591_RS11815	GCF_900108345.1	Bacteroides ndongoniae	HNHc (WHH)	RHS	Toxins that act on nucleic acids	cluster2369
BQ5591_RS16545	GCF_900108345.1	Bacteroides ndongoniae	Abhydrolase	RHS	Toxins that act on lipids	cluster389
BQ5591_RS20875	GCF_900108345.1	Bacteroides ndongoniae	Peptidase_M91	RHS	Toxins that act on proteins	cluster2922
BQ5591_RS21385	GCF_900108345.1	Bacteroides ndongoniae	Peptidase_M91	RHS	Toxins that act on proteins	cluster1979
BQ7275_RS11010	GCF_900119965.1	Cobetia marina	Ntox47	T6SS	Toxins that act on nucleic acids	cluster1255
BQ7364_RS15645	GCF_900120005.1	Holdemania sp.	Tox-PL-2	RHS	Toxins that act on proteins	cluster2110
BQ7388_RS11630	GCF_900120385.1	Olsenella phocaeensis	DUF4258	Mu_F	Toxins that act on nucleic acids	cluster5039
BQ7471_RS08930	GCF_900155595.1	Actinomyces mediterranea	Abhydrolase	T7SS	Toxins that act on lipids	cluster3199
BQ7480_RS14895	GCF_900128455.1	Bacteroides mediterraneensis	Gln_amidase	Mu_F	Toxins that act on proteins	cluster3302
BQ7483_RS03000	GCF_900128475.1	Mediterranea massiliensis	Gln_amidase	Mu_F	Toxins that act on proteins	cluster3302
BQ7489_RS17270	GCF_900128495.1	Bacteroides ilei	Abhydrolase	RHS	Toxins that act on lipids	cluster389
BQ8005_RS17120	GCF_900130135.1	Bacteroides togonis	Peptidase_M91	RHS	Toxins that act on proteins	cluster3185
BQ8005_RS17130	GCF_900130135.1	Bacteroides togonis	DUF4329 (Toxin-JAB2)	RHS	Toxins that act on nucleic acids	cluster4394
BQ8005_RS17135	GCF_900130135.1	Bacteroides togonis	Peptidase_M91	RHS	Toxins that act on proteins	cluster3434
BQ8011_RS00930	GCF_900155605.1	Actinomyces marseillensis	Abhydrolase_8	T7SS	Toxins that act on lipids	cluster2826
BQ8011_RS00940	GCF_900155605.1	Actinomyces marseillensis	Abhydrolase_8	T7SS	Toxins that act on lipids	cluster2826
BQ8011_RS00955	GCF_900155605.1	Actinomyces marseillensis	Abhydrolase_8	T7SS	Toxins that act on lipids	cluster2912
BQ9856_RS01795	GCF_900155545.1	Clostridium sp.	Abhydrolase	Other	Toxins that act on lipids	cluster2446
BQ9856_RS14895	GCF_900155545.1	Clostridium sp.	Ntox44	Other	Toxins that act on nucleic acids	cluster3446
BQ9856_RS14945	GCF_900155545.1	Clostridium sp.	Abhydrolase	Other	Toxins that act on lipids	cluster2708
BQ9893_RS15255	GCF_900155425.1	Parabacteroides massiliensis	Gln_amidase	Mu_F	Toxins that act on proteins	cluster3349
BR66_RS0107670	GCF_000686725.1	Clostridium akagii	DUF4225	T7SS	Unknown	cluster3954
BR66_RS26275	GCF_000686725.1	Clostridium akagii	Ntox24	RHS	Toxins that act on nucleic acids	cluster4926
BREVUG8_RS10310	GCF_902506035.1	Aeromonas sp.	PRK15244	T6SS	Toxins that act on proteins	cluster2140
BREVUG8_RS10320	GCF_902506035.1	Aeromonas sp.	DUF2235	T6SS	Toxins that act on lipids	cluster2599
BREVUG8_RS10730	GCF_902506035.1	Aeromonas sp.	DUF2235	T6SS	Toxins that act on lipids	cluster2595
BREVUG8_RS17255	GCF_902506035.1	Aeromonas sp.	DUF2235	T6SS	Toxins that act on lipids	cluster2579
BS72_RS26360	GCF_000745345.1	Streptomyces yeochonensis	NUC	RHS	Toxins that act on nucleic acids	cluster563
BSR42_RS09865	GCF_001913815.1	Megasphaera cerevisiae	microbial_Rnases (Ribonuclease)	Other	Toxins that act on nucleic acids	cluster1455
BST28156_RS05210	GCF_902499075.1	Burkholderia pseudomultivorans	AHH	T6SS	Toxins that act on nucleic acids	cluster1533
BST28156_RS14580	GCF_902499075.1	Burkholderia pseudomultivorans	VRR_NUC	T6SS	Toxins that act on nucleic acids	cluster4796
BST28156_RS28190	GCF_902499075.1	Burkholderia pseudomultivorans	VRR_NUC	T6SS	Toxins that act on nucleic acids	cluster4768
BSZ37_RS04405	GCF_002283365.1	Rubrivirga marina	AHH	T6SS	Toxins that act on nucleic acids	cluster4639
BT115_RS05980	GCF_900119235.1	Luteibacter sp.	PKc_like	RHS	Toxins that act on proteins	cluster1660
BT115_RS05995	GCF_900119235.1	Luteibacter sp.	Tox-HDC	RHS	Toxins that act on proteins	cluster4073
BT115_RS06035	GCF_900119235.1	Luteibacter sp.	Tox-HDC	RHS	Toxins that act on proteins	cluster4084
BT115_RS06050	GCF_900119235.1	Luteibacter sp.	Tox-HDC	RHS	Toxins that act on proteins	cluster4259
BT115_RS13005	GCF_900119235.1	Luteibacter sp.	CDI_toxin_Bp_tRNase-like	CDI	Toxins that act on nucleic acids	cluster283
BT115_RS14210	GCF_900119235.1	Luteibacter sp.	DUF2778	RHS	Toxins that act on proteins	cluster1353
BT115_RS14500	GCF_900119235.1	Luteibacter sp.	DUF4329 (Toxin-JAB2)	RHS	Toxins that act on nucleic acids	cluster4991
BT115_RS18645	GCF_900119235.1	Luteibacter sp.	Tox-HDC	RHS	Toxins that act on proteins	cluster3976
BT117_RS22690	GCF_900119055.1	Paenibacillus sp.	Tox-URI2	RHS	Toxins that act on nucleic acids	cluster4835
BT117_RS24565	GCF_900119055.1	Paenibacillus sp.	ParBc	RHS	Toxins that act on nucleic acids	cluster1314
BT122_RS00410	GCF_900119625.1	Olsenella sp.	LHH	SP	Toxins that act on nucleic acids	cluster3692
BT133_RS02475	GCF_900119565.1	Cytophaga hutchinsonii	DUF2235	T6SS	Toxins that act on lipids	cluster4515
BT133_RS02710	GCF_900119565.1	Cytophaga hutchinsonii	DUF2235	T6SS	Toxins that act on lipids	cluster110
BT173_RS11025	GCF_900119825.1	Chitinimonas taiwanensis	Ntox15	T6SS	Toxins that act on nucleic acids	cluster4360
BT173_RS12505	GCF_900119825.1	Chitinimonas taiwanensis	HNHc (WHH)	eCIS	Toxins that act on nucleic acids	cluster704
BT341_RS02925	GCF_900119165.1	Amycolatopsis australiensis	VIP2	T7SS	Toxins that act on proteins	cluster2722
BT341_RS07410	GCF_900119165.1	Amycolatopsis australiensis	Lyz-like	T7SS	Toxins that act on carbohydrates	cluster4151
BT341_RS13710	GCF_900119165.1	Amycolatopsis australiensis	CDI_toxin_Bp_tRNase-like	Other	Toxins that act on nucleic acids	cluster1760
BT341_RS22990	GCF_900119165.1	Amycolatopsis australiensis	Rib_hydrolase	T7SS	Toxins that act on proteins	cluster1322
BT341_RS31265	GCF_900119165.1	Amycolatopsis australiensis	NUC	T7SS	Toxins that act on nucleic acids	cluster1200
BT341_RS32530	GCF_900119165.1	Amycolatopsis australiensis	Lyz-like	RHS	Toxins that act on carbohydrates	cluster837
BT341_RS40140	GCF_900119165.1	Amycolatopsis australiensis	XOO_2897-deam	Other	Toxins that act on nucleic acids	cluster1672
BT803_RS00600	GCF_900122275.1	Mycobacterium tuberculosis	TNT	SP	Miscellaneous toxins	cluster2251
BT999_RS10035	GCF_900143255.1	Desulfovibrio litoralis	Colicin_E5	CDI	Toxins that act on nucleic acids	cluster639
BTA15_RS08005	GCF_002150155.1	Vibrio parahaemolyticus	OmpA_C-like	SP	Toxins that act on proteins	cluster50
BTA15_RS11920	GCF_002150155.1	Vibrio parahaemolyticus	AHH	T6SS	Toxins that act on nucleic acids	cluster106
BTA15_RS20950	GCF_002150155.1	Vibrio parahaemolyticus	HNHc (WHH)	T6SS	Toxins that act on nucleic acids	cluster2228
BTO06_RS01330	GCF_002813915.1	Tenacibaculum sp.	Toxin-JAB1	RHS	Toxins that act on nucleic acids	cluster1309
BTO06_RS18100	GCF_002813915.1	Tenacibaculum sp.	Tox-MPTase3	eCIS	Toxins that act on proteins	cluster3485
BTW07_RS03105	GCF_001937195.1	Salinicola socius	Colicin_E5	CDI	Toxins that act on nucleic acids	cluster1152
BTW07_RS11020	GCF_001937195.1	Salinicola socius	Tox-REase-5	SP	Toxins that act on nucleic acids	cluster202
BTW07_RS18965	GCF_001937195.1	Salinicola socius	Colicin_D	Bacteriocins	Toxins that act on nucleic acids	cluster4421
BUA72_RS22520	GCF_900128945.1	Chryseobacterium sp.	Peptidase_M91	RHS	Toxins that act on proteins	cluster1856
BUA72_RS24480	GCF_900128945.1	Chryseobacterium sp.	Tox-MPTase2	RHS	Toxins that act on proteins	cluster1824
BUA84_RS04280	GCF_900129535.1	Prevotella scopos	Peptidase_M54	RHS	Toxins that act on proteins	cluster3940
BUA84_RS08920	GCF_900129535.1	Prevotella scopos	CdiA_C	Mu_F	Toxins that act on nucleic acids	cluster3585
BUA96_RS08520	GCF_900130045.1	Leeuwenhoekiella palythoae	NUC	eCIS	Toxins that act on nucleic acids	cluster1500
BUB02_RS00205	GCF_900129015.1	Cnuella takakiae	COG5529	T6SS	Toxins that act on nucleic acids	cluster1386
BUB02_RS08565	GCF_900129015.1	Cnuella takakiae	NLPC_P60	eCIS	Toxins that act on proteins	cluster1205
BUB07_RS17425	GCF_900142405.1	Muricauda antarctica	CDI_toxin_EC869_like	RHS	Toxins that act on nucleic acids	cluster1789
BUB09_RS12915	GCF_900129825.1	Hydrocarboniphaga daqingensis	DUF4258	RHS	Toxins that act on nucleic acids	cluster4720
BUB13_RS08590	GCF_900142125.1	Malonomonas rubra	Ntox10	RHS	Toxins that act on nucleic acids	cluster4465
BUB13_RS08605	GCF_900142125.1	Malonomonas rubra	HNHc (WHH)	RHS	Toxins that act on nucleic acids	cluster4559
BUB13_RS15410	GCF_900142125.1	Malonomonas rubra	M35_like	eCIS	Toxins that act on proteins	cluster2534
BUB23_RS09935	GCF_900129885.1	Candidimonas bauzanensis	DUF2235	RHS	Toxins that act on lipids	cluster1765
BUB30_RS24020	GCF_900129725.1	Chryseolinea serpens	M35_like	eCIS	Toxins that act on proteins	cluster2706
BUB30_RS24025	GCF_900129725.1	Chryseolinea serpens	M35_like	eCIS	Toxins that act on proteins	cluster3001
BUB30_RS34190	GCF_900129725.1	Chryseolinea serpens	AHH	RHS	Toxins that act on nucleic acids	cluster468
BUB37_RS17230	GCF_900141855.1	Pseudozobellia thermophila	HNHc (WHH)	eCIS	Toxins that act on nucleic acids	cluster1167
BUB37_RS17235	GCF_900141855.1	Pseudozobellia thermophila	YkuD_like	eCIS	Toxins that act on proteins	cluster4119
BUB41_RS12300	GCF_900129105.1	Chryseobacterium vrystaatense	OmpA_C-like	RHS	Toxins that act on proteins	cluster1889
BUB41_RS23180	GCF_900129105.1	Chryseobacterium vrystaatense	DUF2235	T6SS	Toxins that act on lipids	cluster3068
BUB41_RS23935	GCF_900129105.1	Chryseobacterium vrystaatense	PoNe	T6SS	Toxins that act on nucleic acids	cluster4729
BUB41_RS23955	GCF_900129105.1	Chryseobacterium vrystaatense	PoNe	T6SS	Toxins that act on nucleic acids	cluster3202
BUB41_RS25220	GCF_900129105.1	Chryseobacterium vrystaatense	Toxin-JAB1	RHS	Toxins that act on nucleic acids	cluster3892
BUB43_RS00085	GCF_900141665.1	Cruoricaptor ignavus	CdiA_C	Mu_F	Toxins that act on nucleic acids	cluster4260
BUB68_RS15480	GCF_900142515.1	Selenomonas ruminantium	CdiA-CT_Ecl_RNase-like	Other	Toxins that act on nucleic acids	cluster5112
BUB75_RS30050	GCF_900143005.1	Cryptosporangium aurantiacum	NUC	RHS	Toxins that act on nucleic acids	cluster466
BUB75_RS41180	GCF_900143005.1	Cryptosporangium aurantiacum	NUC	RHS	Toxins that act on nucleic acids	cluster3863
BUB76_RS11535	GCF_900141995.1	Maribius salinus	CdiA-CT_Yk_RNaseA-like	Mu_F	Toxins that act on nucleic acids	cluster4676
BUB79_RS01780	GCF_900129475.1	Tenacibaculum mesophilum	Ntox23	RHS	Toxins that act on nucleic acids	cluster832
BUB79_RS07840	GCF_900129475.1	Tenacibaculum mesophilum	Abhydrolase	T6SS	Toxins that act on lipids	cluster2292
BUB79_RS12940	GCF_900129475.1	Tenacibaculum mesophilum	VIP2	T6SS	Toxins that act on proteins	cluster1987
BUB80_RS00055	GCF_900142445.1	Chryseobacterium polytrichastri	NLPC_P60	T6SS	Toxins that act on proteins	cluster2278
BUB80_RS02085	GCF_900142445.1	Chryseobacterium polytrichastri	Ntox50	RHS	Toxins that act on nucleic acids	cluster1883
BUB80_RS10405	GCF_900142445.1	Chryseobacterium polytrichastri	DUF2235	T6SS	Toxins that act on lipids	cluster3113
BUB80_RS15275	GCF_900142445.1	Chryseobacterium polytrichastri	Ntox24	RHS	Toxins that act on nucleic acids	cluster1884
BUB80_RS17305	GCF_900142445.1	Chryseobacterium polytrichastri	ParB_N_Srx (Toxin-ParB)	RHS	Toxins that act on nucleic acids	cluster4361
BUB80_RS22550	GCF_900142445.1	Chryseobacterium polytrichastri	Ntox8	RHS	Toxins that act on nucleic acids	cluster1783
BUB83_RS03245	GCF_900129965.1	Clostridium grantii	AHH	RHS	Toxins that act on nucleic acids	cluster905
BUB90_RS18305	GCF_900142955.1	Anaerosporobacter mobilis	Tox-WTIP	RHS	Miscellaneous toxins	cluster2489
BUB90_RS18330	GCF_900142955.1	Anaerosporobacter mobilis	Ntox30	RHS	Toxins that act on nucleic acids	cluster1984
BUB90_RS18340	GCF_900142955.1	Anaerosporobacter mobilis	Tox-PL-2	RHS	Toxins that act on proteins	cluster2883
BUB90_RS22075	GCF_900142955.1	Anaerosporobacter mobilis	LHH	Other	Toxins that act on nucleic acids	cluster5123
BUB90_RS22830	GCF_900142955.1	Anaerosporobacter mobilis	ParB_N_Srx (Toxin-ParB)	Other	Toxins that act on nucleic acids	cluster3009
BUC07_RS03590	GCF_900141875.1	Tangfeifania diversioriginum	NUC	eCIS	Toxins that act on nucleic acids	cluster1374
BUC24_RS04075	GCF_900129765.1	Massilia sp.	Ntox44	eCIS	Toxins that act on nucleic acids	cluster2870
BUC29_RS20805	GCF_900129555.1	Flavobacterium defluvii	Lyz-like	RHS	Toxins that act on carbohydrates	cluster4740
BUC29_RS21085	GCF_900129555.1	Flavobacterium defluvii	Tox-MPTase2	RHS	Toxins that act on proteins	cluster2184
BUC29_RS21605	GCF_900129555.1	Flavobacterium defluvii	DUF4329 (Toxin-JAB2)	RHS	Toxins that act on nucleic acids	cluster3961
BUE15_RS17255	GCF_900142395.1	Hymenobacter psychrotolerans	Tox-MPTase4	T6SS	Toxins that act on proteins	cluster4380
BUE15_RS19020	GCF_900142395.1	Hymenobacter psychrotolerans	AHH	Other	Toxins that act on nucleic acids	cluster3931
BUE15_RS19625	GCF_900142395.1	Hymenobacter psychrotolerans	DUF2235	T6SS	Toxins that act on lipids	cluster3502
BUE15_RS21395	GCF_900142395.1	Hymenobacter psychrotolerans	GH-E	T6SS	Toxins that act on nucleic acids	cluster3058
BUE22_RS00205	GCF_900142715.1	Flavobacterium pectinovorum	Cthe_2159	T6SS	Toxins that act on carbohydrates	cluster2805
BUE22_RS19540	GCF_900142715.1	Flavobacterium pectinovorum	DUF2235	T6SS	Toxins that act on lipids	cluster3531
BUE22_RS23525	GCF_900142715.1	Flavobacterium pectinovorum	Ntox23	RHS	Toxins that act on nucleic acids	cluster4272
BUE26_RS17130	GCF_900120305.1	Moritella viscosa	Cthe_2159	T6SS	Toxins that act on carbohydrates	cluster2488
BUE26_RS17235	GCF_900120305.1	Moritella viscosa	AHH	T6SS	Toxins that act on nucleic acids	cluster4800
BUE42_RS00285	GCF_900142965.1	Rhizobacter sp.	CdiA-CT_5T87E_Ct	RHS	Toxins that act on nucleic acids	cluster3215
BUE42_RS03225	GCF_900142965.1	Rhizobacter sp.	COG5529	RHS	Toxins that act on nucleic acids	cluster1911
BUE42_RS16165	GCF_900142965.1	Rhizobacter sp.	Peptidase_M11	eCIS	Toxins that act on proteins	cluster3865
BUE42_RS19465	GCF_900142965.1	Rhizobacter sp.	GIYc	RHS	Toxins that act on nucleic acids	cluster2315
BUE42_RS31960	GCF_900142965.1	Rhizobacter sp.	Tox-GHH2	T6SS	Toxins that act on nucleic acids	cluster4139
BUE42_RS33350	GCF_900142965.1	Rhizobacter sp.	DUF2778	RHS	Toxins that act on proteins	cluster5017
BUE44_RS19935	GCF_900142575.1	Streptomyces paucisporeus	Gln_amidase	T7SS	Toxins that act on proteins	cluster2728
BUE44_RS19940	GCF_900142575.1	Streptomyces paucisporeus	Gln_amidase	T7SS	Toxins that act on proteins	cluster2930
BUE44_RS23675	GCF_900142575.1	Streptomyces paucisporeus	Ntox30	RHS	Toxins that act on nucleic acids	cluster1269
BUE44_RS26955	GCF_900142575.1	Streptomyces paucisporeus	GH-E	RHS	Toxins that act on nucleic acids	cluster573
BUE44_RS34785	GCF_900142575.1	Streptomyces paucisporeus	NUC	RHS	Toxins that act on nucleic acids	cluster512
BUF11_RS17355	GCF_900143645.1	Anaerocolumna xylanovorans	Lyz-like	RHS	Toxins that act on carbohydrates	cluster657
BUF11_RS23135	GCF_900143645.1	Anaerocolumna xylanovorans	GIYc	RHS	Toxins that act on nucleic acids	cluster1901
BUF15_RS03360	GCF_900143695.1	Desulfopila aestuarii	M34_peptidase	eCIS	Toxins that act on proteins	cluster3114
BUR11_RS16395	GCF_900129785.1	Algoriphagus halophilus	Sarcoglycan_1	T6SS	Toxins that act on carbohydrates	cluster2827
BUS42_RS03105	GCF_900129635.1	Singulisphaera sp.	Abhydrolase	SP	Toxins that act on lipids	cluster3122
BUS42_RS27440	GCF_900129635.1	Singulisphaera sp.	ClyA-like	Other	Miscellaneous toxins	cluster2507
BUS84_RS25835	GCF_900143515.1	Micromonospora cremea	ClyA-like	T7SS	Miscellaneous toxins	cluster3719
BV378_RS39710	GCF_002155185.1	Nostoc sp.	M35_like	eCIS	Toxins that act on proteins	cluster3873
BV378_RS40640	GCF_002155185.1	Nostoc sp.	PRK15244	eCIS	Toxins that act on proteins	cluster2518
BV455_RS07030	GCF_019272935.1	Parageobacillus caldoxylosilyticus	CdiA-CT_Yk_RNaseA-like	Other	Toxins that act on nucleic acids	cluster3840
BV455_RS10860	GCF_019272935.1	Parageobacillus caldoxylosilyticus	Tox-URI2	RHS	Toxins that act on nucleic acids	cluster3170
BV455_RS10880	GCF_019272935.1	Parageobacillus caldoxylosilyticus	Tox-URI2	RHS	Toxins that act on nucleic acids	cluster3690
BV455_RS16855	GCF_019272935.1	Parageobacillus caldoxylosilyticus	Tox-SHH	T7SS	Toxins that act on nucleic acids	cluster3955
BVC88_RS01940	GCF_001936475.1	Algoriphagus marinus	AHH	T6SS	Toxins that act on nucleic acids	cluster2537
BVC89_RS06220	GCF_002157225.2	Agarilytica rhodophyticola	DUF2235	T6SS	Toxins that act on lipids	cluster3555
BVC89_RS07285	GCF_002157225.2	Agarilytica rhodophyticola	Peptidase_M78	RHS	Toxins that act on proteins	cluster2638
BVC89_RS07320	GCF_002157225.2	Agarilytica rhodophyticola	Peptidase_M54	RHS	Toxins that act on proteins	cluster374
BVC89_RS07755	GCF_002157225.2	Agarilytica rhodophyticola	Abhydrolase	RHS	Toxins that act on lipids	cluster536
BVC89_RS08010	GCF_002157225.2	Agarilytica rhodophyticola	Peptidase_M54	RHS	Toxins that act on proteins	cluster337
BVC89_RS08105	GCF_002157225.2	Agarilytica rhodophyticola	AHH	T6SS	Toxins that act on nucleic acids	cluster4512
BVC89_RS18990	GCF_002157225.2	Agarilytica rhodophyticola	Abhydrolase	RHS	Toxins that act on lipids	cluster4910
BVC89_RS19020	GCF_002157225.2	Agarilytica rhodophyticola	Tox-MPTase4	RHS	Toxins that act on proteins	cluster4306
BVC89_RS19605	GCF_002157225.2	Agarilytica rhodophyticola	M35_like	RHS	Toxins that act on proteins	cluster1127
BVC89_RS23820	GCF_002157225.2	Agarilytica rhodophyticola	Peptidase_M54	RHS	Toxins that act on proteins	cluster618
BW948_RS00740	GCF_900156635.1	Neptunomonas antarctica	AHH	Other	Toxins that act on nucleic acids	cluster2636
BW951_RS03935	GCF_900156825.1	Chryseobacterium gambrini	Tox-PL-2	RHS	Toxins that act on proteins	cluster366
BW951_RS09190	GCF_900156825.1	Chryseobacterium gambrini	DUF2235	T6SS	Toxins that act on lipids	cluster136
BW951_RS14900	GCF_900156825.1	Chryseobacterium gambrini	AHH	RHS	Toxins that act on nucleic acids	cluster4227
BW951_RS21890	GCF_900156825.1	Chryseobacterium gambrini	Tox-URI2	RHS	Toxins that act on nucleic acids	cluster1794
BW951_RS21935	GCF_900156825.1	Chryseobacterium gambrini	HNHc (WHH)	RHS	Toxins that act on nucleic acids	cluster1785
BW951_RS22395	GCF_900156825.1	Chryseobacterium gambrini	Ntox15	T6SS	Toxins that act on nucleic acids	cluster3166
BW962_RS12305	GCF_900155995.1	Pseudomonas flexibilis	DUF2235	T6SS	Toxins that act on lipids	cluster1861
BW962_RS14435	GCF_900155995.1	Pseudomonas flexibilis	DUF2235	T6SS	Toxins that act on lipids	cluster2597
BW975_RS04250	GCF_900156535.1	Roseovarius nanhaiticus	CdiA-CT_Yk_RNaseA-like	Mu_F	Toxins that act on nucleic acids	cluster4235
BW976_RS28925	GCF_900155965.1	Mucilaginibacter lappiensis	PoNe	T6SS	Toxins that act on nucleic acids	cluster162
BW980_RS05730	GCF_900156625.1	Zobellia uliginosa	Peptidase_M54	T6SS	Toxins that act on proteins	cluster2557
BW980_RS17640	GCF_900156625.1	Zobellia uliginosa	LHH	T6SS	Toxins that act on nucleic acids	cluster5163
BW980_RS22645	GCF_900156625.1	Zobellia uliginosa	PoNe	T6SS	Toxins that act on nucleic acids	cluster5159
BW991_RS21010	GCF_900156155.1	Aromatoleum tolulyticum	Peptidase_M11	eCIS	Toxins that act on proteins	cluster2342
BW993_RS01935	GCF_900156355.1	Paenibacillus sp.	PKc_like	Other	Toxins that act on proteins	cluster4370
BWP33_RS07555	GCF_002951835.1	Simonsiella muelleri	VIP2	Mu_F	Toxins that act on proteins	cluster3285
BXA10_RS26685	GCF_900156065.1	Micromonospora avicenniae	XOO_2897-deam	RHS	Toxins that act on nucleic acids	cluster1136
BXA11_RS03660	GCF_900156315.1	Microbispora rosea	Lyz-like	T7SS	Toxins that act on carbohydrates	cluster45
BXU08_RS05030	GCF_002002925.1	Sphingomonas sp.	Ntox15	eCIS	Toxins that act on nucleic acids	cluster1949
BXU08_RS17135	GCF_002002925.1	Sphingomonas sp.	HNHc (WHH)	T6SS	Toxins that act on nucleic acids	cluster3899
BXY75_RS10990	GCF_003688405.1	Ulvibacter antarcticus	NUC	eCIS	Toxins that act on nucleic acids	cluster1362
BXY75_RS10995	GCF_003688405.1	Ulvibacter antarcticus	OmpA_C-like	eCIS	Toxins that act on proteins	cluster2967
BZG42_RS03085	GCF_009866825.1	Streptococcus sp.	HNHc (WHH)	Other	Toxins that act on nucleic acids	cluster2785
C0979_RS11520	GCF_900240315.1	Dorea phocaeensis	M34_peptidase	Mu_F	Toxins that act on proteins	cluster2632
C1167_RS00590	GCF_002890725.1	Enterobacter bugandensis	HNHc (WHH)	T6SS	Toxins that act on nucleic acids	cluster2939
C1167_RS08585	GCF_002890725.1	Enterobacter bugandensis	Cytotoxic	T6SS	Toxins that act on nucleic acids	cluster3234
C1167_RS18210	GCF_002890725.1	Enterobacter bugandensis	Ntox44	T6SS	Toxins that act on nucleic acids	cluster4136
C1167_RS20975	GCF_002890725.1	Enterobacter bugandensis	Ntox46	T6SS	Miscellaneous toxins	cluster3761
C1634_RS08510	GCF_002899945.2	Chryseobacterium viscerum	NUC	T6SS	Toxins that act on nucleic acids	cluster1247
C1634_RS16015	GCF_002899945.2	Chryseobacterium viscerum	AHH	T6SS	Toxins that act on nucleic acids	cluster2575
C1634_RS19350	GCF_002899945.2	Chryseobacterium viscerum	Toxin-JAB1	RHS	Toxins that act on nucleic acids	cluster1860
C1634_RS25585	GCF_002899945.2	Chryseobacterium viscerum	Abhydrolase	RHS	Toxins that act on lipids	cluster4543
C1720_RS07880	GCF_900240305.1	Ottowia sp.	DNase_NucA_NucB	RHS	Toxins that act on nucleic acids	cluster1077
C1726_RS13740	GCF_900199725.1	Bacillus massiliigabonensis	DUF2380	RHS	Toxins that act on nucleic acids	cluster1678
C1726_RS24700	GCF_900199725.1	Bacillus massiliigabonensis	AHH	RHS	Toxins that act on nucleic acids	cluster4802
C1G06_RS06265	GCF_002962815.1	Streptococcus suis	CDI_toxin_Bp_tRNase-like	Mu_F	Toxins that act on nucleic acids	cluster3228
C1G06_RS11955	GCF_002962815.1	Streptococcus suis	Tox-HNH-EHHH	RHS	Toxins that act on nucleic acids	cluster428
C1H71_RS00175	GCF_004194535.1	Iodobacter fluviatilis	VRR_NUC	T6SS	Toxins that act on nucleic acids	cluster4556
C1H71_RS02175	GCF_004194535.1	Iodobacter fluviatilis	HNHc (WHH)	CDI	Toxins that act on nucleic acids	cluster2092
C1J02_RS15195	GCF_003352065.1	Sulfitobacter sp.	CdiA-CT_Yk_RNaseA-like	Mu_F	Toxins that act on nucleic acids	cluster4895
C1T01_RS04760	GCF_002880575.1	Vibrio parahaemolyticus	PoNe	RHS	Toxins that act on nucleic acids	cluster17
C1T01_RS06435	GCF_002880575.1	Vibrio parahaemolyticus	M34_peptidase	Mu_F	Toxins that act on proteins	cluster3489
C1T01_RS08980	GCF_002880575.1	Vibrio parahaemolyticus	AHH	T6SS	Toxins that act on nucleic acids	cluster4808
C1T01_RS17065	GCF_002880575.1	Vibrio parahaemolyticus	OmpA_C-like	SP	Toxins that act on proteins	cluster50
C237_RS0102180	GCF_000374405.1	Riemerella columbina	CDI_toxin_Bp_tRNase-like	Mu_F	Toxins that act on nucleic acids	cluster2859
C237_RS13910	GCF_000374405.1	Riemerella columbina	CDI_toxin_Bp_tRNase-like	Mu_F	Toxins that act on nucleic acids	cluster3771
C2846_RS08415	GCF_003586265.1	Pseudomonas jilinensis	VRR_NUC	T6SS	Toxins that act on nucleic acids	cluster47
C2846_RS18285	GCF_003586265.1	Pseudomonas jilinensis	GIYc	T6SS	Toxins that act on nucleic acids	cluster2111
C2865_RS14095	GCF_002995495.1	Actinocorallia populi	Tox-SHH	RHS	Toxins that act on nucleic acids	cluster581
C2U43_RS07505	GCF_002903305.1	Citrobacter freundii	HNHc (WHH)	T6SS	Toxins that act on nucleic acids	cluster2853
C3K08_RS15260	GCF_002953415.1	Deinococcus sp.	Ntox33	SP	Toxins that act on nucleic acids	cluster5042
C3K47_RS05875	GCF_002920915.1	Solitalea longa	Cthe_2159	T6SS	Toxins that act on carbohydrates	cluster2795
C3K47_RS10575	GCF_002920915.1	Solitalea longa	OmpA_C-like	eCIS	Toxins that act on proteins	cluster2815
C3K47_RS10580	GCF_002920915.1	Solitalea longa	M34_peptidase	eCIS	Toxins that act on proteins	cluster3497
C479_RS16220	GCF_000337515.1	Halovivax asiaticus	Colicin_D	eCIS	Toxins that act on nucleic acids	cluster4296
C4F40_RS11325	GCF_015209965.1	Sphingobacterium sp.	Peptidase_M54	RHS	Toxins that act on proteins	cluster3935
C4F51_RS13080	GCF_015182315.1	Cellvibrio polysaccharolyticus	OmpA_C-like	CDI	Toxins that act on proteins	cluster941
C4H12_RS06880	GCF_002999135.1	Capnocytophaga sp.	XOO_2897-deam	T6SS	Toxins that act on nucleic acids	cluster1342
C4S60_RS00930	GCF_900107935.1	Vibrio hangzhouensis	Cthe_2159	T6SS	Toxins that act on carbohydrates	cluster2758
C4S60_RS10785	GCF_900107935.1	Vibrio hangzhouensis	OmpA_C-like	SP	Toxins that act on proteins	cluster4969
C4S61_RS15540	GCF_900108085.1	Algoriphagus boritolerans	Sarcoglycan_1	T6SS	Toxins that act on carbohydrates	cluster2841
C4S61_RS21405	GCF_900108085.1	Algoriphagus boritolerans	SseC	RHS	Miscellaneous toxins	cluster4291
C4S68_RS23245	GCF_900108185.1	Bryocella elongata	Ntox46	T6SS	Miscellaneous toxins	cluster4631
C4S70_RS15485	GCF_900108275.1	Jhaorihella thermophila	CDI_toxin_EC869_like	Mu_F	Toxins that act on nucleic acids	cluster3143
C4S70_RS17420	GCF_900108275.1	Jhaorihella thermophila	CdiA-CT_Yk_RNaseA-like	Mu_F	Toxins that act on nucleic acids	cluster4218
C4V41_RS05435	GCF_900108335.1	Nonomuraea solani	Phospholip_A2_3	RHS	Toxins that act on lipids	cluster3077
C4V41_RS06365	GCF_900108335.1	Nonomuraea solani	GIYc	RHS	Toxins that act on nucleic acids	cluster463
C4V41_RS14145	GCF_900108335.1	Nonomuraea solani	Abhydrolase	SP	Toxins that act on lipids	cluster3934
C4V41_RS29695	GCF_900108335.1	Nonomuraea solani	Lyz-like	RHS	Toxins that act on carbohydrates	cluster2119
C4V41_RS30790	GCF_900108335.1	Nonomuraea solani	PKc_like	T7SS	Toxins that act on proteins	cluster4278
C4V41_RS30915	GCF_900108335.1	Nonomuraea solani	SCP1201-deam	Other	Toxins that act on nucleic acids	cluster1648
C4V41_RS31275	GCF_900108335.1	Nonomuraea solani	NUC	RHS	Toxins that act on nucleic acids	cluster495
C4V41_RS37055	GCF_900108335.1	Nonomuraea solani	Lyz-like	T7SS	Toxins that act on carbohydrates	cluster4120
C4V41_RS48610	GCF_900108335.1	Nonomuraea solani	CdiA-CT_Ecl_RNase-like	RHS	Toxins that act on nucleic acids	cluster669
C4V41_RS51005	GCF_900108335.1	Nonomuraea solani	Phospholip_A2_3	RHS	Toxins that act on lipids	cluster3119
C4V41_RS54930	GCF_900108335.1	Nonomuraea solani	SCP1201-deam	Other	Toxins that act on nucleic acids	cluster1649
C4V41_RS61660	GCF_900108335.1	Nonomuraea solani	Lyz-like	T7SS	Toxins that act on carbohydrates	cluster4111
C5L42_RS00140	GCF_002942045.1	Pseudomonas aeruginosa	Tox-REase-5	T6SS	Toxins that act on nucleic acids	cluster23
C5L42_RS07145	GCF_002942045.1	Pseudomonas aeruginosa	VRR_NUC	T6SS	Toxins that act on nucleic acids	cluster48
C5L42_RS17095	GCF_002942045.1	Pseudomonas aeruginosa	Tox-GHH2	T6SS	Toxins that act on nucleic acids	cluster195
C5L42_RS24885	GCF_002942045.1	Pseudomonas aeruginosa	Cthe_2159	T6SS	Toxins that act on carbohydrates	cluster34
C5L42_RS27655	GCF_002942045.1	Pseudomonas aeruginosa	Ntox46	T6SS	Miscellaneous toxins	cluster166
C5L42_RS32250	GCF_002942045.1	Pseudomonas aeruginosa	HNHc (WHH)	Bacteriocins	Toxins that act on nucleic acids	cluster169
C5Y84_RS25905	GCF_002959275.1	Escherichia coli	DUF4329 (Toxin-JAB2)	RHS	Toxins that act on nucleic acids	cluster6
C5Y89_RS09955	GCF_002959375.1	Escherichia coli	HNHc (WHH)	T6SS	Toxins that act on nucleic acids	cluster1
C5Y89_RS25595	GCF_002959375.1	Escherichia coli	DUF4329 (Toxin-JAB2)	RHS	Toxins that act on nucleic acids	cluster7
C6564_RS10990	GCF_003031585.1	Thalassobius sp.	Tox-REase-7	CDI	Toxins that act on nucleic acids	cluster1209
C6N31_RS04115	GCF_016107395.1	Streptomyces fildesensis	DUF3990	RHS	Unknown	cluster1422
C6N31_RS39600	GCF_016107395.1	Streptomyces fildesensis	XOO_2897-deam	SP	Toxins that act on nucleic acids	cluster1616
C6P15_RS03805	GCF_004766405.1	Weissella confusa	DUF4258	Mu_F	Toxins that act on nucleic acids	cluster4632
C6Y32_RS06570	GCF_900289145.1	Neobittarella massiliensis	M34_peptidase	Mu_F	Toxins that act on proteins	cluster3437
C7375_RS03985	GCF_003182045.1	Frischella perrara	NUC	RHS	Toxins that act on nucleic acids	cluster3287
C7375_RS09350	GCF_003182045.1	Frischella perrara	PoNe	T6SS	Toxins that act on nucleic acids	cluster157
C7375_RS09360	GCF_003182045.1	Frischella perrara	PoNe	T6SS	Toxins that act on nucleic acids	cluster157
C7375_RS10095	GCF_003182045.1	Frischella perrara	DUF4225	T6SS	Unknown	cluster3643
C7375_RS10810	GCF_003182045.1	Frischella perrara	DUF4225	T6SS	Unknown	cluster3790
C7375_RS11280	GCF_003182045.1	Frischella perrara	Tox-REase-5	T6SS	Toxins that act on nucleic acids	cluster4101
C7375_RS11315	GCF_003182045.1	Frischella perrara	Ntox17	T6SS	Toxins that act on nucleic acids	cluster5161
C7475_RS01265	GCF_003182155.1	Chitinophaga sp.	Ntox30	RHS	Toxins that act on nucleic acids	cluster506
C7475_RS20495	GCF_003182155.1	Chitinophaga sp.	EndoU	Other	Toxins that act on nucleic acids	cluster1935
C7475_RS26425	GCF_003182155.1	Chitinophaga sp.	PoNe	T6SS	Toxins that act on nucleic acids	cluster3537
C7475_RS29150	GCF_003182155.1	Chitinophaga sp.	Toxin-deaminase	SP	Toxins that act on nucleic acids	cluster985
C7485_RS14480	GCF_003097095.1	Filimonas sp.	CdiA_C_tRNase	RHS	Toxins that act on nucleic acids	cluster4137
C7485_RS17215	GCF_003097095.1	Filimonas sp.	AHH	T6SS	Toxins that act on nucleic acids	cluster1477
C7485_RS30745	GCF_003097095.1	Filimonas sp.	Peptidase_M54	RHS	Toxins that act on proteins	cluster4036
C7485_RS30790	GCF_003097095.1	Filimonas sp.	Peptidase_M91	RHS	Toxins that act on proteins	cluster3476
C7514_RS27795	GCF_003253405.1	Paraburkholderia sp.	Peptidase_M11	T6SS	Toxins that act on proteins	cluster1795
C7544_RS03625	GCF_004363865.1	Chitinophaga sp.	COG3179	T6SS	Toxins that act on carbohydrates	cluster1702
C7973_RS00130	GCF_004366475.1	Algoriphagus sp.	NUC	eCIS	Toxins that act on nucleic acids	cluster1620
C7973_RS00170	GCF_004366475.1	Algoriphagus sp.	Sarcoglycan_1	T6SS	Toxins that act on carbohydrates	cluster2836
C7973_RS19665	GCF_004366475.1	Algoriphagus sp.	Peptidase_M91	RHS	Toxins that act on proteins	cluster1627
C7973_RS19670	GCF_004366475.1	Algoriphagus sp.	Ntox24	RHS	Toxins that act on nucleic acids	cluster2886
C823_RS31155	GCF_000364225.1	Eubacterium plexicaudatum	CdiA-CT_5T87E_Ct	Other	Toxins that act on nucleic acids	cluster2865
C8263_RS14700	GCF_003028415.1	Deinococcus sp.	NLPC_P60	eCIS	Toxins that act on proteins	cluster2313
C8269_RS01830	GCF_900258475.1	Anaerococcus sp.	COG5529	Mu_F	Toxins that act on nucleic acids	cluster3267
C8270_RS04225	GCF_900258515.1	Lentibacillus sp.	HNHc (WHH)	T7SS	Toxins that act on nucleic acids	cluster2628
C8270_RS04250	GCF_900258515.1	Lentibacillus sp.	HNHc (WHH)	T7SS	Toxins that act on nucleic acids	cluster3618
C8270_RS07940	GCF_900258515.1	Lentibacillus sp.	PoNe	T7SS	Toxins that act on nucleic acids	cluster3582
C8270_RS18960	GCF_900258515.1	Lentibacillus sp.	LHH	T7SS	Toxins that act on nucleic acids	cluster3374
C8271_RS01060	GCF_900258505.1	Brachybacterium timonense	Abhydrolase	T7SS	Toxins that act on lipids	cluster3187
C8275_RS08570	GCF_900291465.1	Bacteroides sp.	Tox-MPTase2	RHS	Toxins that act on proteins	cluster1893
C8D91_RS03840	GCF_004363335.1	Marinicella litoralis	Tox-ART-HYD1	RHS	Toxins that act on proteins	cluster2407
C8D97_RS05825	GCF_003148745.1	Pleionea mediterranea	Lyz-like	RHS	Toxins that act on carbohydrates	cluster1220
C8E88_RS14085	GCF_003253655.1	Fibrobacter sp.	SseC	RHS	Miscellaneous toxins	cluster1204
C8E88_RS14815	GCF_003253655.1	Fibrobacter sp.	Lyz-like	RHS	Toxins that act on carbohydrates	cluster3794
C8E88_RS15730	GCF_003253655.1	Fibrobacter sp.	Peptidase_M54	eCIS	Toxins that act on proteins	cluster4024
C8J95_RS05925	GCF_003058195.1	Elizabethkingia sp.	PoNe	T6SS	Toxins that act on nucleic acids	cluster148
C8J95_RS07615	GCF_003058195.1	Elizabethkingia sp.	DUF2235	RHS	Toxins that act on lipids	cluster849
C8J95_RS11115	GCF_003058195.1	Elizabethkingia sp.	DUF2235	T6SS	Toxins that act on lipids	cluster21
C8K05_RS01110	GCF_004341975.1	Niastella sp.	M35_like	T6SS	Toxins that act on proteins	cluster4648
C8K05_RS25390	GCF_004341975.1	Niastella sp.	MafB19-deam	T6SS	Toxins that act on nucleic acids	cluster1584
C8K05_RS34360	GCF_004341975.1	Niastella sp.	M35_like	T6SS	Toxins that act on proteins	cluster4669
C8N24_RS23760	GCF_003633755.1	Solirubrobacter pauli	GIYc	RHS	Toxins that act on nucleic acids	cluster451
C8N29_RS04935	GCF_003051055.1	Agitococcus lubricus	Tox-HDC	RHS	Toxins that act on proteins	cluster1335
C9963_RS08880	GCF_900291985.1	Lysinibacillus timonensis	HNHc (WHH)	RHS	Toxins that act on nucleic acids	cluster3517
C9963_RS08905	GCF_900291985.1	Lysinibacillus timonensis	AHH	RHS	Toxins that act on nucleic acids	cluster2781
C9E81_RS14965	GCF_003697785.1	Paracoccus alkanivorans	HNHc (WHH)	Bacteriocins	Toxins that act on nucleic acids	cluster3496
C9E81_RS16570	GCF_003697785.1	Paracoccus alkanivorans	HNHc (WHH)	T6SS	Toxins that act on nucleic acids	cluster2762
C9E81_RS22000	GCF_003697785.1	Paracoccus alkanivorans	HNHc (WHH)	T6SS	Toxins that act on nucleic acids	cluster3101
C9I57_RS09945	GCF_003028655.1	Trinickia symbiotica	AHH	RHS	Toxins that act on nucleic acids	cluster4931
C9I57_RS11310	GCF_003028655.1	Trinickia symbiotica	VRR_NUC	T6SS	Toxins that act on nucleic acids	cluster3773
C9I57_RS18290	GCF_003028655.1	Trinickia symbiotica	Tox-REase-5	T6SS	Toxins that act on nucleic acids	cluster5010
C9I57_RS26355	GCF_003028655.1	Trinickia symbiotica	Peptidase_C80	eCIS	Toxins that act on proteins	cluster2461
C9I91_RS07005	GCF_003025495.1	Photobacterium jeanii	DNase_NucA_NucB	RHS	Toxins that act on nucleic acids	cluster341
C9I91_RS08150	GCF_003025495.1	Photobacterium jeanii	NUC	RHS	Toxins that act on nucleic acids	cluster1444
C9J41_RS18835	GCF_003026755.1	Photobacterium sp.	HNHc (WHH)	Bacteriocins	Toxins that act on nucleic acids	cluster3764
C9J86_RS04510	GCF_003030065.1	Staphylococcus aureus	CdiA-CT_Ecl_RNase-like	Other	Toxins that act on nucleic acids	cluster205
CA729_RS05030	GCF_002368095.1	Calothrix parasitica	Ntox11	eCIS	Toxins that act on nucleic acids	cluster2375
CA729_RS20940	GCF_002368095.1	Calothrix parasitica	Tox-HDC	eCIS	Toxins that act on proteins	cluster4197
Cabys_RS19005	GCF_001886815.1	Caldithrix abyssi	NLPC_P60	RHS	Toxins that act on proteins	cluster4414
Cabys_RS19015	GCF_001886815.1	Caldithrix abyssi	PKc_like	RHS	Toxins that act on proteins	cluster4271
Cabys_RS19050	GCF_001886815.1	Caldithrix abyssi	YkuD_like	RHS	Toxins that act on proteins	cluster4614
CAF65_RS16660	GCF_002113025.1	Pseudomonas sp.	Ntox43	CDI	Toxins that act on nucleic acids	cluster1834
CAF65_RS17520	GCF_002113025.1	Pseudomonas sp.	SseC	RHS	Miscellaneous toxins	cluster1257
CAG62_RS01120	GCF_009904855.1	Vibrio sp.	CNF1-like	T6SS	Toxins that act on nucleic acids	cluster2732
CAG62_RS03200	GCF_009904855.1	Vibrio sp.	AHH	T6SS	Toxins that act on nucleic acids	cluster2353
CALSC_RS07955	GCF_900185595.1	Calothrix rhizosoleniae	Tox-MPTase2	eCIS	Toxins that act on proteins	cluster2242
CALSC_RS22100	GCF_900185595.1	Calothrix rhizosoleniae	SseC	eCIS	Miscellaneous toxins	cluster1113
CAO17_RS00435	GCF_900176885.1	Oceanobacillus senegalensis	Tox-HNH-HHH	T7SS	Toxins that act on nucleic acids	cluster2746
CAP_RS01565	GCF_000601485.1	Chondromyces apiculatus	Peptidase_S41_CPP	T6SS	Toxins that act on proteins	cluster4034
CAP_RS03355	GCF_000601485.1	Chondromyces apiculatus	Abhydrolase	T6SS	Toxins that act on lipids	cluster90
CAP_RS03380	GCF_000601485.1	Chondromyces apiculatus	SCP1201-deam	T6SS	Toxins that act on nucleic acids	cluster1617
CAP_RS16535	GCF_000601485.1	Chondromyces apiculatus	Ntox46	T6SS	Miscellaneous toxins	cluster3415
CAP_RS19460	GCF_000601485.1	Chondromyces apiculatus	YwqJ-deaminase	RHS	Toxins that act on nucleic acids	cluster1687
CAP_RS21860	GCF_000601485.1	Chondromyces apiculatus	Rib_hydrolase	T6SS	Toxins that act on proteins	cluster2113
CAP_RS32340	GCF_000601485.1	Chondromyces apiculatus	Cthe_2159	T6SS	Toxins that act on carbohydrates	cluster2304
CAP_RS37835	GCF_000601485.1	Chondromyces apiculatus	Ntox24	T6SS	Toxins that act on nucleic acids	cluster1503
CAP_RS41900	GCF_000601485.1	Chondromyces apiculatus	YwqJ-deaminase	RHS	Toxins that act on nucleic acids	cluster1661
CAP_RS43715	GCF_000601485.1	Chondromyces apiculatus	Peptidase_S41_CPP	T6SS	Toxins that act on proteins	cluster4052
CAP_RS44775	GCF_000601485.1	Chondromyces apiculatus	Abhydrolase	T6SS	Toxins that act on lipids	cluster2136
CAP_RS45425	GCF_000601485.1	Chondromyces apiculatus	VRR_NUC	T6SS	Toxins that act on nucleic acids	cluster2677
CAP_RS45675	GCF_000601485.1	Chondromyces apiculatus	Peptidase_S41_CPP	T6SS	Toxins that act on proteins	cluster4202
CAP_RS47415	GCF_000601485.1	Chondromyces apiculatus	ParBc	RHS	Toxins that act on nucleic acids	cluster4195
CAP_RS49255	GCF_000601485.1	Chondromyces apiculatus	Peptidase_C39_like	T6SS	Toxins that act on proteins	cluster4452
CAP2UW1_RS23560	GCF_000024165.1	Candidatus Accumulibacter phosphatis	Peptidase_C14	CDI	Toxins that act on proteins	cluster1628
CAY53_RS10110	GCF_002952055.1	Desulfobulbus oralis	CdiA-CT_5T87E_Ct	RHS	Toxins that act on nucleic acids	cluster4928
CBM2590_RS17060	GCF_900250105.1	Cupriavidus taiwanensis	Tox-REase-5	T6SS	Toxins that act on nucleic acids	cluster5005
CBM2594_RS14415	GCF_900249755.1	Cupriavidus taiwanensis	Tox-REase-5	T6SS	Toxins that act on nucleic acids	cluster5015
CBR65_RS08915	GCF_002162135.1	Cellvibrio sp.	EndoU	CDI	Toxins that act on nucleic acids	cluster1539
CBW65_RS02225	GCF_002162355.1	Tumebacillus avium	CdiA-CT_Ec-like	RHS	Toxins that act on nucleic acids	cluster2530
CBW65_RS02235	GCF_002162355.1	Tumebacillus avium	Rib_hydrolase	RHS	Toxins that act on proteins	cluster2738
CBW65_RS02585	GCF_002162355.1	Tumebacillus avium	GH-E	RHS	Toxins that act on nucleic acids	cluster3040
CBW65_RS18540	GCF_002162355.1	Tumebacillus avium	Tox-ART-HYD1	RHS	Toxins that act on proteins	cluster919
CBW65_RS24025	GCF_002162355.1	Tumebacillus avium	Tox-HNH-EHHH	RHS	Toxins that act on nucleic acids	cluster25
CBW65_RS24135	GCF_002162355.1	Tumebacillus avium	DUF2380	RHS	Toxins that act on nucleic acids	cluster25
CBW65_RS24385	GCF_002162355.1	Tumebacillus avium	Tox-URI2	RHS	Toxins that act on nucleic acids	cluster25
CC92_RS0104125	GCF_000733755.1	Lachnoclostridium phytofermentans	AHH	RHS	Toxins that act on nucleic acids	cluster4955
CCE12_RS15770	GCF_002193355.1	Escherichia coli	HNHc (WHH)	T6SS	Toxins that act on nucleic acids	cluster1
CCE12_RS21760	GCF_002193355.1	Escherichia coli	Colicin	Bacteriocins	Miscellaneous toxins	cluster119
CCE12_RS24775	GCF_002193355.1	Escherichia coli	Ntox34	RHS	Toxins that act on nucleic acids	cluster1960
CCE12_RS24895	GCF_002193355.1	Escherichia coli	DUF4329 (Toxin-JAB2)	RHS	Toxins that act on nucleic acids	cluster6
CCE15_RS17550	GCF_002193445.1	Escherichia coli	Peptidase_C39_like	T6SS	Toxins that act on proteins	cluster156
CCE15_RS21115	GCF_002193445.1	Escherichia coli	HNHc (WHH)	T6SS	Toxins that act on nucleic acids	cluster1
CCH01_RS08475	GCF_900168365.1	Clostridium chauvoei	EndoU	Mu_F	Toxins that act on nucleic acids	cluster3575
CCY01nite_RS19150	GCF_007992715.1	Chitinophaga cymbidii	Tox-REase-9	T6SS	Toxins that act on nucleic acids	cluster1350
CCZ27_RS05925	GCF_002354895.1	Thauera sp.	PoNe	T6SS	Toxins that act on nucleic acids	cluster155
CCZ27_RS07525	GCF_002354895.1	Thauera sp.	SCP1201-deam	RHS	Toxins that act on nucleic acids	cluster600
CCZ27_RS07935	GCF_002354895.1	Thauera sp.	Peptidase_M11	eCIS	Toxins that act on proteins	cluster2634
CCZ27_RS15435	GCF_002354895.1	Thauera sp.	GIYc	RHS	Toxins that act on nucleic acids	cluster81
CCZ27_RS15440	GCF_002354895.1	Thauera sp.	Ntox44	RHS	Toxins that act on nucleic acids	cluster81
CCZ27_RS18205	GCF_002354895.1	Thauera sp.	PoNe	T6SS	Toxins that act on nucleic acids	cluster155
CCZ27_RS20705	GCF_002354895.1	Thauera sp.	Colicin_D	CDI	Toxins that act on nucleic acids	cluster2051
CDA10_RS09885	GCF_002233755.1	Acinetobacter piscicola	VRR_NUC	T6SS	Toxins that act on nucleic acids	cluster4297
CDC41_RS41740	GCF_002368455.1	Calothrix sp.	NUC	eCIS	Toxins that act on nucleic acids	cluster997
CDO73_RS02600	GCF_002205895.1	Saccharibacillus sp.	Ntox30	RHS	Toxins that act on nucleic acids	cluster4410
CE491_RS13045	GCF_002934685.1	Pseudomonas bohemica	HNHc (WHH)	Bacteriocins	Toxins that act on nucleic acids	cluster5071
CE491_RS23040	GCF_002934685.1	Pseudomonas bohemica	ClyA-like	RHS	Miscellaneous toxins	cluster2186
CEE69_RS13580	GCF_002727185.1	Rhodopirellula bahusiensis	Abhydrolase	SP	Toxins that act on lipids	cluster3216
CEE69_RS22300	GCF_002727185.1	Rhodopirellula bahusiensis	AHH	Other	Toxins that act on nucleic acids	cluster5013
CEN39_RS16845	GCF_002870785.1	Fischerella thermalis	HNHc (WHH)	eCIS	Toxins that act on nucleic acids	cluster1849
CEP59_RS08140	GCF_900184185.1	Caldicellulosiruptor bescii	PoNe	Other	Toxins that act on nucleic acids	cluster1825
CEP59_RS12010	GCF_900184185.1	Caldicellulosiruptor bescii	AHH	Other	Toxins that act on nucleic acids	cluster1076
CEY16_RS15340	GCF_002844535.1	Halalkalibacillus sediminis	Tox-SHH	RHS	Toxins that act on nucleic acids	cluster2819
CF59_RS21655	GCF_000599685.1	Escherichia coli	HNHc (WHH)	T6SS	Toxins that act on nucleic acids	cluster1
CF651_RS32300	GCF_002234615.1	Paenibacillus rigui	LHH	Other	Toxins that act on nucleic acids	cluster2177
CFA77_RS12355	GCF_017309975.1	Hyphomonas sp.	PoNe	RHS	Toxins that act on nucleic acids	cluster2227
CFLAV_RS13335	GCF_000172555.1	Pedosphaera parvula	Peptidase_C39_like	RHS	Toxins that act on proteins	cluster1031
CFLAV_RS14325	GCF_000172555.1	Pedosphaera parvula	PKc_like	RHS	Toxins that act on proteins	cluster2966
CFLAV_RS14330	GCF_000172555.1	Pedosphaera parvula	PKc_like	RHS	Toxins that act on proteins	cluster1464
CFter6_RS00415	GCF_001584145.1	Collimonas fungivorans	Tox-SHH	T6SS	Toxins that act on nucleic acids	cluster1338
CFter6_RS06145	GCF_001584145.1	Collimonas fungivorans	RES	CDI	Unknown	cluster319
CFter6_RS08580	GCF_001584145.1	Collimonas fungivorans	Abhydrolase	T6SS	Toxins that act on lipids	cluster3762
CFter6_RS13550	GCF_001584145.1	Collimonas fungivorans	ParB_N_Srx (Toxin-ParB)	RHS	Toxins that act on nucleic acids	cluster248
CFter6_RS24995	GCF_001584145.1	Collimonas fungivorans	Fic	eCIS	Toxins that act on proteins	cluster1162
CFX1CAM_RS04555	GCF_900184705.1	Brevefilum fermentans	GIYc	RHS	Toxins that act on nucleic acids	cluster4270
CFX1CAM_RS04580	GCF_900184705.1	Brevefilum fermentans	HNHc (WHH)	RHS	Toxins that act on nucleic acids	cluster898
CFY84_RS07825	GCF_900197575.1	Acinetobacter apis	YwqJ-deaminase	T6SS	Toxins that act on nucleic acids	cluster1243
CGLAU_RS01160	GCF_002287505.1	Corynebacterium glaucum	DNase_NucA_NucB	RHS	Toxins that act on nucleic acids	cluster1140
CHB73_RS16270	GCF_900188225.1	Desulfovibrio mexicanus	Abhydrolase	CDI	Toxins that act on lipids	cluster929
CHB73_RS16295	GCF_900188225.1	Desulfovibrio mexicanus	Abhydrolase	CDI	Toxins that act on lipids	cluster2683
CHB75_RS07635	GCF_900188035.1	Puniceibacterium sediminis	Colicin_E5	CDI	Toxins that act on nucleic acids	cluster681
CHB80_RS14070	GCF_900188275.1	Dokdonia pacifica	PoNe	SP	Toxins that act on nucleic acids	cluster2393
CHB96_RS07450	GCF_900188125.1	Rhodococcus kyotonensis	M34_peptidase	Mu_F	Toxins that act on proteins	cluster2527
CHB97_RS01850	GCF_900188385.1	Azospirillum sp.	Lyz-like	Mu_F	Toxins that act on carbohydrates	cluster4085
CHB97_RS20160	GCF_900188385.1	Azospirillum sp.	Abhydrolase	T6SS	Toxins that act on lipids	cluster2089
CHB99_RS06980	GCF_900188455.1	Pseudomonas japonica	HNHc (WHH)	Bacteriocins	Toxins that act on nucleic acids	cluster2426
CHB99_RS12080	GCF_900188455.1	Pseudomonas japonica	Cthe_2159	T6SS	Toxins that act on carbohydrates	cluster34
CHB99_RS12600	GCF_900188455.1	Pseudomonas japonica	Gly_transf_sug	RHS	Toxins that act on proteins	cluster2117
CHB99_RS18785	GCF_900188455.1	Pseudomonas japonica	Sarcoglycan_1	T6SS	Toxins that act on carbohydrates	cluster4581
CHB99_RS18940	GCF_900188455.1	Pseudomonas japonica	M35_like	RHS	Toxins that act on proteins	cluster2125
CHC02_RS20675	GCF_900187975.1	Pseudomonas delhiensis	DUF2235	T6SS	Toxins that act on lipids	cluster2270
CHC02_RS25825	GCF_900187975.1	Pseudomonas delhiensis	AHH	T6SS	Toxins that act on nucleic acids	cluster1534
CHC04_RS07930	GCF_900188205.1	Geodermatophilus saharensis	PKc_like	eCIS	Toxins that act on proteins	cluster1929
CHC08_RS18185	GCF_900188345.1	Streptosporangium subroseum	Lyz-like	T7SS	Toxins that act on carbohydrates	cluster4093
CHC09_RS02600	GCF_900188005.1	Actinoplanes regularis	Ntox24	RHS	Toxins that act on nucleic acids	cluster915
CHC09_RS32800	GCF_900188005.1	Actinoplanes regularis	HNHc (WHH)	RHS	Toxins that act on nucleic acids	cluster599
CHRYMOREF3P_RS08020	GCF_903969135.1	Chryseobacterium sp.	NLPC_P60	T6SS	Toxins that act on proteins	cluster1536
CHRYMOREF3P_RS11300	GCF_903969135.1	Chryseobacterium sp.	Peptidase_M54	T6SS	Toxins that act on proteins	cluster2052
CHRYMOREF3P_RS23490	GCF_903969135.1	Chryseobacterium sp.	Peptidase_M54	RHS	Toxins that act on proteins	cluster1954
CHRYMOREF3P_RS23520	GCF_903969135.1	Chryseobacterium sp.	DUF4329 (Toxin-JAB2)	RHS	Toxins that act on nucleic acids	cluster4610
CHU92_RS06990	GCF_002251835.1	Flavobacterium cyanobacteriorum	Peptidase_M54	RHS	Toxins that act on proteins	cluster4580
CHU92_RS15660	GCF_002251835.1	Flavobacterium cyanobacteriorum	AHH	RHS	Toxins that act on nucleic acids	cluster4304
CHX27_RS00110	GCF_002251775.1	Flavobacterium aurantiibacter	Peptidase_M91	RHS	Toxins that act on proteins	cluster4869
CHX27_RS15640	GCF_002251775.1	Flavobacterium aurantiibacter	Peptidase_M15	RHS	Toxins that act on proteins	cluster4457
CHX27_RS15655	GCF_002251775.1	Flavobacterium aurantiibacter	Peptidase_M14_like	RHS	Toxins that act on proteins	cluster4700
CHX35_RS12965	GCF_900116235.1	Marininema halotolerans	Toxin-deaminase	RHS	Toxins that act on nucleic acids	cluster707
CHX35_RS16960	GCF_900116235.1	Marininema halotolerans	CdiA-CT_Ec-like	Other	Toxins that act on nucleic acids	cluster5116
CI808_RS03840	GCF_002979175.1	Cronobacter dublinensis	VRR_NUC	T6SS	Toxins that act on nucleic acids	cluster5
CI808_RS15155	GCF_002979175.1	Cronobacter dublinensis	Ntox8	T6SS	Toxins that act on nucleic acids	cluster31
CI808_RS15165	GCF_002979175.1	Cronobacter dublinensis	Abhydrolase	T6SS	Toxins that act on lipids	cluster3
CI808_RS21660	GCF_002979175.1	Cronobacter dublinensis	Peptidase_C39_like	CDI	Toxins that act on proteins	cluster291
CI816_RS20415	GCF_002977155.1	Cronobacter sakazakii	Abhydrolase	T6SS	Toxins that act on lipids	cluster3
CI816_RS20760	GCF_002977155.1	Cronobacter sakazakii	DNase_NucA_NucB	RHS	Toxins that act on nucleic acids	cluster36
CI816_RS21290	GCF_002977155.1	Cronobacter sakazakii	AHH	RHS	Toxins that act on nucleic acids	cluster212
CI818_RS00140	GCF_002977115.1	Cronobacter sakazakii	VRR_NUC	T6SS	Toxins that act on nucleic acids	cluster4
CI818_RS20775	GCF_002977115.1	Cronobacter sakazakii	Abhydrolase	T6SS	Toxins that act on lipids	cluster3
CI818_RS21035	GCF_002977115.1	Cronobacter sakazakii	DNase_NucA_NucB	RHS	Toxins that act on nucleic acids	cluster36
CI821_RS00070	GCF_002977055.1	Cronobacter sakazakii	Tox-REase-5	T6SS	Toxins that act on nucleic acids	cluster8
CI821_RS16945	GCF_002977055.1	Cronobacter sakazakii	DUF2235	T6SS	Toxins that act on lipids	cluster40
CI821_RS19590	GCF_002977055.1	Cronobacter sakazakii	VRR_NUC	T6SS	Toxins that act on nucleic acids	cluster4
CI821_RS20945	GCF_002977055.1	Cronobacter sakazakii	Abhydrolase	T6SS	Toxins that act on lipids	cluster3
CI821_RS21045	GCF_002977055.1	Cronobacter sakazakii	AHH	T6SS	Toxins that act on nucleic acids	cluster2
CI823_RS19935	GCF_002977035.2	Cronobacter sakazakii	Abhydrolase	T6SS	Toxins that act on lipids	cluster3
CI823_RS20270	GCF_002977035.2	Cronobacter sakazakii	M35_like	T6SS	Toxins that act on proteins	cluster9
CI823_RS20595	GCF_002977035.2	Cronobacter sakazakii	DNase_NucA_NucB	RHS	Toxins that act on nucleic acids	cluster36
CI823_RS20615	GCF_002977035.2	Cronobacter sakazakii	Tox-HNH-HHH	RHS	Toxins that act on nucleic acids	cluster3754
CI824_RS12140	GCF_002977005.2	Cronobacter sakazakii	Tox-REase-5	T6SS	Toxins that act on nucleic acids	cluster8
CI824_RS17655	GCF_002977005.2	Cronobacter sakazakii	M35_like	T6SS	Toxins that act on proteins	cluster9
CI824_RS18230	GCF_002977005.2	Cronobacter sakazakii	Abhydrolase	T6SS	Toxins that act on lipids	cluster3
CI824_RS20790	GCF_002977005.2	Cronobacter sakazakii	DNase_NucA_NucB	RHS	Toxins that act on nucleic acids	cluster36
CI826_RS12250	GCF_002976955.2	Cronobacter sakazakii	VRR_NUC	T6SS	Toxins that act on nucleic acids	cluster5
CI826_RS16630	GCF_002976955.2	Cronobacter sakazakii	CdiA-CT_Ec_Kp-like	CDI	Toxins that act on nucleic acids	cluster432
CI827_RS09575	GCF_002976965.2	Cronobacter sakazakii	VRR_NUC	T6SS	Toxins that act on nucleic acids	cluster5
CI827_RS16300	GCF_002976965.2	Cronobacter sakazakii	CdiA-CT_Ec_Kp-like	CDI	Toxins that act on nucleic acids	cluster432
CI835_RS02465	GCF_002976815.1	Cronobacter sakazakii	VRR_NUC	T6SS	Toxins that act on nucleic acids	cluster4
CI835_RS06475	GCF_002976815.1	Cronobacter sakazakii	Tox-REase-5	T6SS	Toxins that act on nucleic acids	cluster8
CI835_RS12465	GCF_002976815.1	Cronobacter sakazakii	VRR_NUC	T6SS	Toxins that act on nucleic acids	cluster5
CI835_RS19225	GCF_002976815.1	Cronobacter sakazakii	DUF2235	T6SS	Toxins that act on lipids	cluster40
CI836_RS13490	GCF_002976795.1	Cronobacter sakazakii	VRR_NUC	T6SS	Toxins that act on nucleic acids	cluster4
CI836_RS15190	GCF_002976795.1	Cronobacter sakazakii	Abhydrolase	T6SS	Toxins that act on lipids	cluster3
CI837_RS20550	GCF_002976735.1	Cronobacter sakazakii	DNase_NucA_NucB	T6SS	Toxins that act on nucleic acids	cluster2
CI837_RS20605	GCF_002976735.1	Cronobacter sakazakii	Abhydrolase	T6SS	Toxins that act on lipids	cluster3
CI837_RS21360	GCF_002976735.1	Cronobacter sakazakii	AHH	RHS	Toxins that act on nucleic acids	cluster212
CI838_RS20685	GCF_002976775.1	Cronobacter sakazakii	Abhydrolase	T6SS	Toxins that act on lipids	cluster3
CI838_RS20945	GCF_002976775.1	Cronobacter sakazakii	DNase_NucA_NucB	T6SS	Toxins that act on nucleic acids	cluster2
CI838_RS22290	GCF_002976775.1	Cronobacter sakazakii	AHH	RHS	Toxins that act on nucleic acids	cluster5092
CI844_RS04680	GCF_002976635.1	Cronobacter sakazakii	VRR_NUC	T6SS	Toxins that act on nucleic acids	cluster4
CI844_RS15115	GCF_002976635.1	Cronobacter sakazakii	DUF2235	T6SS	Toxins that act on lipids	cluster40
CI844_RS21455	GCF_002976635.1	Cronobacter sakazakii	AHH	RHS	Toxins that act on nucleic acids	cluster212
CI846_RS20070	GCF_002976645.2	Cronobacter sakazakii	DNase_NucA_NucB	T6SS	Toxins that act on nucleic acids	cluster2
CI846_RS20095	GCF_002976645.2	Cronobacter sakazakii	Abhydrolase	T6SS	Toxins that act on lipids	cluster3
CI847_RS05430	GCF_002976595.1	Cronobacter sakazakii	VRR_NUC	T6SS	Toxins that act on nucleic acids	cluster5
CI847_RS20305	GCF_002976595.1	Cronobacter sakazakii	VRR_NUC	T6SS	Toxins that act on nucleic acids	cluster4
CI847_RS21365	GCF_002976595.1	Cronobacter sakazakii	Abhydrolase	T6SS	Toxins that act on lipids	cluster3
CI847_RS21640	GCF_002976595.1	Cronobacter sakazakii	M35_like	T6SS	Toxins that act on proteins	cluster9
CI847_RS22305	GCF_002976595.1	Cronobacter sakazakii	AHH	RHS	Toxins that act on nucleic acids	cluster3562
CI848_RS19850	GCF_002976545.1	Cronobacter turicensis	NUC	CDI	Toxins that act on nucleic acids	cluster12
CI848_RS20530	GCF_002976545.1	Cronobacter turicensis	Abhydrolase	T6SS	Toxins that act on lipids	cluster3
CI854_RS19530	GCF_002978855.1	Cronobacter dublinensis	Abhydrolase	T6SS	Toxins that act on lipids	cluster3
CI854_RS19540	GCF_002978855.1	Cronobacter dublinensis	Ntox8	T6SS	Toxins that act on nucleic acids	cluster31
CI857_RS20735	GCF_002979155.1	Cronobacter dublinensis	Abhydrolase	T6SS	Toxins that act on lipids	cluster3
CI857_RS20885	GCF_002979155.1	Cronobacter dublinensis	DUF3990	T6SS	Unknown	cluster16
CI860_RS12395	GCF_002978715.1	Cronobacter dublinensis	VRR_NUC	T6SS	Toxins that act on nucleic acids	cluster4
CI860_RS21630	GCF_002978715.1	Cronobacter dublinensis	Abhydrolase	T6SS	Toxins that act on lipids	cluster3
CI860_RS21810	GCF_002978715.1	Cronobacter dublinensis	EndoU	RHS	Toxins that act on nucleic acids	cluster2664
CI860_RS22580	GCF_002978715.1	Cronobacter dublinensis	CDI_toxin_EC869_like	CDI	Toxins that act on nucleic acids	cluster24
CI861_RS18815	GCF_002978755.1	Cronobacter dublinensis	Ntox33	CDI	Toxins that act on nucleic acids	cluster282
CI861_RS21775	GCF_002978755.1	Cronobacter dublinensis	Abhydrolase	T6SS	Toxins that act on lipids	cluster3
CI865_RS06380	GCF_002978655.1	Cronobacter dublinensis	VRR_NUC	T6SS	Toxins that act on nucleic acids	cluster5
CI865_RS17350	GCF_002978655.1	Cronobacter dublinensis	XOO_2897-deam	T6SS	Toxins that act on nucleic acids	cluster83
CI865_RS21115	GCF_002978655.1	Cronobacter dublinensis	M35_like	T6SS	Toxins that act on proteins	cluster94
CI865_RS21235	GCF_002978655.1	Cronobacter dublinensis	Tox-HNH-EHHH	RHS	Toxins that act on nucleic acids	cluster4851
CI865_RS21245	GCF_002978655.1	Cronobacter dublinensis	CdiA-CT_Yk_RNaseA-like	T6SS	Toxins that act on nucleic acids	cluster31
CI865_RS21255	GCF_002978655.1	Cronobacter dublinensis	Abhydrolase	T6SS	Toxins that act on lipids	cluster3
CI867_RS19370	GCF_002978625.1	Cronobacter dublinensis	XOO_2897-deam	T6SS	Toxins that act on nucleic acids	cluster83
CI867_RS20115	GCF_002978625.1	Cronobacter dublinensis	CdiA-CT_Yk_RNaseA-like	T6SS	Toxins that act on nucleic acids	cluster31
CI867_RS20125	GCF_002978625.1	Cronobacter dublinensis	Abhydrolase	T6SS	Toxins that act on lipids	cluster3
CI867_RS21305	GCF_002978625.1	Cronobacter dublinensis	Tox-HNH-EHHH	RHS	Toxins that act on nucleic acids	cluster4851
CI870_RS20310	GCF_002978535.1	Cronobacter malonaticus	AHH	T6SS	Toxins that act on nucleic acids	cluster16
CI871_RS21135	GCF_002978545.1	Cronobacter malonaticus	Tox-GHH	T6SS	Toxins that act on nucleic acids	cluster16
CI876_RS12890	GCF_002978475.1	Cronobacter malonaticus	Abhydrolase	T6SS	Toxins that act on lipids	cluster3
CI876_RS20230	GCF_002978475.1	Cronobacter malonaticus	Tox-HNH-HHH	T6SS	Toxins that act on nucleic acids	cluster2
CI876_RS21725	GCF_002978475.1	Cronobacter malonaticus	Tox-SHH	RHS	Toxins that act on nucleic acids	cluster4161
CI876_RS22460	GCF_002978475.1	Cronobacter malonaticus	AHH	RHS	Toxins that act on nucleic acids	cluster19
CI877_RS21460	GCF_002978405.2	Cronobacter malonaticus	AHH	T6SS	Toxins that act on nucleic acids	cluster16
CI878_RS18650	GCF_002978375.1	Cronobacter malonaticus	EndoU	CDI	Toxins that act on nucleic acids	cluster12
CI878_RS20565	GCF_002978375.1	Cronobacter malonaticus	Abhydrolase	T6SS	Toxins that act on lipids	cluster3
CI878_RS20835	GCF_002978375.1	Cronobacter malonaticus	AHH	RHS	Toxins that act on nucleic acids	cluster19
CI879_RS19245	GCF_002979075.1	Cronobacter dublinensis	DUF2235	T6SS	Toxins that act on lipids	cluster145
CI879_RS20755	GCF_002979075.1	Cronobacter dublinensis	Abhydrolase	T6SS	Toxins that act on lipids	cluster3
CI879_RS21050	GCF_002979075.1	Cronobacter dublinensis	NUC	T6SS	Toxins that act on nucleic acids	cluster76
CI893_RS20640	GCF_002978245.1	Cronobacter malonaticus	Abhydrolase	T6SS	Toxins that act on lipids	cluster3
CI893_RS20955	GCF_002978245.1	Cronobacter malonaticus	EndoU	CDI	Toxins that act on nucleic acids	cluster69
CI893_RS20965	GCF_002978245.1	Cronobacter malonaticus	PoNe	T6SS	Toxins that act on nucleic acids	cluster2
CI893_RS22310	GCF_002978245.1	Cronobacter malonaticus	AHH	RHS	Toxins that act on nucleic acids	cluster19
CI897_RS00655	GCF_002978185.1	Cronobacter malonaticus	VRR_NUC	T6SS	Toxins that act on nucleic acids	cluster5
CI897_RS19865	GCF_002978185.1	Cronobacter malonaticus	Abhydrolase	T6SS	Toxins that act on lipids	cluster3
CI897_RS20030	GCF_002978185.1	Cronobacter malonaticus	AHH	T6SS	Toxins that act on nucleic acids	cluster2
CI897_RS21525	GCF_002978185.1	Cronobacter malonaticus	AHH	RHS	Toxins that act on nucleic acids	cluster19
CI898_RS15010	GCF_002978135.2	Cronobacter malonaticus	VRR_NUC	T6SS	Toxins that act on nucleic acids	cluster5
CI898_RS21000	GCF_002978135.2	Cronobacter malonaticus	AHH	T6SS	Toxins that act on nucleic acids	cluster16
CI899_RS04020	GCF_002978085.1	Cronobacter sakazakii	Tox-REase-5	T6SS	Toxins that act on nucleic acids	cluster8
CI899_RS20680	GCF_002978085.1	Cronobacter sakazakii	M35_like	T6SS	Toxins that act on proteins	cluster9
CI899_RS20795	GCF_002978085.1	Cronobacter sakazakii	Abhydrolase	T6SS	Toxins that act on lipids	cluster3
CI899_RS20885	GCF_002978085.1	Cronobacter sakazakii	DNase_NucA_NucB	T6SS	Toxins that act on nucleic acids	cluster2
CI900_RS06520	GCF_002978105.1	Cronobacter sakazakii	Tox-REase-5	T6SS	Toxins that act on nucleic acids	cluster8
CI900_RS19545	GCF_002978105.1	Cronobacter sakazakii	Abhydrolase	T6SS	Toxins that act on lipids	cluster3
CI900_RS20505	GCF_002978105.1	Cronobacter sakazakii	Tox-SHH	RHS	Toxins that act on nucleic acids	cluster2680
CI900_RS20700	GCF_002978105.1	Cronobacter sakazakii	EndoU	RHS	Toxins that act on nucleic acids	cluster189
CI902_RS17685	GCF_002978075.1	Cronobacter sakazakii	Tox-REase-5	T6SS	Toxins that act on nucleic acids	cluster8
CI902_RS20505	GCF_002978075.1	Cronobacter sakazakii	Abhydrolase	T6SS	Toxins that act on lipids	cluster3
CI902_RS20590	GCF_002978075.1	Cronobacter sakazakii	Tox-SHH	T6SS	Toxins that act on nucleic acids	cluster2
CI902_RS20810	GCF_002978075.1	Cronobacter sakazakii	EndoU	RHS	Toxins that act on nucleic acids	cluster189
CI903_RS20565	GCF_002978055.1	Cronobacter sakazakii	Abhydrolase	T6SS	Toxins that act on lipids	cluster3
CI904_RS20130	GCF_002978035.1	Cronobacter sakazakii	DUF2235	T6SS	Toxins that act on lipids	cluster4029
CI904_RS20540	GCF_002978035.1	Cronobacter sakazakii	Abhydrolase	T6SS	Toxins that act on lipids	cluster3
CI904_RS20625	GCF_002978035.1	Cronobacter sakazakii	Tox-SHH	T6SS	Toxins that act on nucleic acids	cluster2
CI907_RS16110	GCF_002977995.1	Cronobacter sakazakii	Abhydrolase	T6SS	Toxins that act on lipids	cluster3
CI911_RS12450	GCF_002977865.1	Cronobacter sakazakii	Tox-SHH	T6SS	Toxins that act on nucleic acids	cluster2
CI933_RS20395	GCF_002977525.1	Cronobacter sakazakii	CdiA-CT_Ec_Kp-like	CDI	Toxins that act on nucleic acids	cluster1071
CI933_RS20955	GCF_002977525.1	Cronobacter sakazakii	AHH	RHS	Toxins that act on nucleic acids	cluster103
CI933_RS21540	GCF_002977525.1	Cronobacter sakazakii	RES	RHS	Unknown	cluster5057
CI934_RS15850	GCF_002979015.1	Cronobacter dublinensis	Peptidase_C39_like	CDI	Toxins that act on proteins	cluster55
CI934_RS16530	GCF_002979015.1	Cronobacter dublinensis	PoNe	T6SS	Toxins that act on nucleic acids	cluster76
CI934_RS16755	GCF_002979015.1	Cronobacter dublinensis	Abhydrolase	T6SS	Toxins that act on lipids	cluster3
CI934_RS17430	GCF_002979015.1	Cronobacter dublinensis	M35_like	T6SS	Toxins that act on proteins	cluster94
CI938_RS02455	GCF_002977405.1	Cronobacter sakazakii	VRR_NUC	T6SS	Toxins that act on nucleic acids	cluster4
CI938_RS14905	GCF_002977405.1	Cronobacter sakazakii	Abhydrolase	T6SS	Toxins that act on lipids	cluster3
CI938_RS21765	GCF_002977405.1	Cronobacter sakazakii	NUC	RHS	Toxins that act on nucleic acids	cluster2964
CI938_RS22780	GCF_002977405.1	Cronobacter sakazakii	AHH	RHS	Toxins that act on nucleic acids	cluster4845
CI943_RS01525	GCF_002977315.1	Cronobacter sakazakii	VRR_NUC	T6SS	Toxins that act on nucleic acids	cluster5
CI943_RS05850	GCF_002977315.1	Cronobacter sakazakii	VRR_NUC	T6SS	Toxins that act on nucleic acids	cluster4
CI943_RS21415	GCF_002977315.1	Cronobacter sakazakii	Abhydrolase	T6SS	Toxins that act on lipids	cluster3
CI943_RS21565	GCF_002977315.1	Cronobacter sakazakii	M35_like	T6SS	Toxins that act on proteins	cluster9
CI943_RS22985	GCF_002977315.1	Cronobacter sakazakii	AHH	RHS	Toxins that act on nucleic acids	cluster3562
CIK94_RS14440	GCF_002251455.1	Prevotella sp.	DUF4329 (Toxin-JAB2)	RHS	Toxins that act on nucleic acids	cluster4649
CIK94_RS14495	GCF_002251455.1	Prevotella sp.	Peptidase_M91	RHS	Toxins that act on proteins	cluster4573
CJ010_RS10240	GCF_006496635.1	Azoarcus sp.	Peptidase_M11	eCIS	Toxins that act on proteins	cluster3922
CJ010_RS24430	GCF_006496635.1	Azoarcus sp.	Cthe_2159	T6SS	Toxins that act on carbohydrates	cluster2487
CJ186_RS03025	GCF_002871975.1	Actinomyces graevenitzii	Abhydrolase	T7SS	Toxins that act on lipids	cluster3345
CJ186_RS03030	GCF_002871975.1	Actinomyces graevenitzii	Abhydrolase	T7SS	Toxins that act on lipids	cluster3406
CJ231_RS02825	GCF_002884635.1	Prevotella buccalis	AHH	RHS	Toxins that act on nucleic acids	cluster193
CJ231_RS05940	GCF_002884635.1	Prevotella buccalis	AHH	SP	Toxins that act on nucleic acids	cluster192
CJ739_RS03375	GCF_003425985.1	Mariniflexile sp.	Peptidase_M54	RHS	Toxins that act on proteins	cluster1814
CJ739_RS04825	GCF_003425985.1	Mariniflexile sp.	Peptidase_C39_like	RHS	Toxins that act on proteins	cluster1705
CJD36_RS10975	GCF_002954265.1	Flavipsychrobacter stenotrophus	DUF2778	RHS	Toxins that act on proteins	cluster3901
CJF12_RS05000	GCF_002285635.2	Chryseobacterium piperi	Abhydrolase	T6SS	Toxins that act on lipids	cluster173
CJF12_RS09305	GCF_002285635.2	Chryseobacterium piperi	SseC	T6SS	Miscellaneous toxins	cluster2952
CKA56_RS15425	GCF_004023405.1	Arcobacter venerupis	Abhydrolase	CDI	Toxins that act on lipids	cluster455
CKO29_RS06190	GCF_016584135.1	Allochromatium vinosum	CdiA-CT_Ec_Kp-like	RHS	Toxins that act on nucleic acids	cluster4350
CKO29_RS06200	GCF_016584135.1	Allochromatium vinosum	COG5529	RHS	Toxins that act on nucleic acids	cluster4376
CKO29_RS06220	GCF_016584135.1	Allochromatium vinosum	Tox-HNH-EHHH	RHS	Toxins that act on nucleic acids	cluster1146
CKO37_RS09940	GCF_016583525.1	Rubrivivax gelatinosus	ParBc	RHS	Toxins that act on nucleic acids	cluster2236
CKV65_RS00770	GCF_900187035.1	Megamonas hypermegale	AHH	Other	Toxins that act on nucleic acids	cluster2771
CKV85_RS07475	GCF_900187245.1	Streptococcus acidominimus	HNHc (WHH)	Other	Toxins that act on nucleic acids	cluster2904
CKW28_RS00130	GCF_900187065.1	Mycolicibacterium thermoresistibile	Abhydrolase_8	T7SS	Toxins that act on lipids	cluster2948
CKW28_RS00375	GCF_900187065.1	Mycolicibacterium thermoresistibile	Abhydrolase_8	T7SS	Toxins that act on lipids	cluster2721
CKW28_RS18055	GCF_900187065.1	Mycolicibacterium thermoresistibile	Abhydrolase_8	T7SS	Toxins that act on lipids	cluster3201
CLA01_RS01210	GCF_007991435.1	Chryseobacterium lathyri	M34_peptidase	RHS	Toxins that act on proteins	cluster1868
CLA01_RS02820	GCF_007991435.1	Chryseobacterium lathyri	Abhydrolase	T6SS	Toxins that act on lipids	cluster173
CLA01_RS04975	GCF_007991435.1	Chryseobacterium lathyri	SseC	T6SS	Miscellaneous toxins	cluster3144
CLA01_RS06585	GCF_007991435.1	Chryseobacterium lathyri	Tox-REase-7	RHS	Toxins that act on nucleic acids	cluster4147
CLA01_RS08405	GCF_007991435.1	Chryseobacterium lathyri	Ntox8	RHS	Toxins that act on nucleic acids	cluster1786
CLHOM_RS04875	GCF_001263795.1	Clostridium homopropionicum	DNase_NucA_NucB	RHS	Toxins that act on nucleic acids	cluster660
CLOCEL_RS17945	GCF_000145275.1	Clostridium cellulovorans	HNHc (WHH)	Other	Toxins that act on nucleic acids	cluster4988
CLOCEL_RS22445	GCF_000145275.1	Clostridium cellulovorans	VIP2	Mu_F	Toxins that act on proteins	cluster3431
CLOCEL_RS22640	GCF_000145275.1	Clostridium cellulovorans	GIYc	RHS	Toxins that act on nucleic acids	cluster353
CLV43_RS12310	GCF_003002815.1	Umezawaea tangerina	NUC	T7SS	Toxins that act on nucleic acids	cluster836
CLV43_RS42955	GCF_003002815.1	Umezawaea tangerina	Lyz-like	T7SS	Toxins that act on carbohydrates	cluster3867
CLV43_RS43570	GCF_003002815.1	Umezawaea tangerina	XOO_2897-deam	RHS	Toxins that act on nucleic acids	cluster1453
CLV50_RS02895	GCF_003663835.1	Flavobacterium lindanitolerans	NLPC_P60	T6SS	Toxins that act on proteins	cluster39
CLV50_RS03085	GCF_003663835.1	Flavobacterium lindanitolerans	Tox-REase-9	T6SS	Toxins that act on nucleic acids	cluster1784
CLV50_RS04070	GCF_003663835.1	Flavobacterium lindanitolerans	Tox-URI2	RHS	Toxins that act on nucleic acids	cluster1813
CLV57_RS15465	GCF_002797815.1	Mucilaginibacter auburnensis	Peptidase_M54	RHS	Toxins that act on proteins	cluster494
CLV57_RS17005	GCF_002797815.1	Mucilaginibacter auburnensis	PKc_like	RHS	Toxins that act on proteins	cluster897
CLV63_RS15140	GCF_003014485.1	Murinocardiopsis flavida	XOO_2897-deam	Other	Toxins that act on nucleic acids	cluster3188
CLV65_RS06185	GCF_002797875.1	Pseudoscardovia suis	CDI_toxin_EC869_like	Other	Toxins that act on nucleic acids	cluster1808
CLV71_RS00270	GCF_004364325.1	Actinophytocola oryzae	LHH	T7SS	Toxins that act on nucleic acids	cluster1659
CLV71_RS22215	GCF_004364325.1	Actinophytocola oryzae	Peptidase_M78	eCIS	Toxins that act on proteins	cluster2718
CLV97_RS16105	GCF_003001905.1	Planifilum fimeticola	CdiA-CT_Ec-like	Other	Toxins that act on nucleic acids	cluster3850
CMUST_RS02640	GCF_001020985.1	Corynebacterium mustelae	SseC	RHS	Miscellaneous toxins	cluster1525
CMUST_RS15740	GCF_001020985.1	Corynebacterium mustelae	Tox-REase-7	RHS	Toxins that act on nucleic acids	cluster4221
CNQ87_RS17395	GCF_002358065.1	Lysinibacillus fusiformis	EndoU	Other	Toxins that act on nucleic acids	cluster4674
COA07_RS09395	GCF_002374855.1	Sphingomonas adhaesiva	NUC	T6SS	Toxins that act on nucleic acids	cluster3780
CODIS_RS13010	GCF_001715975.1	Candidatus Thiodiazotropha endolucinida	Peptidase_C39_like	T6SS	Toxins that act on proteins	cluster4276
CODIS_RS20205	GCF_001715975.1	Candidatus Thiodiazotropha endolucinida	LHH	RHS	Toxins that act on nucleic acids	cluster2460
COHPA_RS24505	GCF_000515335.1	Cohnella panacarvi	NUC	T7SS	Toxins that act on nucleic acids	cluster4006
CP972_RS01110	GCF_008704445.1	Streptomyces prasinus	Peptidase_M91	eCIS	Toxins that act on proteins	cluster3137
CPH80_RS14730	GCF_900215155.1	Marinobacter sp.	DUF2235	T6SS	Toxins that act on lipids	cluster123
CQ393_RS02245	GCF_009496535.1	Stenotrophomonas sp.	CdiA-CT_Yk_RNaseA-like	RHS	Toxins that act on nucleic acids	cluster278
CQY46_RS22495	GCF_003548795.1	Salmonella enterica	HNHc (WHH)	T6SS	Toxins that act on nucleic acids	cluster15
CQY46_RS22535	GCF_003548795.1	Salmonella enterica	Tox-REase-7	T6SS	Toxins that act on nucleic acids	cluster1352
CRN98_RS17655	GCF_900205925.1	Clostridium peptidivorans	EndoU	Mu_F	Toxins that act on nucleic acids	cluster3061
CRO03_RS01320	GCF_900215315.1	Rheinheimera tuosuensis	DUF4329 (Toxin-JAB2)	RHS	Toxins that act on nucleic acids	cluster1621
CRO12_RS00950	GCF_900199185.1	Sphingomonas guangdongensis	NUC	T6SS	Toxins that act on nucleic acids	cluster3388
CRO15_RS18540	GCF_900215465.1	Flagellimonas pacifica	Peptidase_M91	RHS	Toxins that act on proteins	cluster3860
CRO15_RS18555	GCF_900215465.1	Flagellimonas pacifica	Peptidase_M15_3	RHS	Toxins that act on proteins	cluster1473
CRO21_RS11890	GCF_900096995.1	Acinetobacter puyangensis	HNHc (WHH)	CDI	Toxins that act on nucleic acids	cluster974
CRO21_RS11900	GCF_900096995.1	Acinetobacter puyangensis	CdiA-CT_Ec_Kp-like	CDI	Toxins that act on nucleic acids	cluster4105
CRO25_RS17610	GCF_900221055.1	Paenibacillus sp.	Abhydrolase	T7SS	Toxins that act on lipids	cluster3791
CRO25_RS23435	GCF_900221055.1	Paenibacillus sp.	CdiA_C	RHS	Toxins that act on nucleic acids	cluster1215
CRO39_RS13210	GCF_900215535.1	Pseudoxanthomonas wuyuanensis	DNase_NucA_NucB	T6SS	Toxins that act on nucleic acids	cluster4472
CRO39_RS15925	GCF_900215535.1	Pseudoxanthomonas wuyuanensis	GH-E	RHS	Toxins that act on nucleic acids	cluster4230
CRO39_RS21045	GCF_900215535.1	Pseudoxanthomonas wuyuanensis	DNase_NucA_NucB	RHS	Toxins that act on nucleic acids	cluster2036
CRO57_RS17735	GCF_900215605.1	Cohaesibacter gelatinilyticus	Toxin-deaminase	CDI	Toxins that act on nucleic acids	cluster802
CRO74_RS19455	GCF_900230225.1	Spirosoma fluviale	Sarcoglycan_1	T6SS	Toxins that act on carbohydrates	cluster2800
CRO96_RS15195	GCF_900215645.1	Rathayibacter rathayi	NUC	Mu_F	Toxins that act on nucleic acids	cluster3173
CRP01_RS02775	GCF_002646595.1	Flavilitoribacter nigricans	DUF4329 (Toxin-JAB2)	RHS	Toxins that act on nucleic acids	cluster518
CRP01_RS12330	GCF_002646595.1	Flavilitoribacter nigricans	GIYc	eCIS	Toxins that act on nucleic acids	cluster1165
CRP01_RS40370	GCF_002646595.1	Flavilitoribacter nigricans	Tox-MPTase3	RHS	Toxins that act on proteins	cluster847
CRP11_RS33660	GCF_900205955.1	Clostridium thiosulfatireducens	Toxin-deaminase	Mu_F	Toxins that act on nucleic acids	cluster2673
CRP32_RS06130	GCF_900215425.1	Variovorax sp.	DUF2380	RHS	Toxins that act on nucleic acids	cluster1308
CRP32_RS11740	GCF_900215425.1	Variovorax sp.	Ntox30	T6SS	Toxins that act on nucleic acids	cluster1383
CRP32_RS14070	GCF_900215425.1	Variovorax sp.	Tox-ART-HYD1	T6SS	Toxins that act on proteins	cluster1281
CRP32_RS31570	GCF_900215425.1	Variovorax sp.	VRR_NUC	T6SS	Toxins that act on nucleic acids	cluster4473
CRP32_RS33510	GCF_900215425.1	Variovorax sp.	PLA2_like	RHS	Toxins that act on lipids	cluster1461
CRP36_RS10950	GCF_900215125.1	Rhodococcus sp.	Abhydrolase_8	T7SS	Toxins that act on lipids	cluster133
CRP41_RS00850	GCF_900215615.1	Streptomyces sp.	Ntox11	eCIS	Toxins that act on nucleic acids	cluster2493
CRP41_RS04245	GCF_900215615.1	Streptomyces sp.	NUC	eCIS	Toxins that act on nucleic acids	cluster779
CRP41_RS14235	GCF_900215615.1	Streptomyces sp.	Tox-HNH-EHHH	T7SS	Toxins that act on nucleic acids	cluster1312
CRP41_RS28820	GCF_900215615.1	Streptomyces sp.	M35_like	eCIS	Toxins that act on proteins	cluster3125
CRP49_RS01765	GCF_900215565.1	Streptomyces sp.	PoNe	RHS	Toxins that act on nucleic acids	cluster716
CRP49_RS08880	GCF_900215565.1	Streptomyces sp.	Fic	Other	Toxins that act on proteins	cluster1213
CRP49_RS14660	GCF_900215565.1	Streptomyces sp.	NUC	SP	Toxins that act on nucleic acids	cluster4466
CRP49_RS29460	GCF_900215565.1	Streptomyces sp.	Tox-REase-3	RHS	Toxins that act on nucleic acids	cluster804
CRP49_RS36075	GCF_900215565.1	Streptomyces sp.	Tox-ART-HYD1	T7SS	Toxins that act on proteins	cluster1289
CRP51_RS13285	GCF_900230195.1	Streptomyces zhaozhouensis	Pput2613-deam	T7SS	Toxins that act on nucleic acids	cluster1357
CRP51_RS17170	GCF_900230195.1	Streptomyces zhaozhouensis	CdiA-CT_Ec-like	RHS	Toxins that act on nucleic acids	cluster2273
CRP51_RS25260	GCF_900230195.1	Streptomyces zhaozhouensis	ParB_N_Srx (Toxin-ParB)	RHS	Toxins that act on nucleic acids	cluster1881
CRP52_RS02560	GCF_900199205.1	Streptomyces sp.	Peptidase_M78	eCIS	Toxins that act on proteins	cluster3669
CRP52_RS27690	GCF_900199205.1	Streptomyces sp.	LHH	RHS	Toxins that act on nucleic acids	cluster2276
CRP52_RS32230	GCF_900199205.1	Streptomyces sp.	HNHc (WHH)	eCIS	Toxins that act on nucleic acids	cluster2010
CS022_RS22240	GCF_004116385.1	Enterovibrio sp.	M34_peptidase	Mu_F	Toxins that act on proteins	cluster3281
CS0771_RS01715	GCF_018326265.1	Catellatospora sp.	CdiA_C	RHS	Toxins that act on nucleic acids	cluster893
CS0771_RS35310	GCF_018326265.1	Catellatospora sp.	Peptidase_M91	T7SS	Toxins that act on proteins	cluster2619
CS369_RS06350	GCF_015762685.1	Candidatus Symbiopectobacterium sp.	Abhydrolase	T6SS	Toxins that act on lipids	cluster10
Cs7R123_RS03405	GCF_018327705.1	Catellatospora sp.	Peptidase_M91	T7SS	Toxins that act on proteins	cluster126
Cs7R123_RS15280	GCF_018327705.1	Catellatospora sp.	EndoU	RHS	Toxins that act on nucleic acids	cluster343
Cs7R123_RS22935	GCF_018327705.1	Catellatospora sp.	SCP1201-deam	RHS	Toxins that act on nucleic acids	cluster330
CS884_RS00220	GCF_900232825.1	Anaerococcus sp.	PKc_like	Mu_F	Toxins that act on proteins	cluster4822
CS931_RS09965	GCF_900197595.1	Neglecta sp.	DUF4258	Mu_F	Toxins that act on nucleic acids	cluster3323
CS931_RS10915	GCF_900197595.1	Neglecta sp.	Ntox50	Mu_F	Toxins that act on nucleic acids	cluster3107
CSC67_RS18990	GCF_003545815.1	Pusillimonas caeni	DUF2235	RHS	Toxins that act on lipids	cluster1756
CSC71_RS10875	GCF_010211755.1	Pseudoxanthomonas sangjuensis	M34_peptidase	eCIS	Toxins that act on proteins	cluster3448
CSC71_RS10880	GCF_010211755.1	Pseudoxanthomonas sangjuensis	Peptidase_M91	eCIS	Toxins that act on proteins	cluster3182
CSC71_RS10885	GCF_010211755.1	Pseudoxanthomonas sangjuensis	OmpA_C-like	eCIS	Toxins that act on proteins	cluster2449
CT133_RS03985	GCF_900215405.1	Acetivibrio thermocellus	PoNe	Other	Toxins that act on nucleic acids	cluster37
CT133_RS04425	GCF_900215405.1	Acetivibrio thermocellus	CdiA-CT_5T87E_Ct	Other	Toxins that act on nucleic acids	cluster3849
CT133_RS13210	GCF_900215405.1	Acetivibrio thermocellus	DUF4329 (Toxin-JAB2)	T7SS	Toxins that act on nucleic acids	cluster1029
CT133_RS13685	GCF_900215405.1	Acetivibrio thermocellus	Abhydrolase	T7SS	Toxins that act on lipids	cluster1023
CTE07_RS04730	GCF_007992695.1	Chitinophaga terrae	CDI_toxin_Bp_tRNase-like	RHS	Toxins that act on nucleic acids	cluster4288
CTE07_RS15605	GCF_007992695.1	Chitinophaga terrae	COG3179	T6SS	Toxins that act on carbohydrates	cluster2003
CTE07_RS19230	GCF_007992695.1	Chitinophaga terrae	HNHc (WHH)	eCIS	Toxins that act on nucleic acids	cluster1680
CTE07_RS27455	GCF_007992695.1	Chitinophaga terrae	Ntox44	RHS	Toxins that act on nucleic acids	cluster1429
CUU59_RS03340	GCF_900215725.1	Ezakiella peruensis	VIP2	Mu_F	Toxins that act on proteins	cluster3179
CUV01_RS06505	GCF_002847305.1	Paracoccus sp.	GH-E	T6SS	Toxins that act on nucleic acids	cluster3020
CUV01_RS06535	GCF_002847305.1	Paracoccus sp.	HNHc (WHH)	T6SS	Toxins that act on nucleic acids	cluster4255
CUV01_RS12920	GCF_002847305.1	Paracoccus sp.	Abhydrolase	T6SS	Toxins that act on lipids	cluster4618
CUZ56_RS05900	GCF_003991585.1	Saezia sanguinis	Toxin-deaminase	CDI	Toxins that act on nucleic acids	cluster576
CUZ56_RS07260	GCF_003991585.1	Saezia sanguinis	Ntox46	CDI	Miscellaneous toxins	cluster597
CVN76_RS14550	GCF_002803435.1	Bacillus sp.	HNHc (WHH)	T7SS	Toxins that act on nucleic acids	cluster2661
CVN76_RS24465	GCF_002803435.1	Bacillus sp.	Tox-URI2	RHS	Toxins that act on nucleic acids	cluster831
CVN76_RS24940	GCF_002803435.1	Bacillus sp.	NUC	T7SS	Toxins that act on nucleic acids	cluster2562
CW354_RS01660	GCF_002943565.1	Marinicaulis flavus	M23_peptidase	RHS	Toxins that act on proteins	cluster1748
CW354_RS04750	GCF_002943565.1	Marinicaulis flavus	ParB_N_Srx (Toxin-ParB)	Bacteriocins	Toxins that act on nucleic acids	cluster2555
CW357_RS12575	GCF_003844195.1	Rummeliibacillus sp.	HNHc (WHH)	Other	Toxins that act on nucleic acids	cluster3957
CW357_RS16770	GCF_003844195.1	Rummeliibacillus sp.	Ntox15	T7SS	Toxins that act on nucleic acids	cluster2700
CW357_RS18485	GCF_003844195.1	Rummeliibacillus sp.	AHH	T7SS	Toxins that act on nucleic acids	cluster4806
CWI83_RS06700	GCF_003987435.1	Pseudidiomarina taiwanensis	Peptidase_M54	RHS	Toxins that act on proteins	cluster3441
CWOE_RS20705	GCF_000025265.1	Conexibacter woesei	AHH	RHS	Toxins that act on nucleic acids	cluster706
CXF74_RS00645	GCF_002835995.1	Psychromonas sp.	PoNe	CDI	Toxins that act on nucleic acids	cluster1637
CXF74_RS20005	GCF_002835995.1	Psychromonas sp.	PKc_like	RHS	Toxins that act on proteins	cluster3847
CXF74_RS20570	GCF_002835995.1	Psychromonas sp.	TNT	RHS	Miscellaneous toxins	cluster3646
CXF74_RS21095	GCF_002835995.1	Psychromonas sp.	CdiA-CT_Ecl_RNase-like	SP	Toxins that act on nucleic acids	cluster4746
CXIVA_RS00930	GCF_000270305.1	Clostridium sp.	CdiA_C	Mu_F	Toxins that act on nucleic acids	cluster3254
CXR47_RS06840	GCF_003186355.1	Vibrio parahaemolyticus	AHH	T6SS	Toxins that act on nucleic acids	cluster4791
CXR47_RS07370	GCF_003186355.1	Vibrio parahaemolyticus	AHH	RHS	Toxins that act on nucleic acids	cluster17
CXR47_RS07940	GCF_003186355.1	Vibrio parahaemolyticus	OmpA_C-like	SP	Toxins that act on proteins	cluster50
CXR47_RS20685	GCF_003186355.1	Vibrio parahaemolyticus	DUF2235	T6SS	Toxins that act on lipids	cluster2202
CYAN7822_RS29620	GCF_000147335.1	Gloeothece verrucosa	Peptidase_M10_C	RHS	Toxins that act on proteins	cluster225
CYJ27_RS02350	GCF_002861505.1	Aerococcus christensenii	M34_peptidase	Mu_F	Toxins that act on proteins	cluster3033
CYJ57_RS03090	GCF_002847645.1	Facklamia ignava	Ntox50	Mu_F	Toxins that act on nucleic acids	cluster3041
D0835_RS12140	GCF_003581325.1	Bordetella avium	Peptidase_C80	CDI	Toxins that act on proteins	cluster289
D0835_RS14440	GCF_003581325.1	Bordetella avium	Peptidase_C80	CDI	Toxins that act on proteins	cluster529
D0C16_RS12495	GCF_008806975.1	Cellvibrio sp.	Tox-GHH2	T6SS	Toxins that act on nucleic acids	cluster3152
D0C16_RS17075	GCF_008806975.1	Cellvibrio sp.	Sarcoglycan_1	T6SS	Toxins that act on carbohydrates	cluster2774
D0T50_RS10085	GCF_010501015.1	Bacteroides sp.	Peptidase_M78	RHS	Toxins that act on proteins	cluster3986
D0T50_RS10100	GCF_010501015.1	Bacteroides sp.	Peptidase_M23	RHS	Toxins that act on proteins	cluster3871
D0T53_RS03135	GCF_010501065.1	Dysgonomonas sp.	Tox-HNH-EHHH	RHS	Toxins that act on nucleic acids	cluster1908
D0T53_RS13325	GCF_010501065.1	Dysgonomonas sp.	TNT	RHS	Miscellaneous toxins	cluster3714
D0T60_RS08615	GCF_010500995.1	Bacteroides sp.	COG3179	T6SS	Toxins that act on carbohydrates	cluster1482
D0T85_RS08060	GCF_010500955.1	Bacteroides sp.	Ntox44	RHS	Toxins that act on nucleic acids	cluster881
D1151_RS04745	GCF_009936045.1	Emergencia sp.	VIP2	Mu_F	Toxins that act on proteins	cluster3470
D1156_RS11700	GCF_009936035.1	Neglecta sp.	Peptidase_M54	Mu_F	Toxins that act on proteins	cluster2651
D1614_RS17400	GCF_003576475.1	Maribellus luteus	HNHc (WHH)	eCIS	Toxins that act on nucleic acids	cluster1823
D1641_RS04215	GCF_009911595.1	Colidextribacter sp.	M34_peptidase	Mu_F	Toxins that act on proteins	cluster2798
D1646_RS00820	GCF_009911645.1	Pseudoflavonifractor sp.	Peptidase_C80	RHS	Toxins that act on proteins	cluster1249
D1N82_RS01360	GCF_007000635.1	Clostridioides difficile	Ntox50	Mu_F	Toxins that act on nucleic acids	cluster158
D1Y85_RS26770	GCF_003837865.1	Paraburkholderia dinghuensis	Ntox22	CDI	Toxins that act on nucleic acids	cluster1975
D1Y85_RS26800	GCF_003837865.1	Paraburkholderia dinghuensis	Ntox22	CDI	Toxins that act on nucleic acids	cluster3159
D3272_RS25185	GCF_004137085.1	Lichenibacterium ramalinae	DNase_NucA_NucB	T6SS	Toxins that act on nucleic acids	cluster5084
D3874_RS27350	GCF_003590945.1	Oleomonas sp.	HNHc (WHH)	RHS	Toxins that act on nucleic acids	cluster920
D3877_RS13555	GCF_003590795.1	Azospirillum sp.	Peptidase_C14	CDI	Toxins that act on proteins	cluster728
D3877_RS24070	GCF_003590795.1	Azospirillum sp.	ACD	eCIS	Miscellaneous toxins	cluster3220
D3P09_RS02335	GCF_003605435.1	Paenibacillus pinisoli	VIP2	Mu_F	Toxins that act on proteins	cluster3211
D3P96_RS02900	GCF_003862435.1	Weissella viridescens	Ntox50	Mu_F	Toxins that act on nucleic acids	cluster3292
D3Z07_RS14185	GCF_003711085.1	Arcobacter peruensis	Peptidase_M10_C	CDI	Toxins that act on proteins	cluster875
D473_RS0100590	GCF_000341145.1	Nocardiopsis xinjiangensis	NUC	RHS	Toxins that act on nucleic acids	cluster474
D5261_RS14235	GCF_003574315.1	Capsulimonas corticalis	Peptidase_C39_like	RHS	Toxins that act on proteins	cluster1211
D5261_RS28200	GCF_003574315.1	Capsulimonas corticalis	GH-E	RHS	Toxins that act on nucleic acids	cluster1102
D5J19_RS08635	GCF_900538225.1	Candidatus Ornithobacterium hominis	Colicin_M	RHS	Miscellaneous toxins	cluster3256
D6024_RS21030	GCF_003628535.1	Flavisolibacter nicotianae	Peptidase_M54	RHS	Toxins that act on proteins	cluster3816
D6024_RS21050	GCF_003628535.1	Flavisolibacter nicotianae	CdiA-CT_Ec_tRNase	RHS	Toxins that act on nucleic acids	cluster3861
D6024_RS25110	GCF_003628535.1	Flavisolibacter nicotianae	DUF4329 (Toxin-JAB2)	RHS	Toxins that act on nucleic acids	cluster516
D7033_RS00235	GCF_003626835.1	Aquimarina sp.	Tox-REase-7	RHS	Toxins that act on nucleic acids	cluster841
D7033_RS04965	GCF_003626835.1	Aquimarina sp.	Ntox15	T6SS	Toxins that act on nucleic acids	cluster2699
D7033_RS24830	GCF_003626835.1	Aquimarina sp.	Ntox46	RHS	Miscellaneous toxins	cluster1116
D7033_RS24850	GCF_003626835.1	Aquimarina sp.	CdiA-CT_Yk_RNaseA-like	SP	Toxins that act on nucleic acids	cluster214
D7033_RS25240	GCF_003626835.1	Aquimarina sp.	NUC	eCIS	Toxins that act on nucleic acids	cluster1436
D7033_RS26090	GCF_003626835.1	Aquimarina sp.	M35_like	eCIS	Toxins that act on proteins	cluster3896
D7319_RS06845	GCF_003626585.1	Streptomyces sp.	YwqJ-deaminase	T7SS	Toxins that act on nucleic acids	cluster1379
D7319_RS28685	GCF_003626585.1	Streptomyces sp.	XOO_2897-deam	T7SS	Toxins that act on nucleic acids	cluster1345
D7325_RS06815	GCF_003640395.1	Pseudomonas urumqiensis	DUF2235	T6SS	Toxins that act on lipids	cluster2633
D7I44_RS14930	GCF_003627055.1	Gryllotalpicola protaetiae	Tox-REase-7	RHS	Toxins that act on nucleic acids	cluster909
D7I44_RS14940	GCF_003627055.1	Gryllotalpicola protaetiae	Tox-REase-7	RHS	Toxins that act on nucleic acids	cluster3089
D7I44_RS14950	GCF_003627055.1	Gryllotalpicola protaetiae	GIYc	RHS	Toxins that act on nucleic acids	cluster3427
D7S86_RS18685	GCF_003628125.1	Pararobbsia silviterrae	Colicin_E5	CDI	Toxins that act on nucleic acids	cluster2894
D7Y41_RS15110	GCF_003612655.1	Anaerotruncus sp.	microbial_Rnases (Ribonuclease)	Other	Toxins that act on nucleic acids	cluster2360
D7Y41_RS15115	GCF_003612655.1	Anaerotruncus sp.	COG3179	Other	Toxins that act on carbohydrates	cluster2983
D7Y41_RS23665	GCF_003612655.1	Anaerotruncus sp.	VIP2	Mu_F	Toxins that act on proteins	cluster2171
D7Y41_RS27600	GCF_003612655.1	Anaerotruncus sp.	VIP2	Mu_F	Toxins that act on proteins	cluster2262
D7Y41_RS28205	GCF_003612655.1	Anaerotruncus sp.	EndoU	Mu_F	Toxins that act on nucleic acids	cluster3172
D888_RS0105535	GCF_000384395.1	Geopsychrobacter electrodiphilus	M34_peptidase	Mu_F	Toxins that act on proteins	cluster3474
D9C15_RS00010	GCF_004011805.1	Piscinibacter defluvii	NUC	eCIS	Toxins that act on nucleic acids	cluster1892
D9C15_RS01635	GCF_004011805.1	Piscinibacter defluvii	Rib_hydrolase	RHS	Toxins that act on proteins	cluster1658
D9O47_RS07245	GCF_009766235.1	Rhodococcus sp.	Abhydrolase_8	T7SS	Toxins that act on lipids	cluster3289
D9O47_RS23405	GCF_009766235.1	Rhodococcus sp.	VIP2	Mu_F	Toxins that act on proteins	cluster2355
D9O48_RS10460	GCF_003991195.1	Gynurincola endophyticus	SseC	RHS	Miscellaneous toxins	cluster1427
D9O48_RS16300	GCF_003991195.1	Gynurincola endophyticus	Toxin-JAB1	RHS	Toxins that act on nucleic acids	cluster4528
D9O48_RS18675	GCF_003991195.1	Gynurincola endophyticus	Peptidase_M91	RHS	Toxins that act on proteins	cluster4717
D9R05_RS14635	GCF_003667275.1	Mesonia aquimarina	Toxin-JAB1	RHS	Toxins that act on nucleic acids	cluster363
D9T04_RS11925	GCF_009749175.1	Proteus mirabilis	AHH	T6SS	Toxins that act on nucleic acids	cluster1299
D9T04_RS14570	GCF_009749175.1	Proteus mirabilis	CDI_toxin_EC869_like	CDI	Toxins that act on nucleic acids	cluster70
Dac01nite_RS08870	GCF_016862815.1	Demequina activiva	TNT	RHS	Miscellaneous toxins	cluster4693
Dac01nite_RS11870	GCF_016862815.1	Demequina activiva	EndoU	RHS	Toxins that act on nucleic acids	cluster4586
DAH62_RS23675	GCF_003953455.1	Sphingomonas koreensis	Phospholip_A2_3	RHS	Toxins that act on lipids	cluster1998
DB354_RS22315	GCF_003054705.1	Opitutus sp.	Colicin_D	RHS	Toxins that act on nucleic acids	cluster3250
DBO33_RS07220	GCF_900269665.1	Nocardia suismassiliense	NLPC_P60	T7SS	Toxins that act on proteins	cluster4087
DBO33_RS26405	GCF_900269665.1	Nocardia suismassiliense	Tox-ART-HYD1	T7SS	Toxins that act on proteins	cluster1056
DBO85_RS03650	GCF_003052585.1	Pseudomonas mangrovi	Tox-GHH2	T6SS	Toxins that act on nucleic acids	cluster4231
DBO85_RS18115	GCF_003052585.1	Pseudomonas mangrovi	Tox-GHH2	T6SS	Toxins that act on nucleic acids	cluster3765
DBR32_RS10315	GCF_003852495.1	Taibaiella sp.	Peptidase_M11	RHS	Toxins that act on proteins	cluster4176
DBR32_RS10325	GCF_003852495.1	Taibaiella sp.	NTP-Ppase	RHS	Miscellaneous toxins	cluster1544
DBR32_RS12305	GCF_003852495.1	Taibaiella sp.	Peptidase_C39_like	RHS	Toxins that act on proteins	cluster1462
DBT45_RS05970	GCF_003286715.1	Aerococcus urinae	M34_peptidase	Mu_F	Toxins that act on proteins	cluster3059
DC498_RS00680	GCF_003075435.1	Terrimonas sp.	Het-C	eCIS	Toxins that act on nucleic acids	cluster2289
DC498_RS00685	GCF_003075435.1	Terrimonas sp.	Ntox16	eCIS	Toxins that act on nucleic acids	cluster3801
DC498_RS06510	GCF_003075435.1	Terrimonas sp.	GIYc	RHS	Toxins that act on nucleic acids	cluster2199
DC498_RS08160	GCF_003075435.1	Terrimonas sp.	ParBc	RHS	Toxins that act on nucleic acids	cluster164
DC498_RS08180	GCF_003075435.1	Terrimonas sp.	ParBc	RHS	Toxins that act on nucleic acids	cluster164
DC498_RS13835	GCF_003075435.1	Terrimonas sp.	SseC	RHS	Miscellaneous toxins	cluster3130
DCC81_RS05745	GCF_003071345.1	Chitinophaga parva	Ntox30	RHS	Toxins that act on nucleic acids	cluster2497
DCC81_RS07815	GCF_003071345.1	Chitinophaga parva	Peptidase_M54	RHS	Toxins that act on proteins	cluster2388
DCC81_RS08035	GCF_003071345.1	Chitinophaga parva	Ntox37	RHS	Toxins that act on nucleic acids	cluster1723
DCC81_RS13960	GCF_003071345.1	Chitinophaga parva	Rib_hydrolase	T6SS	Toxins that act on proteins	cluster1609
DCC81_RS14150	GCF_003071345.1	Chitinophaga parva	LHH	RHS	Toxins that act on nucleic acids	cluster1633
DCC81_RS21310	GCF_003071345.1	Chitinophaga parva	HNHc (WHH)	RHS	Toxins that act on nucleic acids	cluster1531
DCC81_RS25075	GCF_003071345.1	Chitinophaga parva	CdiA-CT_Ec-like	T6SS	Toxins that act on nucleic acids	cluster2402
DD569_RS27395	GCF_004127685.1	Klebsiella pneumoniae	ClyA-like	Bacteriocins	Miscellaneous toxins	cluster163
DD570_RS25240	GCF_004127675.1	Klebsiella pneumoniae	ClyA-like	Bacteriocins	Miscellaneous toxins	cluster163
DD571_RS23825	GCF_004127855.1	Klebsiella pneumoniae	ClyA-like	Bacteriocins	Miscellaneous toxins	cluster163
DD577_RS00305	GCF_004127615.1	Klebsiella pneumoniae	Ntox44	T6SS	Toxins that act on nucleic acids	cluster4225
DD577_RS03405	GCF_004127615.1	Klebsiella pneumoniae	DUF2235	T6SS	Toxins that act on lipids	cluster120
DD582_RS25390	GCF_004127715.1	Klebsiella pneumoniae	HNHc (WHH)	Bacteriocins	Toxins that act on nucleic acids	cluster5155
DD584_RS17220	GCF_004127575.1	Klebsiella pneumoniae	Ntox44	T6SS	Toxins that act on nucleic acids	cluster4225
DD589_RS10065	GCF_004127515.1	Klebsiella pneumoniae	Ntox44	T6SS	Toxins that act on nucleic acids	cluster4225
DD592_RS25190	GCF_004137705.1	Enterobacter cloacae	M34_peptidase	T6SS	Toxins that act on proteins	cluster2893
DD592_RS25205	GCF_004137705.1	Enterobacter cloacae	Tox-GHH	T6SS	Toxins that act on nucleic acids	cluster16
DD595_RS23945	GCF_004136775.1	Enterobacter cloacae	M34_peptidase	T6SS	Toxins that act on proteins	cluster2356
DDU33_RS00745	GCF_003101015.1	Actinobacillus porcitonsillarum	HNHc (WHH)	CDI	Toxins that act on nucleic acids	cluster288
DEIPH_RS02915	GCF_000599865.1	Deinococcus phoenicis	AHH	eCIS	Toxins that act on nucleic acids	cluster1195
DEIPH_RS18570	GCF_000599865.1	Deinococcus phoenicis	Abhydrolase	eCIS	Toxins that act on lipids	cluster2108
DEJ73_RS15300	GCF_013395975.1	Chromohalobacter salexigens	PoNe	CDI	Toxins that act on nucleic acids	cluster436
DENIT_RS13400	GCF_903970695.1	Pseudomonas veronii	RES	T6SS	Unknown	cluster29
DENIT_RS31715	GCF_903970695.1	Pseudomonas veronii	Tox-URI2	T6SS	Toxins that act on nucleic acids	cluster1502
DENIT_RS31725	GCF_903970695.1	Pseudomonas veronii	DNase_NucA_NucB	RHS	Toxins that act on nucleic acids	cluster4874
DENOEST_RS00860	GCF_902813185.1	Denitratisoma oestradiolicum	Peptidase_C14	CDI	Toxins that act on proteins	cluster1403
DENOEST_RS01510	GCF_902813185.1	Denitratisoma oestradiolicum	Peptidase_C14	CDI	Toxins that act on proteins	cluster2134
DENOEST_RS03855	GCF_902813185.1	Denitratisoma oestradiolicum	Peptidase_C14	CDI	Toxins that act on proteins	cluster1150
DENOEST_RS12210	GCF_902813185.1	Denitratisoma oestradiolicum	PLA2_like	RHS	Toxins that act on lipids	cluster1685
DENOEST_RS12220	GCF_902813185.1	Denitratisoma oestradiolicum	PLA2_like	RHS	Toxins that act on lipids	cluster674
DENOEST_RS18410	GCF_902813185.1	Denitratisoma oestradiolicum	Peptidase_M10_C	CDI	Toxins that act on proteins	cluster2014
DES40_RS08840	GCF_003634015.1	Litorimonas taeanensis	Ntox24	RHS	Toxins that act on nucleic acids	cluster3538
DES40_RS08870	GCF_003634015.1	Litorimonas taeanensis	ParBc	RHS	Toxins that act on nucleic acids	cluster4908
DES40_RS09540	GCF_003634015.1	Litorimonas taeanensis	PKc_like	RHS	Toxins that act on proteins	cluster4887
DES40_RS13125	GCF_003634015.1	Litorimonas taeanensis	Peptidase_M91	RHS	Toxins that act on proteins	cluster4849
DES53_RS31545	GCF_003315205.1	Roseimicrobium gellanilyticum	CdiA-CT_5T87E_Ct	RHS	Toxins that act on nucleic acids	cluster3548
DESAC_RS09030	GCF_000195295.1	Desulfobacca acetoxidans	Ntox14	eCIS	Toxins that act on nucleic acids	cluster746
DESPR_RS07175	GCF_000186885.1	Desulfobulbus propionicus	DUF2778	RHS	Toxins that act on proteins	cluster785
DESPR_RS16350	GCF_000186885.1	Desulfobulbus propionicus	NUC	eCIS	Toxins that act on nucleic acids	cluster1591
DESPR_RS17570	GCF_000186885.1	Desulfobulbus propionicus	Peptidase_M11	eCIS	Toxins that act on proteins	cluster3962
DESRU_RS14915	GCF_000215085.1	Desulfotomaculum ruminis	DUF4258	RHS	Toxins that act on nucleic acids	cluster1168
DFER_RS03285	GCF_000023125.1	Dyadobacter fermentans	HNHc (WHH)	eCIS	Toxins that act on nucleic acids	cluster1928
DFER_RS17805	GCF_000023125.1	Dyadobacter fermentans	Cthe_2159	T6SS	Toxins that act on carbohydrates	cluster20
DFH01_RS20030	GCF_003173615.1	Roseomonas sp.	Tox-HDC	eCIS	Toxins that act on proteins	cluster2523
DFO50_RS01345	GCF_003269145.1	Microvirgula sp.	Peptidase_C80	RHS	Toxins that act on proteins	cluster4320
DFO50_RS10330	GCF_003269145.1	Microvirgula sp.	GH-E	RHS	Toxins that act on nucleic acids	cluster805
DFO50_RS17050	GCF_003269145.1	Microvirgula sp.	Colicin_D	Bacteriocins	Toxins that act on nucleic acids	cluster5153
DFO50_RS19440	GCF_003269145.1	Microvirgula sp.	Tox-REase-7	CDI	Toxins that act on nucleic acids	cluster3683
DFP91_RS11230	GCF_003610435.1	Pseudorhodoplanes sinuspersici	COG5529	RHS	Toxins that act on nucleic acids	cluster3637
DFP93_RS14050	GCF_003217555.1	Aneurinibacillus soli	NUC	Other	Toxins that act on nucleic acids	cluster3964
DFQ45_RS07465	GCF_004363035.1	Thiopseudomonas denitrificans	Abhydrolase	CDI	Toxins that act on lipids	cluster939
DFR29_RS14010	GCF_004363655.1	Tahibacter aquaticus	Abhydrolase	T6SS	Toxins that act on lipids	cluster3706
DFR29_RS14030	GCF_004363655.1	Tahibacter aquaticus	AHH	T6SS	Toxins that act on nucleic acids	cluster1608
DFR29_RS21485	GCF_004363655.1	Tahibacter aquaticus	Ntox44	RHS	Toxins that act on nucleic acids	cluster1942
DFR29_RS28580	GCF_004363655.1	Tahibacter aquaticus	LHH	RHS	Toxins that act on nucleic acids	cluster1122
DFR29_RS28620	GCF_004363655.1	Tahibacter aquaticus	Tox-GHH2	T6SS	Toxins that act on nucleic acids	cluster3833
DFR29_RS29610	GCF_004363655.1	Tahibacter aquaticus	Ntox47	T6SS	Toxins that act on nucleic acids	cluster953
DFR30_RS08330	GCF_004339085.1	Thiogranum longum	PLA2_like	RHS	Toxins that act on lipids	cluster1549
DFR34_RS11310	GCF_003201855.1	Rivicola pingtungensis	EndoU	eCIS	Toxins that act on nucleic acids	cluster3823
DFR34_RS17170	GCF_003201855.1	Rivicola pingtungensis	HNHc (WHH)	eCIS	Toxins that act on nucleic acids	cluster4524
DFR44_RS08250	GCF_004363775.1	Hydromonas duriensis	DUF2235	T6SS	Toxins that act on lipids	cluster3003
DFS23_RS00905	GCF_003384775.1	Chryseobacterium sp.	PRK15244	RHS	Toxins that act on proteins	cluster824
DFS23_RS05060	GCF_003384775.1	Chryseobacterium sp.	Toxin-JAB1	RHS	Toxins that act on nucleic acids	cluster4198
DFS23_RS11340	GCF_003384775.1	Chryseobacterium sp.	DUF2235	T6SS	Toxins that act on lipids	cluster139
DHN19_RS05655	GCF_900299505.1	Aquimarina sp.	Sarcoglycan_1	T6SS	Toxins that act on carbohydrates	cluster129
DHN19_RS05690	GCF_900299505.1	Aquimarina sp.	Peptidase_M54	eCIS	Toxins that act on proteins	cluster2769
DHN19_RS06175	GCF_900299505.1	Aquimarina sp.	Ntox23	RHS	Toxins that act on nucleic acids	cluster1457
DHN19_RS08830	GCF_900299505.1	Aquimarina sp.	PoNe	T6SS	Toxins that act on nucleic acids	cluster1604
DHN19_RS21580	GCF_900299505.1	Aquimarina sp.	AHH	T6SS	Toxins that act on nucleic acids	cluster1201
DHN19_RS22715	GCF_900299505.1	Aquimarina sp.	Peptidase_M54	T6SS	Toxins that act on proteins	cluster2900
DJ013_RS15045	GCF_003258705.1	Arcticibacterium luteifluviistationis	Peptidase_S74	CDI	Toxins that act on proteins	cluster2404
DJ48_RS10845	GCF_000742655.1	Bacillus anthracis	Toxin-deaminase	T7SS	Toxins that act on nucleic acids	cluster3462
DK188_RS01665	GCF_003259255.1	Algoriphagus litoralis	NUC	eCIS	Toxins that act on nucleic acids	cluster1726
DK188_RS02255	GCF_003259255.1	Algoriphagus litoralis	AHH	T6SS	Toxins that act on nucleic acids	cluster2717
DK442_RS21390	GCF_900312735.1	Aquimarina sp.	Toxin-JAB1	RHS	Toxins that act on nucleic acids	cluster1426
DK442_RS26110	GCF_900312735.1	Aquimarina sp.	PKc_like	eCIS	Toxins that act on proteins	cluster3536
DK847_RS18480	GCF_003234965.1	Aestuariivirga litoralis	Tox-REase-9	RHS	Toxins that act on nucleic acids	cluster3626
DL990_RS01705	GCF_003947485.1	Amycolatopsis sp.	Lyz-like	T7SS	Toxins that act on carbohydrates	cluster183
DL990_RS03060	GCF_003947485.1	Amycolatopsis sp.	Gln_amidase	T7SS	Toxins that act on proteins	cluster692
DL990_RS05480	GCF_003947485.1	Amycolatopsis sp.	SseC	RHS	Miscellaneous toxins	cluster1413
DL990_RS07220	GCF_003947485.1	Amycolatopsis sp.	ClyA-like	T7SS	Miscellaneous toxins	cluster4015
DL990_RS14205	GCF_003947485.1	Amycolatopsis sp.	XOO_2897-deam	Other	Toxins that act on nucleic acids	cluster1707
DL990_RS18310	GCF_003947485.1	Amycolatopsis sp.	NUC	T7SS	Toxins that act on nucleic acids	cluster1174
DL990_RS32990	GCF_003947485.1	Amycolatopsis sp.	CdiA-CT_Yk_RNaseA-like	RHS	Toxins that act on nucleic acids	cluster650
DL990_RS38810	GCF_003947485.1	Amycolatopsis sp.	NUC	T7SS	Toxins that act on nucleic acids	cluster1224
DLJ53_RS02930	GCF_003258595.1	Acuticoccus sediminis	CDI_toxin_EC869_like	Mu_F	Toxins that act on nucleic acids	cluster2980
DLM86_RS00860	GCF_003217775.1	Paenibacillus flagellatus	VIP2	Mu_F	Toxins that act on proteins	cluster3099
DLS55_RS01195	GCF_004166685.1	Staphylococcus pseudintermedius	CdiA-CT_Ecl_RNase-like	Other	Toxins that act on nucleic acids	cluster206
DLS55_RS12265	GCF_004166685.1	Staphylococcus pseudintermedius	Ntox50	Mu_F	Toxins that act on nucleic acids	cluster160
DM558_RS01020	GCF_003991975.1	Entomomonas moraniae	DUF4329 (Toxin-JAB2)	T6SS	Toxins that act on nucleic acids	cluster2172
DM558_RS02590	GCF_003991975.1	Entomomonas moraniae	PKc_like	RHS	Toxins that act on proteins	cluster1261
DM558_RS02630	GCF_003991975.1	Entomomonas moraniae	Peptidase_M23	T6SS	Toxins that act on proteins	cluster1135
DM558_RS09705	GCF_003991975.1	Entomomonas moraniae	DUF2235	T6SS	Toxins that act on lipids	cluster2322
DM558_RS12200	GCF_003991975.1	Entomomonas moraniae	EndoU	T6SS	Toxins that act on nucleic acids	cluster5124
DM790_RS01945	GCF_013393195.1	Flavobacterium collinsii	ParBc	RHS	Toxins that act on nucleic acids	cluster1918
DM790_RS02920	GCF_013393195.1	Flavobacterium collinsii	DUF2235	T6SS	Toxins that act on lipids	cluster3005
DM816_RS03175	GCF_003426775.1	Allorhizocola rhizosphaerae	LLB_putidacin	RHS	Toxins that act on carbohydrates	cluster334
DM816_RS04010	GCF_003426775.1	Allorhizocola rhizosphaerae	HNHc (WHH)	RHS	Toxins that act on nucleic acids	cluster754
DM816_RS08695	GCF_003426775.1	Allorhizocola rhizosphaerae	Peptidase_C39_like	T7SS	Toxins that act on proteins	cluster3235
DM816_RS17985	GCF_003426775.1	Allorhizocola rhizosphaerae	DUF3990	RHS	Unknown	cluster979
DM816_RS25815	GCF_003426775.1	Allorhizocola rhizosphaerae	DUF4258	RHS	Toxins that act on nucleic acids	cluster4203
DMB45_RS14130	GCF_003204205.1	Sanguibacteroides justesenii	AHH	T6SS	Toxins that act on nucleic acids	cluster1955
DMB45_RS14140	GCF_003204205.1	Sanguibacteroides justesenii	AHH	T6SS	Toxins that act on nucleic acids	cluster5100
DMB45_RS14530	GCF_003204205.1	Sanguibacteroides justesenii	AHH	RHS	Toxins that act on nucleic acids	cluster3814
DMC47_RS16305	GCF_003185865.1	Nostoc sp.	DNase_NucA_NucB	Other	Toxins that act on nucleic acids	cluster5079
DMC47_RS34705	GCF_003185865.1	Nostoc sp.	NUC	Other	Toxins that act on nucleic acids	cluster3742
DNK34_RS04260	GCF_004327355.1	Pseudomonas dryadis	CDI_toxin_EC869_like	CDI	Toxins that act on nucleic acids	cluster359
DNK34_RS08395	GCF_004327355.1	Pseudomonas dryadis	GIYc	CDI	Toxins that act on nucleic acids	cluster328
DNK34_RS21810	GCF_004327355.1	Pseudomonas dryadis	NUC	T6SS	Toxins that act on nucleic acids	cluster2790
DNK34_RS23525	GCF_004327355.1	Pseudomonas dryadis	MafB19-deam	CDI	Toxins that act on nucleic acids	cluster2084
DNK34_RS24985	GCF_004327355.1	Pseudomonas dryadis	HNH_5	RHS	Toxins that act on nucleic acids	cluster4503
DNK34_RS25190	GCF_004327355.1	Pseudomonas dryadis	Colicin_D	Bacteriocins	Toxins that act on nucleic acids	cluster5127
DNK34_RS25620	GCF_004327355.1	Pseudomonas dryadis	GH-E	RHS	Toxins that act on nucleic acids	cluster4964
DOE78_RS23390	GCF_003586445.1	Bacillus sp.	Cytotoxic	Other	Toxins that act on nucleic acids	cluster4744
DP117_RS33215	GCF_012912105.1	Brasilonema sp.	OmpA_C-like	eCIS	Toxins that act on proteins	cluster2830
DPH67_RS03305	GCF_006874665.1	Limosilactobacillus reuteri	VIP2	Mu_F	Toxins that act on proteins	cluster3405
DQ292_RS04170	GCF_007050485.1	Staphylococcus pseudintermedius	CdiA-CT_Ecl_RNase-like	Other	Toxins that act on nucleic acids	cluster206
DQ292_RS09370	GCF_007050485.1	Staphylococcus pseudintermedius	Ntox50	Mu_F	Toxins that act on nucleic acids	cluster3590
DQ292_RS12480	GCF_007050485.1	Staphylococcus pseudintermedius	Ntox50	Mu_F	Toxins that act on nucleic acids	cluster160
DQ401_RS00795	GCF_003287815.1	Morganella morganii	CDI_toxin_EC869_like	CDI	Toxins that act on nucleic acids	cluster1115
DQE80_RS13780	GCF_003287835.1	Enterococcus sp.	Lyz-like	Mu_F	Toxins that act on carbohydrates	cluster196
DQG13_RS08970	GCF_003285005.1	Paenibacillus sp.	Ntox47	RHS	Toxins that act on nucleic acids	cluster377
DQG15_RS08295	GCF_003390865.1	Tropicimonas sp.	Ntox15	T6SS	Toxins that act on nucleic acids	cluster4684
DQN70_RS08125	GCF_900476255.1	Porphyromonas crevioricanis	PoNe	T6SS	Toxins that act on nucleic acids	cluster149
DQQ10_RS27580	GCF_003286915.1	Chryseolinea flava	GIYc	T6SS	Toxins that act on nucleic acids	cluster3549
DQQ10_RS28015	GCF_003286915.1	Chryseolinea flava	DUF4329 (Toxin-JAB2)	RHS	Toxins that act on nucleic acids	cluster1120
DQW11_RS04010	GCF_003316845.1	Aquiflexum aquatile	Tox-URI2	RHS	Toxins that act on nucleic acids	cluster1398
DQW11_RS06570	GCF_003316845.1	Aquiflexum aquatile	Peptidase_M11	eCIS	Toxins that act on proteins	cluster3275
DQW11_RS22150	GCF_003316845.1	Aquiflexum aquatile	M35_like	eCIS	Toxins that act on proteins	cluster2467
DR001_RS04790	GCF_900461065.1	Clostridium fallax	EndoU	Mu_F	Toxins that act on nucleic acids	cluster143
DR006_RS05160	GCF_900454365.1	Oligella urethralis	DUF2235	RHS	Toxins that act on lipids	cluster1523
DR006_RS09915	GCF_900454365.1	Oligella urethralis	Tox-URI2	T6SS	Toxins that act on nucleic acids	cluster938
DR009_RS06140	GCF_900460915.1	Capnocytophaga ochracea	Ntox23	RHS	Toxins that act on nucleic acids	cluster896
DRF58_RS05980	GCF_003385395.1	Epilithonimonas hispanica	CdiA_C	Mu_F	Toxins that act on nucleic acids	cluster3680
DRF58_RS07555	GCF_003385395.1	Epilithonimonas hispanica	Peptidase_M54	RHS	Toxins that act on proteins	cluster4459
DRF58_RS11840	GCF_003385395.1	Epilithonimonas hispanica	Ntox23	RHS	Toxins that act on nucleic acids	cluster798
DRZ93_RS00555	GCF_900445255.1	Anaerobiospirillum thomasii	DUF6402	T6SS	Unknown	cluster185
DRZ93_RS01275	GCF_900445255.1	Anaerobiospirillum thomasii	DUF6402	T6SS	Unknown	cluster4075
DRZ93_RS05715	GCF_900445255.1	Anaerobiospirillum thomasii	DUF6402	T6SS	Unknown	cluster185
DS848_RS17150	GCF_900445425.1	Bacillus spizizenii	Tox-HNH-HHH	T7SS	Toxins that act on nucleic acids	cluster2630
DSC47_RS03085	GCF_003298875.1	Elizabethkingia miricola	DUF2235	T6SS	Toxins that act on lipids	cluster21
DSC47_RS06765	GCF_003298875.1	Elizabethkingia miricola	Ntox15	T6SS	Toxins that act on nucleic acids	cluster3140
Dsi01nite_RS15225	GCF_016862795.1	Dactylosporangium siamense	microbial_Rnases (Ribonuclease)	RHS	Toxins that act on nucleic acids	cluster1266
DSM3645_RS14405	GCF_000153105.1	Blastopirellula marina	YwqJ-deaminase	RHS	Toxins that act on nucleic acids	cluster3307
DSM43276_RS00990	GCF_004924335.1	Mycobacteroides salmoniphilum	Abhydrolase_8	T7SS	Toxins that act on lipids	cluster2631
DSY54_RS00625	GCF_900489465.1	Aequorivita sp.	Peptidase_M91	RHS	Toxins that act on proteins	cluster4507
DSY54_RS09910	GCF_900489465.1	Aequorivita sp.	NUC	eCIS	Toxins that act on nucleic acids	cluster1450
DSZ37_RS03010	GCF_900116855.1	Ruminococcus flavefaciens	DUF4258	Mu_F	Toxins that act on nucleic acids	cluster2953
DTOX_RS00710	GCF_000024205.1	Desulfofarcimen acetoxidans	DUF2380	RHS	Toxins that act on nucleic acids	cluster5063
DTQ70_RS08870	GCF_003711225.1	Runella sp.	Enterotoxin_a	RHS	Toxins that act on proteins	cluster4510
DTQ71_RS16135	GCF_900116765.1	Jannaschia seohaensis	Peptidase_M10_C	T6SS	Toxins that act on proteins	cluster1114
DU000_RS12450	GCF_003335215.1	Parvibium lacunae	PoNe	CDI	Toxins that act on nucleic acids	cluster2061
DU478_RS04075	GCF_003344785.1	Thalassococcus profundi	Tox-REase-5	CDI	Toxins that act on nucleic acids	cluster538
DU478_RS20750	GCF_003344785.1	Thalassococcus profundi	Tox-GHH2	T6SS	Toxins that act on nucleic acids	cluster3677
DUW71_RS13715	GCF_003577475.1	Salinibius halmophilus	Ntox44	RHS	Toxins that act on nucleic acids	cluster3792
DVT77_RS11470	GCF_900495515.1	Acinetobacter baumannii	Tox-GHH	T6SS	Toxins that act on nucleic acids	cluster75
DW041_RS01965	GCF_003474535.1	Phocaeicola plebeius	VIP2	Mu_F	Toxins that act on proteins	cluster18
DW721_RS06995	GCF_003480745.1	Clostridium sp.	VIP2	Mu_F	Toxins that act on proteins	cluster3131
DWA01_RS00320	GCF_003333265.1	Candidatus Halocyntiibacter alkanivorans	Peptidase_M10_C	CDI	Toxins that act on proteins	cluster1681
DWB84_RS11410	GCF_014336955.1	Saccharophagus sp.	AHH	T6SS	Toxins that act on nucleic acids	cluster4516
DWU99_RS11210	GCF_003363265.1	Dyella psychrodurans	DUF2778	RHS	Toxins that act on proteins	cluster1282
DWU99_RS13685	GCF_003363265.1	Dyella psychrodurans	Tox-REase-7	RHS	Toxins that act on nucleic acids	cluster4364
DWU99_RS16340	GCF_003363265.1	Dyella psychrodurans	LHH	RHS	Toxins that act on nucleic acids	cluster4440
DWW69_RS01760	GCF_003479375.1	Bacteroides sp.	Peptidase_M91	RHS	Toxins that act on proteins	cluster4269
DWW69_RS09550	GCF_003479375.1	Bacteroides sp.	Peptidase_M91	RHS	Toxins that act on proteins	cluster1873
DWX29_RS00970	GCF_003479125.1	Eubacterium sp.	Tox-ART-HYD1	RHS	Toxins that act on proteins	cluster2049
DX007_RS07775	GCF_900454315.1	Oligella ureolytica	DUF2235	RHS	Toxins that act on lipids	cluster1573
DX009_RS08505	GCF_900454935.1	Prevotella pallens	Peptidase_M91	RHS	Toxins that act on proteins	cluster4262
DX009_RS10600	GCF_900454935.1	Prevotella pallens	AHH	SP	Toxins that act on nucleic acids	cluster192
DX031_RS01885	GCF_900455625.1	Pseudomonas stutzeri	DUF2235	T6SS	Toxins that act on lipids	cluster2614
DX031_RS19555	GCF_900455625.1	Pseudomonas stutzeri	Tox-REase-5	T6SS	Toxins that act on nucleic acids	cluster4794
DX082_RS16405	GCF_900447295.1	Empedobacter falsenii	Ntox44	RHS	Toxins that act on nucleic acids	cluster1900
DX092_RS01580	GCF_900450985.1	Canicola haemoglobinophilus	Fic	CDI	Toxins that act on proteins	cluster405
DX133_RS06490	GCF_900454335.1	Nocardia africana	NLPC_P60	T7SS	Toxins that act on proteins	cluster182
DX170_RS15710	GCF_900455885.1	Rhodococcus hoagii	NLPC_P60	T7SS	Toxins that act on proteins	cluster3989
DX473_RS06655	GCF_900450875.1	Haemophilus parahaemolyticus	VIP2	Mu_F	Toxins that act on proteins	cluster3132
DX508_RS00610	GCF_900447425.1	Elizabethkingia anophelis	PoNe	T6SS	Toxins that act on nucleic acids	cluster148
DX508_RS17230	GCF_900447425.1	Elizabethkingia anophelis	DUF2235	T6SS	Toxins that act on lipids	cluster21
DX520_RS14995	GCF_900446825.1	Chryseobacterium carnipullorum	HNHc (WHH)	RHS	Toxins that act on nucleic acids	cluster1764
DX520_RS18990	GCF_900446825.1	Chryseobacterium carnipullorum	Tox-REase-7	RHS	Toxins that act on nucleic acids	cluster4156
DX520_RS21170	GCF_900446825.1	Chryseobacterium carnipullorum	Abhydrolase	RHS	Toxins that act on lipids	cluster3681
DX909_RS28720	GCF_003703975.1	Larkinella soli	Cthe_2159	T6SS	Toxins that act on carbohydrates	cluster2701
DXA74_RS02390	GCF_003477995.1	Bacteroides sp.	CDI_toxin_Bp_tRNase-like	Mu_F	Toxins that act on nucleic acids	cluster3705
DXA74_RS15700	GCF_003477995.1	Bacteroides sp.	Ntox17	RHS	Toxins that act on nucleic acids	cluster4418
DXA97_RS05450	GCF_003481985.1	Clostridium sp.	PKc_like	Mu_F	Toxins that act on proteins	cluster4423
DXK31_RS03455	GCF_003349965.1	Niabella yanshanensis	Cthe_2159	T6SS	Toxins that act on carbohydrates	cluster2606
DXZ91_RS10945	GCF_900453725.1	Myroides odoratus	NLPC_P60	T6SS	Toxins that act on proteins	cluster1196
DXZ99_RS05570	GCF_900454675.1	Photobacterium damselae	HNHc (WHH)	RHS	Toxins that act on nucleic acids	cluster1236
DY174_RS15290	GCF_900445215.1	Alcaligenes faecalis	DUF2235	RHS	Toxins that act on lipids	cluster1753
DY206_RS11255	GCF_900446815.1	Chromobacterium vaccinii	Ntox50	Other	Toxins that act on nucleic acids	cluster4210
DY227_RS05970	GCF_900445365.1	Cytobacillus firmus	HNHc (WHH)	T7SS	Toxins that act on nucleic acids	cluster2877
DY242_RS09485	GCF_900446675.1	Capnocytophaga granulosa	Tox-PL-2	RHS	Toxins that act on proteins	cluster5083
DYA48_RS00515	GCF_900459045.1	Streptococcus acidominimus	VIP2	Mu_F	Toxins that act on proteins	cluster3196
DYA48_RS05140	GCF_900459045.1	Streptococcus acidominimus	ClyA-like	T7SS	Miscellaneous toxins	cluster2937
DYA48_RS05180	GCF_900459045.1	Streptococcus acidominimus	ClyA-like	T7SS	Miscellaneous toxins	cluster2647
DYA48_RS05905	GCF_900459045.1	Streptococcus acidominimus	TNT	T7SS	Miscellaneous toxins	cluster116
DYA48_RS05915	GCF_900459045.1	Streptococcus acidominimus	TNT	T7SS	Miscellaneous toxins	cluster116
DYA48_RS06685	GCF_900459045.1	Streptococcus acidominimus	Tox-HNH-EHHH	RHS	Toxins that act on nucleic acids	cluster423
DYA52_RS10130	GCF_900458545.1	Staphylococcus intermedius	VIP2	Mu_F	Toxins that act on proteins	cluster3056
DYA54_RS04655	GCF_900459405.1	Streptococcus hyointestinalis	Ntox50	Mu_F	Toxins that act on nucleic acids	cluster130
DYB20_RS06470	GCF_900457435.1	Sphingobacterium spiritivorum	Peptidase_M91	RHS	Toxins that act on proteins	cluster1904
DYB20_RS11130	GCF_900457435.1	Sphingobacterium spiritivorum	CDI_toxin_Bp_tRNase-like	RHS	Toxins that act on nucleic acids	cluster1909
DYB20_RS13740	GCF_900457435.1	Sphingobacterium spiritivorum	CdiA-CT_Ec_Kp-like	RHS	Toxins that act on nucleic acids	cluster4458
DYB71_RS25780	GCF_900453675.1	Mycolicibacterium phlei	CdiA-CT_Yk_RNaseA-like	SP	Toxins that act on nucleic acids	cluster4804
DYC36_RS08535	GCF_900451065.1	Haemophilus paraphrohaemolyticus	VIP2	Mu_F	Toxins that act on proteins	cluster3148
DYC96_RS12450	GCF_900455475.1	Pseudomonas alcaligenes	Peptidase_M78	eCIS	Toxins that act on proteins	cluster4532
DYC96_RS12455	GCF_900455475.1	Pseudomonas alcaligenes	OmpA_C-like	eCIS	Toxins that act on proteins	cluster3084
DYC96_RS23475	GCF_900455475.1	Pseudomonas alcaligenes	Peptidase_M54	T6SS	Toxins that act on proteins	cluster3378
DYD07_RS10850	GCF_900453305.1	Moraxella atlantae	EndoU	CDI	Toxins that act on nucleic acids	cluster764
DYD07_RS11120	GCF_900453305.1	Moraxella atlantae	Peptidase_C39_like	CDI	Toxins that act on proteins	cluster2380
DYD07_RS11130	GCF_900453305.1	Moraxella atlantae	Colicin_D	Bacteriocins	Toxins that act on nucleic acids	cluster3830
DYD14_RS01195	GCF_900453335.1	Moraxella equi	VIP2	Mu_F	Toxins that act on proteins	cluster2793
DYD14_RS09170	GCF_900453335.1	Moraxella equi	CDI_toxin_Bp_tRNase-like	Mu_F	Toxins that act on nucleic acids	cluster4535
DYD62_RS04630	GCF_900451195.1	Iodobacter fluviatilis	Pput2613-deam	RHS	Toxins that act on nucleic acids	cluster4281
DYD62_RS04650	GCF_900451195.1	Iodobacter fluviatilis	LHH	RHS	Toxins that act on nucleic acids	cluster4833
DYD62_RS10845	GCF_900451195.1	Iodobacter fluviatilis	PoNe	CDI	Toxins that act on nucleic acids	cluster235
DYD62_RS10885	GCF_900451195.1	Iodobacter fluviatilis	PoNe	CDI	Toxins that act on nucleic acids	cluster1583
DYD62_RS16730	GCF_900451195.1	Iodobacter fluviatilis	AHH	T6SS	Toxins that act on nucleic acids	cluster79
DYD62_RS18610	GCF_900451195.1	Iodobacter fluviatilis	AHH	T6SS	Toxins that act on nucleic acids	cluster79
DYD62_RS22345	GCF_900451195.1	Iodobacter fluviatilis	Ntox24	RHS	Toxins that act on nucleic acids	cluster2350
DYE09_RS06550	GCF_900453865.1	Myroides odoratus	COG3179	T6SS	Toxins that act on carbohydrates	cluster1147
DYE09_RS11585	GCF_900453865.1	Myroides odoratus	Tox-REase-9	T6SS	Toxins that act on nucleic acids	cluster1720
DYE09_RS15525	GCF_900453865.1	Myroides odoratus	COG3179	T6SS	Toxins that act on carbohydrates	cluster1311
DYE09_RS18505	GCF_900453865.1	Myroides odoratus	Peptidase_M91	RHS	Toxins that act on proteins	cluster4447
DYE40_RS00125	GCF_900451175.1	Kingella potus	CDI_toxin_Bp_tRNase-like	Mu_F	Toxins that act on nucleic acids	cluster3594
DYE40_RS07515	GCF_900451175.1	Kingella potus	Ntox50	SP	Toxins that act on nucleic acids	cluster3439
DYE40_RS11610	GCF_900451175.1	Kingella potus	Tox-URI2	RHS	Toxins that act on nucleic acids	cluster4685
DYH29_RS08425	GCF_900452855.1	Vibrio anguillarum	NTP-Ppase	T6SS	Miscellaneous toxins	cluster1981
DYH29_RS12875	GCF_900452855.1	Vibrio anguillarum	OmpA_C-like	SP	Toxins that act on proteins	cluster4954
DYH29_RS15215	GCF_900452855.1	Vibrio anguillarum	DUF2235	T6SS	Toxins that act on lipids	cluster2447
DYH29_RS15235	GCF_900452855.1	Vibrio anguillarum	ACD	T6SS	Miscellaneous toxins	cluster2144
DYH50_RS21325	GCF_900454465.1	Pannonibacter phragmitetus	LHH	CDI	Toxins that act on nucleic acids	cluster356
DYH68_RS23165	GCF_900454265.1	Nocardia brasiliensis	Colicin_D	Bacteriocins	Toxins that act on nucleic acids	cluster5082
DYH74_RS07800	GCF_900454715.1	Peptoniphilus lacrimalis	VIP2	Mu_F	Toxins that act on proteins	cluster2574
DYH78_RS09775	GCF_900453095.1	Moraxella catarrhalis	Tox-REase-7	CDI	Toxins that act on nucleic acids	cluster3341
DYI14_RS01685	GCF_900456835.1	Sebaldella termitidis	Cthe_2159	T6SS	Toxins that act on carbohydrates	cluster3878
DYI14_RS02190	GCF_900456835.1	Sebaldella termitidis	HNHc (WHH)	T6SS	Toxins that act on nucleic acids	cluster2462
DYI14_RS21500	GCF_900456835.1	Sebaldella termitidis	Ntox30	T6SS	Toxins that act on nucleic acids	cluster3326
DYI14_RS21545	GCF_900456835.1	Sebaldella termitidis	Tox-MPTase4	T6SS	Toxins that act on proteins	cluster3553
DYI18_RS03620	GCF_900457125.1	Shewanella algae	DUF2235	T6SS	Toxins that act on lipids	cluster2482
DYI42_RS09245	GCF_018424695.1	Vannielia litorea	DUF2235	T6SS	Toxins that act on lipids	cluster3282
DYI42_RS09670	GCF_018424695.1	Vannielia litorea	GIYc	T6SS	Toxins that act on nucleic acids	cluster1514
DYI42_RS16875	GCF_018424695.1	Vannielia litorea	Abhydrolase	T6SS	Toxins that act on lipids	cluster3897
DYI42_RS20705	GCF_018424695.1	Vannielia litorea	Peptidase_M91	T6SS	Toxins that act on proteins	cluster4323
DZ60_RS0107905	GCF_000520955.1	Aquimarina pacifica	ClyA-like	eCIS	Miscellaneous toxins	cluster1334
DZ60_RS0113680	GCF_000520955.1	Aquimarina pacifica	Toxin-JAB1	RHS	Toxins that act on nucleic acids	cluster1458
DZ60_RS0116660	GCF_000520955.1	Aquimarina pacifica	COG5529	RHS	Toxins that act on nucleic acids	cluster925
DZ60_RS0118425	GCF_000520955.1	Aquimarina pacifica	Peptidase_C19	RHS	Toxins that act on proteins	cluster1698
DZ60_RS0121645	GCF_000520955.1	Aquimarina pacifica	Tox-PL-2	RHS	Toxins that act on proteins	cluster3855
DZ60_RS22820	GCF_000520955.1	Aquimarina pacifica	PKc_like	RHS	Toxins that act on proteins	cluster3944
DZC73_RS11300	GCF_003852895.1	Albitalea terrae	Tox-GHH2	T6SS	Toxins that act on nucleic acids	cluster4096
DZC73_RS12955	GCF_003852895.1	Albitalea terrae	AHH	T6SS	Toxins that act on nucleic acids	cluster4893
DZF91_RS22245	GCF_003428695.1	Actinomadura logoneensis	PoNe	T7SS	Toxins that act on nucleic acids	cluster789
E0486_RS17550	GCF_004343705.1	Flaviaesturariibacter aridisoli	Tox-HNH-HHH	RHS	Toxins that act on nucleic acids	cluster558
E0D87_RS00935	GCF_900626155.1	Anaerococcus vaginimassiliensis	Ntox50	Mu_F	Toxins that act on nucleic acids	cluster3108
E0E00_RS00025	GCF_900605015.1	Olsenella sp.	PoNe	T7SS	Toxins that act on nucleic acids	cluster2397
E0E16_RS08450	GCF_900607215.1	Prevotella sp.	Tox-MPTase2	RHS	Toxins that act on proteins	cluster1704
E0E16_RS08530	GCF_900607215.1	Prevotella sp.	M23_peptidase	RHS	Toxins that act on proteins	cluster2434
E0E16_RS08710	GCF_900607215.1	Prevotella sp.	YkuD_like	RHS	Toxins that act on proteins	cluster398
E0E67_RS26420	GCF_900683635.1	Nocardia cyriacigeorgica	NLPC_P60	T7SS	Toxins that act on proteins	cluster4065
E1216_RS03405	GCF_900659625.1	Actinomadura formosensis	CdiA-CT_Ec-like	RHS	Toxins that act on nucleic acids	cluster739
E1283_RS06560	GCF_004348415.1	Streptomyces hainanensis	Tox-ART-HYD1	T7SS	Toxins that act on proteins	cluster1409
E1283_RS10055	GCF_004348415.1	Streptomyces hainanensis	CdiA-CT_Ec-like	T7SS	Toxins that act on nucleic acids	cluster1406
E1283_RS10465	GCF_004348415.1	Streptomyces hainanensis	AHH	T7SS	Toxins that act on nucleic acids	cluster1372
E1283_RS26795	GCF_004348415.1	Streptomyces hainanensis	AHH	T7SS	Toxins that act on nucleic acids	cluster1368
E1283_RS27690	GCF_004348415.1	Streptomyces hainanensis	OmpA_C-like	eCIS	Toxins that act on proteins	cluster2396
E1291_RS07720	GCF_900659635.1	Actinomadura roseirufa	CDI_toxin_Bp_tRNase-like	T7SS	Toxins that act on nucleic acids	cluster3268
E1291_RS30500	GCF_900659635.1	Actinomadura roseirufa	Abhydrolase_8	T7SS	Toxins that act on lipids	cluster2880
E1291_RS38350	GCF_900659635.1	Actinomadura roseirufa	Tox-ART-HYD1	Other	Toxins that act on proteins	cluster4776
E1293_RS05885	GCF_004349235.1	Actinomadura darangshiensis	XOO_2897-deam	Other	Toxins that act on nucleic acids	cluster4625
E1H13_RS12200	GCF_012911975.1	Nodosilinea sp.	ClyA-like	RHS	Miscellaneous toxins	cluster1755
E1H13_RS17420	GCF_012911975.1	Nodosilinea sp.	LHH	eCIS	Toxins that act on nucleic acids	cluster1790
E1O43_RS02680	GCF_900639885.1	Legionella londiniensis	Abhydrolase	T6SS	Toxins that act on lipids	cluster1365
E1O98_RS01185	GCF_900640165.1	Legionella moravica	Lyz-like	RHS	Toxins that act on carbohydrates	cluster323
E2493_RS08825	GCF_004564275.1	Sphingomonas parva	HNHc (WHH)	T6SS	Toxins that act on nucleic acids	cluster4544
E2C06_RS13290	GCF_004355005.1	Dankookia rubra	Ntox4	eCIS	Toxins that act on nucleic acids	cluster2357
E2H98_RS18400	GCF_009756665.1	Permianibacter aggregans	PRK15244	RHS	Toxins that act on proteins	cluster577
E2R61_RS06775	GCF_900624725.1	Aquimarina sp.	Peptidase_M91	RHS	Toxins that act on proteins	cluster1947
E2R61_RS12030	GCF_900624725.1	Aquimarina sp.	PKc_like	eCIS	Toxins that act on proteins	cluster1703
E2R61_RS14630	GCF_900624725.1	Aquimarina sp.	Sarcoglycan_1	T6SS	Toxins that act on carbohydrates	cluster129
E2R61_RS21210	GCF_900624725.1	Aquimarina sp.	Peptidase_M54	T9SS	Toxins that act on proteins	cluster2015
E2R66_RS16830	GCF_004519315.1	Mucilaginibacter psychrotolerans	Peptidase_M91	RHS	Toxins that act on proteins	cluster1840
E3T53_RS04235	GCF_004403975.1	Cryobacterium psychrophilum	DNase_NucA_NucB	Other	Toxins that act on nucleic acids	cluster4702
E4584_RS12465	GCF_004523255.1	Escherichia coli	HNHc (WHH)	T6SS	Toxins that act on nucleic acids	cluster1
E4584_RS24875	GCF_004523255.1	Escherichia coli	MafB19-deam	RHS	Toxins that act on nucleic acids	cluster4704
E4584_RS25135	GCF_004523255.1	Escherichia coli	Ntox30	RHS	Toxins that act on nucleic acids	cluster3652
E4584_RS25175	GCF_004523255.1	Escherichia coli	DUF4329 (Toxin-JAB2)	RHS	Toxins that act on nucleic acids	cluster6
E4584_RS25345	GCF_004523255.1	Escherichia coli	AHH	RHS	Toxins that act on nucleic acids	cluster49
E4584_RS25445	GCF_004523255.1	Escherichia coli	AHH	RHS	Toxins that act on nucleic acids	cluster208
E4634_RS01050	GCF_004745945.1	Haliea sp.	M34_peptidase	eCIS	Toxins that act on proteins	cluster3731
E4635_RS09655	GCF_004745595.1	Flavobacterium humi	AHH	T6SS	Toxins that act on nucleic acids	cluster2669
E4635_RS15575	GCF_004745595.1	Flavobacterium humi	DNase_NucA_NucB	RHS	Toxins that act on nucleic acids	cluster3965
E4L75_RS15845	GCF_900683755.1	Ruthenibacterium lactatiformans	COG5529	RHS	Toxins that act on nucleic acids	cluster3750
E4L75_RS15880	GCF_900683755.1	Ruthenibacterium lactatiformans	COG5529	RHS	Toxins that act on nucleic acids	cluster3466
E4P41_RS05455	GCF_004571065.1	Geodermatophilus sp.	HNHc (WHH)	RHS	Toxins that act on nucleic acids	cluster590
E4V70_RS08015	GCF_900699785.1	Campylobacter showae	Cthe_2159	CDI	Toxins that act on carbohydrates	cluster891
E4V70_RS08025	GCF_900699785.1	Campylobacter showae	M34_peptidase	CDI	Toxins that act on proteins	cluster2526
E5678_RS15115	GCF_004795855.1	Hydrogenophaga sp.	PoNe	Other	Toxins that act on nucleic acids	cluster3021
E5P18_RS06140	GCF_004793375.1	Escherichia coli	HNHc (WHH)	T6SS	Toxins that act on nucleic acids	cluster1
E5P18_RS23525	GCF_004793375.1	Escherichia coli	DUF4329 (Toxin-JAB2)	RHS	Toxins that act on nucleic acids	cluster6
E6C50_RS01080	GCF_004801375.1	Flavobacterium sp.	Peptidase_M91	RHS	Toxins that act on proteins	cluster4293
E6C50_RS13225	GCF_004801375.1	Flavobacterium sp.	CdiA-CT_5T87E_Ct	RHS	Toxins that act on nucleic acids	cluster305
E6C50_RS14870	GCF_004801375.1	Flavobacterium sp.	Peptidase_C39_like	RHS	Toxins that act on proteins	cluster2093
E6C50_RS17885	GCF_004801375.1	Flavobacterium sp.	Lyz-like	RHS	Toxins that act on carbohydrates	cluster4492
E6C72_RS09295	GCF_004923295.1	Azospirillum sp.	Ntox46	SP	Miscellaneous toxins	cluster51
E6C72_RS25575	GCF_004923295.1	Azospirillum sp.	Peptidase_C14	CDI	Toxins that act on proteins	cluster73
E7T07_RS10715	GCF_901764995.1	Actinobacillus porcinus	Ntox10	CDI	Toxins that act on nucleic acids	cluster2116
E7Z54_RS13020	GCF_004803405.1	Nocardioides sp.	Tox-HNH-EHHH	RHS	Toxins that act on nucleic acids	cluster1641
E8A73_RS00185	GCF_005144635.1	Polyangium sp.	Peptidase_S41_CPP	T6SS	Toxins that act on proteins	cluster187
E8A73_RS01735	GCF_005144635.1	Polyangium sp.	YwqJ-deaminase	RHS	Toxins that act on nucleic acids	cluster1654
E8A73_RS02655	GCF_005144635.1	Polyangium sp.	Ntox46	T6SS	Miscellaneous toxins	cluster2235
E8A73_RS03420	GCF_005144635.1	Polyangium sp.	CDI_toxin_Bp_tRNase-like	T6SS	Toxins that act on nucleic acids	cluster2837
E8A73_RS06910	GCF_005144635.1	Polyangium sp.	Abhydrolase	T6SS	Toxins that act on lipids	cluster2131
E8A73_RS06930	GCF_005144635.1	Polyangium sp.	Ntox46	T6SS	Miscellaneous toxins	cluster3219
E8A73_RS07365	GCF_005144635.1	Polyangium sp.	NLPC_P60	T6SS	Toxins that act on proteins	cluster2472
E8A73_RS14665	GCF_005144635.1	Polyangium sp.	Lyz-like	T6SS	Toxins that act on carbohydrates	cluster4633
E8A73_RS14670	GCF_005144635.1	Polyangium sp.	Lyz-like	T6SS	Toxins that act on carbohydrates	cluster2272
E8A73_RS30315	GCF_005144635.1	Polyangium sp.	Tox-ART-HYD1	T6SS	Toxins that act on proteins	cluster1634
E8A73_RS36990	GCF_005144635.1	Polyangium sp.	Peptidase_S41_CPP	T6SS	Toxins that act on proteins	cluster4211
E8A73_RS38560	GCF_005144635.1	Polyangium sp.	Rib_hydrolase	T6SS	Toxins that act on proteins	cluster2139
E8A73_RS47885	GCF_005144635.1	Polyangium sp.	Abhydrolase	T6SS	Toxins that act on lipids	cluster172
E8A73_RS50505	GCF_005144635.1	Polyangium sp.	NLPC_P60	T6SS	Toxins that act on proteins	cluster4950
E8D38_RS25560	GCF_006386545.1	Pseudorivibacter rhizosphaerae	PoNe	T6SS	Toxins that act on nucleic acids	cluster3404
E8M82_RS08130	GCF_005222705.1	Paenibacillus sp.	EndoU	Other	Toxins that act on nucleic acids	cluster4843
E8M82_RS08175	GCF_005222705.1	Paenibacillus sp.	microbial_Rnases (Ribonuclease)	RHS	Toxins that act on nucleic acids	cluster496
E8M82_RS20540	GCF_005222705.1	Paenibacillus sp.	PKc_like	eCIS	Toxins that act on proteins	cluster2548
E9109_RS08795	GCF_006384155.1	Salmonella enterica	AHH	T6SS	Toxins that act on nucleic acids	cluster1605
E9123_RS21405	GCF_006383525.1	Salmonella enterica	AHH	T6SS	Toxins that act on nucleic acids	cluster1605
E9124_RS22335	GCF_006383535.1	Salmonella enterica	AHH	T6SS	Toxins that act on nucleic acids	cluster1605
EAO65_RS12270	GCF_900564155.1	Pedobacter sp.	Tox-REase-7	RHS	Toxins that act on nucleic acids	cluster1158
EAO65_RS24280	GCF_900564155.1	Pedobacter sp.	Colicin_E5	RHS	Toxins that act on nucleic acids	cluster1852
EBB_RS01260	GCF_903064685.1	Methylomonas sp.	Ntox47	RHS	Toxins that act on nucleic acids	cluster4604
EBB_RS03845	GCF_903064685.1	Methylomonas sp.	DUF4329 (Toxin-JAB2)	RHS	Toxins that act on nucleic acids	cluster1474
EBB_RS25450	GCF_903064685.1	Methylomonas sp.	DUF4329 (Toxin-JAB2)	RHS	Toxins that act on nucleic acids	cluster1736
EBQ27_RS03295	GCF_009650335.1	Clostridium butyricum	M34_peptidase	Mu_F	Toxins that act on proteins	cluster2807
EBQ27_RS10045	GCF_009650335.1	Clostridium butyricum	EndoU	Other	Toxins that act on nucleic acids	cluster4348
EBQ27_RS21610	GCF_009650335.1	Clostridium butyricum	AHH	Other	Toxins that act on nucleic acids	cluster3401
EBQ27_RS21615	GCF_009650335.1	Clostridium butyricum	HNHc (WHH)	Other	Toxins that act on nucleic acids	cluster3853
EC844_RS07810	GCF_004345325.1	Acinetobacter calcoaceticus	Het-C	T6SS	Toxins that act on nucleic acids	cluster1163
EC844_RS18565	GCF_004345325.1	Acinetobacter calcoaceticus	NUC	RHS	Toxins that act on nucleic acids	cluster4992
EDB95_RS25315	GCF_004366355.1	Dinghuibacter silviterrae	DNase_NucA_NucB	RHS	Toxins that act on nucleic acids	cluster1319
EDC38_RS01960	GCF_003762925.1	Marinimicrobium koreense	DUF2235	T6SS	Toxins that act on lipids	cluster3656
EDC63_RS08500	GCF_004346685.1	Sulfurirhabdus autotrophica	Peptidase_M78	eCIS	Toxins that act on proteins	cluster2810
EDD29_RS09910	GCF_003751225.1	Actinocorallia herbida	HNHc (WHH)	Other	Toxins that act on nucleic acids	cluster4192
EDD29_RS21920	GCF_003751225.1	Actinocorallia herbida	CDI_toxin_EC869_like	RHS	Toxins that act on nucleic acids	cluster585
EDD63_RS07390	GCF_004365815.1	Breznakia blatticola	AHH	Other	Toxins that act on nucleic acids	cluster2854
EDD63_RS07420	GCF_004365815.1	Breznakia blatticola	HNHc (WHH)	Other	Toxins that act on nucleic acids	cluster3279
EDD63_RS08575	GCF_004365815.1	Breznakia blatticola	Colicin_D	RHS	Toxins that act on nucleic acids	cluster513
EDD63_RS10130	GCF_004365815.1	Breznakia blatticola	AHH	T7SS	Toxins that act on nucleic acids	cluster3457
EDD63_RS10895	GCF_004365815.1	Breznakia blatticola	GH-E	Other	Toxins that act on nucleic acids	cluster2687
EDD63_RS10905	GCF_004365815.1	Breznakia blatticola	LHH	Other	Toxins that act on nucleic acids	cluster2454
EDD71_RS14440	GCF_004364155.1	Fonticella tunisiensis	COG5529	Mu_F	Toxins that act on nucleic acids	cluster4450
EDD72_RS07135	GCF_004342885.1	Tepidibacillus fermentans	AHH	Other	Toxins that act on nucleic acids	cluster5031
EDD72_RS11575	GCF_004342885.1	Tepidibacillus fermentans	CdiA-CT_Yk_RNaseA-like	Other	Toxins that act on nucleic acids	cluster3728
EDX97_RS09480	GCF_003725415.1	Absicoccus porci	Lyz-like	Mu_F	Toxins that act on carbohydrates	cluster3094
EE074_RS28140	GCF_009902295.1	Klebsiella pneumoniae	Cytotoxic	Bacteriocins	Toxins that act on nucleic acids	cluster135
EE920_RS09020	GCF_900601595.1	Pseudomonas viridiflava	COG5529	RHS	Toxins that act on nucleic acids	cluster2048
EE920_RS09570	GCF_900601595.1	Pseudomonas viridiflava	Cytotoxic	Bacteriocins	Toxins that act on nucleic acids	cluster22
EE920_RS15800	GCF_900601595.1	Pseudomonas viridiflava	Enterotoxin_a	RHS	Toxins that act on proteins	cluster3128
EE920_RS23240	GCF_900601595.1	Pseudomonas viridiflava	DNase_NucA_NucB	T6SS	Toxins that act on nucleic acids	cluster1470
EEJ42_RS06160	GCF_003721215.1	Streptomyces sp.	Ntox27	RHS	Toxins that act on nucleic acids	cluster1270
EEJ42_RS16485	GCF_003721215.1	Streptomyces sp.	NTP-Ppase	RHS	Miscellaneous toxins	cluster1265
EEJ42_RS20910	GCF_003721215.1	Streptomyces sp.	Pput2613-deam	RHS	Toxins that act on nucleic acids	cluster720
EEJ42_RS24760	GCF_003721215.1	Streptomyces sp.	ClyA-like	eCIS	Miscellaneous toxins	cluster690
EEJ42_RS27600	GCF_003721215.1	Streptomyces sp.	ClyA-like	RHS	Miscellaneous toxins	cluster1513
EEJ42_RS43960	GCF_003721215.1	Streptomyces sp.	SseC	RHS	Miscellaneous toxins	cluster1284
EEJ42_RS50410	GCF_003721215.1	Streptomyces sp.	CdiA-CT_Ec-like	RHS	Toxins that act on nucleic acids	cluster5113
EEY91_RS00780	GCF_900586665.1	Pseudomonas viridiflava	PoNe	T6SS	Toxins that act on nucleic acids	cluster3178
EEY91_RS04930	GCF_900586665.1	Pseudomonas viridiflava	Ntox44	T6SS	Toxins that act on nucleic acids	cluster3979
EEY91_RS09020	GCF_900586665.1	Pseudomonas viridiflava	Pesticin	RHS	Toxins that act on carbohydrates	cluster1811
EEY91_RS13980	GCF_900586665.1	Pseudomonas viridiflava	Ntox24	CDI	Toxins that act on nucleic acids	cluster230
EEY91_RS19850	GCF_900586665.1	Pseudomonas viridiflava	DUF2235	T6SS	Toxins that act on lipids	cluster2823
EF148_RS07975	GCF_015956405.1	Stenotrophomonas maltophilia	Peptidase_C39_like	CDI	Toxins that act on proteins	cluster53
EF879_RS08155	GCF_003762835.1	Micromonospora sp.	CDI_toxin_Bp_tRNase-like	T7SS	Toxins that act on nucleic acids	cluster216
EF879_RS17605	GCF_003762835.1	Micromonospora sp.	Peptidase_M91	T7SS	Toxins that act on proteins	cluster126
EF879_RS25740	GCF_003762835.1	Micromonospora sp.	Abhydrolase_8	T7SS	Toxins that act on lipids	cluster3043
EFA20_RS00410	GCF_900602385.1	Pseudomonas viridiflava	Peptidase_C39_like	CDI	Toxins that act on proteins	cluster572
EFA20_RS11900	GCF_900602385.1	Pseudomonas viridiflava	PGRP	T6SS	Miscellaneous toxins	cluster3558
EFD62_RS16850	GCF_004102745.1	Acetivibrio mesophilus	Abhydrolase	RHS	Toxins that act on lipids	cluster2932
EFL26_RS04805	GCF_003725535.1	Marmoricola pocheonensis	CDI_toxin_EC869_like	Other	Toxins that act on nucleic acids	cluster2502
EG849_RS11385	GCF_003865365.1	Flavobacterium macacae	DUF2235	T6SS	Toxins that act on lipids	cluster2343
EG886_RS00600	GCF_003856495.1	Staphylospora marina	Cytotoxic	Other	Toxins that act on nucleic acids	cluster4307
EH165_RS03890	GCF_003860405.1	Nakamurella sp.	TNT	T7SS	Miscellaneous toxins	cluster3217
EH165_RS08085	GCF_003860405.1	Nakamurella sp.	CDI_toxin_EC869_like	RHS	Toxins that act on nucleic acids	cluster66
EH165_RS13460	GCF_003860405.1	Nakamurella sp.	microbial_Rnases (Ribonuclease)	RHS	Toxins that act on nucleic acids	cluster66
EHE19_RS10710	GCF_005473905.2	Ruminiclostridium herbifermentans	RES	Other	Unknown	cluster3425
EHH43_RS01965	GCF_003856375.1	Glaciecola amylolytica	Ntox44	RHS	Toxins that act on nucleic acids	cluster454
EHH43_RS02540	GCF_003856375.1	Glaciecola amylolytica	HNHc (WHH)	eCIS	Toxins that act on nucleic acids	cluster4417
EHH43_RS02715	GCF_003856375.1	Glaciecola amylolytica	NLPC_P60	RHS	Toxins that act on proteins	cluster4021
EHH43_RS03230	GCF_003856375.1	Glaciecola amylolytica	microbial_Rnases (Ribonuclease)	eCIS	Toxins that act on nucleic acids	cluster1575
EHH43_RS04320	GCF_003856375.1	Glaciecola amylolytica	CdiA-CT_Ec_Kp-like	RHS	Toxins that act on nucleic acids	cluster2430
EHR06_RS10800	GCF_004770895.1	Leptospira dzoumogneensis	Ntox50	RHS	Toxins that act on nucleic acids	cluster3520
EHS89_RS13430	GCF_003858655.1	Amphritea balenae	PoNe	Other	Toxins that act on nucleic acids	cluster2325
EHS89_RS13465	GCF_003858655.1	Amphritea balenae	DUF2235	RHS	Toxins that act on lipids	cluster964
EHT87_RS03050	GCF_003858645.1	Larkinella knui	M23_peptidase	eCIS	Toxins that act on proteins	cluster2197
EHV23_RS13755	GCF_003892345.1	Lautropia dentalis	DUF2235	RHS	Toxins that act on lipids	cluster3524
EI77_RS00400	GCF_004364345.1	Prosthecobacter fusiformis	Peptidase_C39_like	RHS	Toxins that act on proteins	cluster1016
EI77_RS00785	GCF_004364345.1	Prosthecobacter fusiformis	Tox-HDC	RHS	Toxins that act on proteins	cluster478
EIH22_RS03950	GCF_900604515.1	Arcanobacterium ihumii	LLB_putidacin	RHS	Toxins that act on carbohydrates	cluster745
EIH26_RS08295	GCF_900604965.1	Gordonibacter sp.	DUF4258	Mu_F	Toxins that act on nucleic acids	cluster4855
EII13_RS05905	GCF_003858505.1	Buchananella hordeovulneris	Peptidase_C2	T7SS	Toxins that act on proteins	cluster4759
EII13_RS07465	GCF_003858505.1	Buchananella hordeovulneris	Peptidase_C2	T7SS	Toxins that act on proteins	cluster3657
EII21_RS10420	GCF_003860055.1	Conchiformibius steedae	XOO_2897-deam	CDI	Toxins that act on nucleic acids	cluster1065
EII21_RS11135	GCF_003860055.1	Conchiformibius steedae	NUC	Other	Toxins that act on nucleic acids	cluster2211
EII26_RS13225	GCF_003860125.1	Fretibacterium sp.	Ntox35	RHS	Toxins that act on nucleic acids	cluster4797
EII29_RS09790	GCF_003932895.1	Leptotrichia sp.	VIP2	Mu_F	Toxins that act on proteins	cluster2164
EII29_RS11015	GCF_003932895.1	Leptotrichia sp.	EndoU	Other	Toxins that act on nucleic acids	cluster3881
EII32_RS10865	GCF_003932845.1	Prevotella sp.	Peptidase_M91	RHS	Toxins that act on proteins	cluster4706
EII40_RS13585	GCF_003860025.1	Tannerella forsythia	Abhydrolase	T6SS	Toxins that act on lipids	cluster3589
EIJ81_RS02010	GCF_003942025.1	Aliivibrio salmonicida	Lyz-like	T6SS	Toxins that act on carbohydrates	cluster2392
EIP75_RS00830	GCF_003933735.1	Aquabacterium sp.	PKc_like	CDI	Toxins that act on proteins	cluster1964
EIZ90_RS09165	GCF_009394175.1	Escherichia coli	Abhydrolase	T6SS	Toxins that act on lipids	cluster2441
EIZ90_RS10310	GCF_009394175.1	Escherichia coli	HNHc (WHH)	T6SS	Toxins that act on nucleic acids	cluster1
[truncated: 2,775 more rows]
