# Supplementary material for: Global biogeography and projection of antimicrobial toxin genes
Source: Microbiome. 2025 Feb 4;13:40. doi: 10.1186/s40168-025-02038-5 (PMC11796102; doi:10.1186/s40168-025-02038-5)
Supplement: Supplementary file 13 — Additional file 12: Supplementary Data 2. Distribution data of ATGs in microbial communities. [file 40168_2025_2038_MOESM12_ESM.xlsx]

## Sheet: Sheet1
Sample	Latitude_deg	Longitude_deg	EMPO_1	EMPO_2	EMPO_3	Human-associated	Observed ASVs	Chao1	Shannon	Faith_pd	ATG abundance	Number of ATG clusters	Number of ATG families
1521.AG1.s.8.1.sequences	40	-105.25	Free-living	Non-saline	Aerosol (non-saline)		175	179.5	6.56299	20.8234	0.730208	58	40
1521.AG2.s.8.1.sequences	40.16	-105.1	Free-living	Non-saline	Aerosol (non-saline)		110	113	6.09069	14.6682	0.647648	55	36
1521.AG3.s.8.1.sequences	40.42	-105.07	Free-living	Non-saline	Aerosol (non-saline)		101	101.6	5.73346	15.6485	0.678117	27	21
1521.C1.s.8.1.sequences	40	-105.05	Free-living	Non-saline	Aerosol (non-saline)		74	76	4.59019	12.5619	0.71691	49	39
1521.C2.s.8.1.sequences	40.15	-105.03	Free-living	Non-saline	Aerosol (non-saline)		137	146	5.28247	19.0003	0.662362	94	55
1521.C3.s.8.1.sequences	40.59	-105.08	Free-living	Non-saline	Aerosol (non-saline)		131	134.333	6.25624	18.4558	0.797468	71	46
1521.Chi.1.s.8.1.sequences	41.78	-87.75	Free-living	Non-saline	Aerosol (non-saline)		191	194.6	6.65225	22.4411	0.916053	81	44
1521.Chi.2.s.8.1.sequences	41.78	-87.75	Free-living	Non-saline	Aerosol (non-saline)		85	86.5	5.52203	13.2724	0.935775	50	31
1521.Chi.4.s.8.1.sequences	41.78	-87.75	Free-living	Non-saline	Aerosol (non-saline)		240	247.5	6.11309	26.0951	0.493925	96	51
1521.Chi.W1.s.8.1.sequences	41.78	-87.75	Free-living	Non-saline	Aerosol (non-saline)		495	541.5	8.15099	52.4731	0.742102	172	70
1521.Chi.W2.s.8.1.sequences	41.78	-87.75	Free-living	Non-saline	Aerosol (non-saline)		644	698.719	8.32402	63.0266	0.59247	198	76
1521.Chi.W3.s.8.1.sequences	41.78	-87.75	Free-living	Non-saline	Aerosol (non-saline)		269	284	7.21949	33.5354	0.455681	91	45
1521.Cle.1.s.8.1.sequences	41.42	-81.87	Free-living	Non-saline	Aerosol (non-saline)		79	80	5.56788	12.9163	0.662875	53	33
1521.Cle.3.s.8.1.sequences	41.42	-81.87	Free-living	Non-saline	Aerosol (non-saline)		50	50.5	4.22407	8.93384	1.10887	32	24
1521.Cle.4.s.8.1.sequences	41.42	-81.87	Free-living	Non-saline	Aerosol (non-saline)		154	160.5	6.24131	19.641	0.573637	74	38
1521.Cle.W1.s.8.1.sequences	41.42	-81.87	Free-living	Non-saline	Aerosol (non-saline)		1005	1378.14	8.60643	90.8484	0.927238	255	87
1521.Cle.W2.s.8.1.sequences	41.42	-81.87	Free-living	Non-saline	Aerosol (non-saline)		918	1095.82	8.68654	85.6577	0.918425	227	86
1521.Cle.W3.s.8.1.sequences	41.42	-81.87	Free-living	Non-saline	Aerosol (non-saline)		942	1158.42	8.66972	84.0488	1.22697	231	88
1521.Det.1.s.8.1.sequences	42.42	-83.02	Free-living	Non-saline	Aerosol (non-saline)		125	126.2	5.70966	16.9169	0.634522	61	38
1521.Det.2.s.8.1.sequences	42.42	-83.02	Free-living	Non-saline	Aerosol (non-saline)		341	371.447	5.6946	36.5915	0.425925	103	49
1521.Det.4.s.8.1.sequences	42.42	-83.02	Free-living	Non-saline	Aerosol (non-saline)		165	167.1	5.31157	21.7973	0.365314	42	24
1521.Det.W6.s.8.1.sequences	42.42	-83.02	Free-living	Non-saline	Aerosol (non-saline)		109	110.5	6.34818	16.9372	0.632951	51	34
1521.Det.W7.s.8.1.sequences	42.42	-83.02	Free-living	Non-saline	Aerosol (non-saline)		133	133.75	6.34606	20.936	0.95745	40	27
1521.F1.s.8.1.sequences	40.05	-105.52	Free-living	Non-saline	Aerosol (non-saline)		64	67.4615	1.36942	11.7297	1.00931	33	22
1521.F2.s.8.1.sequences	40.18	-105.31	Free-living	Non-saline	Aerosol (non-saline)		58	61.5	1.35529	10.7735	0.950892	43	32
1521.F3.s.8.1.sequences	40.3	-105.52	Free-living	Non-saline	Aerosol (non-saline)		44	44	2.67446	8.77057	0.921583	21	16
1521.Mayv.2.s.8.1.sequences	43.49	-88.55	Free-living	Non-saline	Aerosol (non-saline)		217	224.333	6.88644	29.1677	0.466419	92	42
1521.Mayv.W2.s.8.1.sequences	43.49	-88.55	Free-living	Non-saline	Aerosol (non-saline)		424	459.037	7.87529	40.0987	0.425267	101	50
1521.Mayv.W5.s.8.1.sequences	43.49	-88.55	Free-living	Non-saline	Aerosol (non-saline)		532	580.243	8.02444	50.7107	0.492429	132	59
1521.MZ.101a.s.8.1.sequences	50.01	8.23	Free-living	Non-saline	Aerosol (non-saline)		224	251.512	3.68831	27.8794	0.158559	60	31
1521.MZ.101b.s.8.1.sequences	50.01	8.23	Free-living	Non-saline	Aerosol (non-saline)		163	164.5	6.54277	21.1826	0.55037	68	40
1521.MZ.103a.s.8.1.sequences	50.01	8.23	Free-living	Non-saline	Aerosol (non-saline)		517	627.08	6.38689	50.8858	0.491034	142	67
1521.MZ.103b.s.8.1.sequences	50.01	8.23	Free-living	Non-saline	Aerosol (non-saline)		230	232.333	6.97069	28.7637	0.445755	89	47
1521.MZ.11b.s.8.1.sequences	50.01	8.23	Free-living	Non-saline	Aerosol (non-saline)		232	253.484	6.53897	26.6133	0.588098	83	41
1521.MZ.15a.s.8.1.sequences	50.01	8.23	Free-living	Non-saline	Aerosol (non-saline)		636	935.197	4.9773	61.3947	0.435979	217	82
1521.MZ.15b.s.8.1.sequences	50.01	8.23	Free-living	Non-saline	Aerosol (non-saline)		294	327.5	3.60859	32.8113	0.887233	115	59
1521.MZ.22a.blank.s.8.1.sequences	50.01	8.23	Free-living	Non-saline	Aerosol (non-saline)		622	843.84	7.02934	64.7298	0.634756	152	68
1521.MZ.22b.blank.s.8.1.sequences	50.01	8.23	Free-living	Non-saline	Aerosol (non-saline)		155	155	6.05013	18.8328	0.573809	53	29
1521.MZ.23a.blank.s.8.1.sequences	50.01	8.23	Free-living	Non-saline	Aerosol (non-saline)		178	187.167	6.4668	22.5444	0.57338	49	33
1521.MZ.23b.blank.s.8.1.sequences	50.01	8.23	Free-living	Non-saline	Aerosol (non-saline)		77	78.5	5.69405	11.7727	0.4386	37	26
1521.MZ.26a.s.8.1.sequences	50.01	8.23	Free-living	Non-saline	Aerosol (non-saline)		666	806.92	7.29094	64.0355	0.691159	220	82
1521.MZ.26b.s.8.1.sequences	50.01	8.23	Free-living	Non-saline	Aerosol (non-saline)		247	286.75	5.44795	28.4369	0.642662	97	49
1521.MZ.31a.s.8.1.sequences	50.01	8.23	Free-living	Non-saline	Aerosol (non-saline)		451	488.238	7.17741	46.2029	0.589034	155	66
1521.MZ.31b.s.8.1.sequences	50.01	8.23	Free-living	Non-saline	Aerosol (non-saline)		114	123.1	6.03336	18.3782	0.807829	45	29
1521.MZ.41a.s.8.1.sequences	50.01	8.23	Free-living	Non-saline	Aerosol (non-saline)		349	369.778	7.21415	40.3419	0.667669	118	58
1521.MZ.41b.s.8.1.sequences	50.01	8.23	Free-living	Non-saline	Aerosol (non-saline)		628	695.676	8.18262	62.0917	0.466279	125	56
1521.MZ.47a.s.8.1.sequences	50.01	8.23	Free-living	Non-saline	Aerosol (non-saline)		358	409.771	6.38673	44.3996	0.90041	118	57
1521.MZ.47b.s.8.1.sequences	50.01	8.23	Free-living	Non-saline	Aerosol (non-saline)		143	174.138	5.30393	20.7573	0.524142	49	31
1521.MZ.50a.s.8.1.sequences	50.01	8.23	Free-living	Non-saline	Aerosol (non-saline)		369	396.973	7.11222	41.9534	0.556896	128	58
1521.MZ.50b.s.8.1.sequences	50.01	8.23	Free-living	Non-saline	Aerosol (non-saline)		332	337.526	7.66593	35.5697	0.451487	79	44
1521.MZ.52a.s.8.1.sequences	50.01	8.23	Free-living	Non-saline	Aerosol (non-saline)		215	228.125	6.42101	27.7049	0.510796	108	66
1521.MZ.52b.s.8.1.sequences	50.01	8.23	Free-living	Non-saline	Aerosol (non-saline)		208	208.375	7.25801	24.9287	0.714187	89	46
1521.MZ.54a.s.8.1.sequences	50.01	8.23	Free-living	Non-saline	Aerosol (non-saline)		396	426.136	7.20274	40.2373	0.566566	151	64
1521.MZ.54b.s.8.1.sequences	50.01	8.23	Free-living	Non-saline	Aerosol (non-saline)		130	133	6.36282	17.5612	0.414704	55	30
1521.MZ.59a.s.8.1.sequences	50.01	8.23	Free-living	Non-saline	Aerosol (non-saline)		447	482.417	7.86947	46.3954	0.575143	131	63
1521.MZ.59b.s.8.1.sequences	50.01	8.23	Free-living	Non-saline	Aerosol (non-saline)		262	267.526	6.71198	26.9792	0.690341	104	42
1521.MZ.62a.s.8.1.sequences	50.01	8.23	Free-living	Non-saline	Aerosol (non-saline)		624	697.81	8.16048	59.7831	0.662015	188	77
1521.MZ.62b.s.8.1.sequences	50.01	8.23	Free-living	Non-saline	Aerosol (non-saline)		464	524.165	6.9101	47.6472	0.610409	125	58
1521.MZ.67a.s.8.1.sequences	50.01	8.23	Free-living	Non-saline	Aerosol (non-saline)		455	527.172	7.52204	48.7622	0.490457	135	66
1521.MZ.67b.s.8.1.sequences	50.01	8.23	Free-living	Non-saline	Aerosol (non-saline)		146	157	6.24574	20.2287	0.6262	60	35
1521.MZ.74a.s.8.1.sequences	50.01	8.23	Free-living	Non-saline	Aerosol (non-saline)		356	378.077	7.31595	37.2302	0.74796	141	68
1521.MZ.74b.s.8.1.sequences	50.01	8.23	Free-living	Non-saline	Aerosol (non-saline)		126	126.2	6.27987	18.0474	0.699407	51	33
1521.MZ.81a.s.8.1.sequences	50.01	8.23	Free-living	Non-saline	Aerosol (non-saline)		235	241.111	6.91712	27.8096	0.828004	87	47
1521.MZ.81b.s.8.1.sequences	50.01	8.23	Free-living	Non-saline	Aerosol (non-saline)		146	161	6.38158	20.1112	0.532595	52	35
1521.MZ.82a.s.8.1.sequences	50.01	8.23	Free-living	Non-saline	Aerosol (non-saline)		767	911.797	8.32588	70.9324	0.884579	228	81
1521.MZ.82b.s.8.1.sequences	50.01	8.23	Free-living	Non-saline	Aerosol (non-saline)		318	320	7.60934	36.7638	0.432173	72	36
1521.MZ.88a.s.8.1.sequences	50.01	8.23	Free-living	Non-saline	Aerosol (non-saline)		281	294.571	7.13949	30.3376	0.544061	119	58
1521.MZ.88b.s.8.1.sequences	50.01	8.23	Free-living	Non-saline	Aerosol (non-saline)		183	186.5	6.55941	21.0298	0.633784	84	51
1521.MZ.90a.s.8.1.sequences	50.01	8.23	Free-living	Non-saline	Aerosol (non-saline)		294	327.6	6.7899	32.995	0.589158	96	57
1521.MZ.90b.s.8.1.sequences	50.01	8.23	Free-living	Non-saline	Aerosol (non-saline)		222	223.25	6.90446	27.3447	0.63108	80	40
1521.MZ.93a.s.8.1.sequences	50.01	8.23	Free-living	Non-saline	Aerosol (non-saline)		642	799.888	6.34893	60.7755	0.493222	201	75
1521.MZ.93b.s.8.1.sequences	50.01	8.23	Free-living	Non-saline	Aerosol (non-saline)		237	249.364	6.79441	26.1634	0.551467	92	45
1521.SPL.Fall.1.s.8.1.sequences	40.45	-106.74	Free-living	Non-saline	Aerosol (non-saline)		78	79	5.63621	11.9556	0.785085	41	26
1521.SPL.Fall.9.s.8.1.sequences	40.45	-106.74	Free-living	Non-saline	Aerosol (non-saline)		40	40	4.97482	9.38666	0.299215	9	8
1521.SPL.Sp.21.s.8.1.sequences	40.45	-106.74	Free-living	Non-saline	Aerosol (non-saline)		26	26	4.13876	4.88365	1.9871	26	18
1521.SPL.Sp.25.s.8.1.sequences	40.45	-106.74	Free-living	Non-saline	Aerosol (non-saline)		101	102	5.11032	17.1893	0.613647	44	36
1521.SPL.Sp.29.s.8.1.sequences	40.45	-106.74	Free-living	Non-saline	Aerosol (non-saline)		98	98	5.46699	13.3835	1.83648	66	36
1521.SPL.Sum.1.s.8.1.sequences	40.45	-106.74	Free-living	Non-saline	Aerosol (non-saline)		51	51	4.58769	9.90922	1.36036	39	27
1521.SPL.Sum.5.s.8.1.sequences	40.45	-106.74	Free-living	Non-saline	Aerosol (non-saline)		219	234	6.80248	30.9314	1.00157	94	54
1521.SPL.Sum.9.s.8.1.sequences	40.45	-106.74	Free-living	Non-saline	Aerosol (non-saline)		41	44.3333	3.96675	9.19495	0.615969	18	16
1521.SPL.Wint.9.s.8.1.sequences	40.45	-106.74	Free-living	Non-saline	Aerosol (non-saline)		72	75	5.06236	11.8495	0.674456	21	16
1039.L.Jacarepia.SB.1.6	-23.14	-44.17	Free-living	Non-saline	Sediment (non-saline)		460	725.333	6.32272	45.9197	1.88421	67	34
1622.DP.101.102A.1	42.1757	-72.7	Free-living	Non-saline	Sediment (non-saline)		368	671.962	5.74262	42.1952	0.190406	36	27
1622.DP.101.102A.2	42.1757	-72.7	Free-living	Non-saline	Sediment (non-saline)		968	1757.54	8.51402	113.555	1.17093	21	17
1622.DP.101.102B	42.3084	-71.3412	Free-living	Non-saline	Sediment (non-saline)		1039	1590.3	8.62987	121.174	2.50658	9	7
1622.DP.11.12A.1	42.1757	-72.7	Free-living	Non-saline	Sediment (non-saline)		220	465.25	4.00892	31.1698	0.106149	18	16
1622.DP.11.12A.2	42.1757	-72.7	Free-living	Non-saline	Sediment (non-saline)		699	783.168	8.1838	77.6048	0.555188	34	24
1622.DP.11.12B	42.1757	-72.7	Free-living	Non-saline	Sediment (non-saline)		1259	2232.6	8.93339	127.581	1.95136	67	44
1622.DP.15.16A.1	42.1757	-72.7	Free-living	Non-saline	Sediment (non-saline)		280	469.024	5.50325	35.1635	0.125919	33	27
1622.DP.15.16A.2	42.1757	-72.7	Free-living	Non-saline	Sediment (non-saline)		969	1384.81	8.36426	104.493	0.745014	32	25
1622.DP.15.16B	42.1757	-72.7	Free-living	Non-saline	Sediment (non-saline)		1242	2144.22	8.96664	128.579	1.55438	49	36
1622.DP.2.3A.1	42.1757	-72.7	Free-living	Non-saline	Sediment (non-saline)		328	539.418	5.76581	42.5822	0.351776	32	24
1622.DP.2.3A.2	42.1757	-72.7	Free-living	Non-saline	Sediment (non-saline)		1029	1589.94	8.47368	109.723	0.722611	34	27
1622.DP.2.3B	42.1757	-72.7	Free-living	Non-saline	Sediment (non-saline)		1000	1581.41	8.51183	120.551	3.04078	21	16
1622.DP.21.22A.1	42.1757	-72.7	Free-living	Non-saline	Sediment (non-saline)		241	465.294	4.69228	32.5306	0.192858	20	16
1622.DP.21.22A.2	42.1757	-72.7	Free-living	Non-saline	Sediment (non-saline)		427	462.775	7.55812	53.9737	0.347513	21	17
1622.DP.21.22B	42.1757	-72.7	Free-living	Non-saline	Sediment (non-saline)		1321	2200.6	9.11579	144.96	0.657902	44	29
1622.DP.41.42A.1	42.1757	-72.7	Free-living	Non-saline	Sediment (non-saline)		259	426.167	5.11538	33.3768	0.492868	24	18
1622.DP.41.42A.2	42.1757	-72.7	Free-living	Non-saline	Sediment (non-saline)		1084	1596.63	8.71367	126.208	0.962459	22	20
1622.DP.41.42B	42.1757	-72.7	Free-living	Non-saline	Sediment (non-saline)		1163	1883.74	8.77598	126.041	0.724219	29	22
1622.DP.5.6A.1	42.1757	-72.7	Free-living	Non-saline	Sediment (non-saline)		288	566.029	5.1786	37.2065	1.70757	38	32
1622.DP.5.6B	42.1757	-72.7	Free-living	Non-saline	Sediment (non-saline)		1019	1458.03	8.31204	110.877	0.709388	38	30
1622.DP.51.52A.1	42.1757	-72.7	Free-living	Non-saline	Sediment (non-saline)		205	321	4.88264	27.6514	0.498717	36	28
1622.DP.51.52A.2	42.1757	-72.7	Free-living	Non-saline	Sediment (non-saline)		1439	2540.02	9.42335	157.194	0.417695	36	26
1622.DP.51.52B	42.1757	-72.7	Free-living	Non-saline	Sediment (non-saline)		1235	2043.36	9.06656	139.02	1.36653	25	20
1622.DP.70.71A.1	42.1757	-72.7	Free-living	Non-saline	Sediment (non-saline)		281	543.973	5.31202	37.0635	0.598046	31	21
1622.DP.70.71A.2	42.1757	-72.7	Free-living	Non-saline	Sediment (non-saline)		996	1393.03	8.73985	113.879	0.919844	28	20
1622.DP.70.71B	42.1757	-72.7	Free-living	Non-saline	Sediment (non-saline)		1164	1771.9	8.91447	131.375	2.44398	12	11
1622.DP.80.81A.1	42.1757	-72.7	Free-living	Non-saline	Sediment (non-saline)		395	645.048	6.21244	47.5457	0.329554	44	30
1622.DP.80.81A.2	42.1757	-72.7	Free-living	Non-saline	Sediment (non-saline)		1075	1785.96	8.72517	129.714	1.44155	21	17
1622.DP.91.92A.1	42.1757	-72.7	Free-living	Non-saline	Sediment (non-saline)		363	603.055	6.06244	44.0907	0.403471	38	30
1622.DP.91.92A.2	42.1757	-72.7	Free-living	Non-saline	Sediment (non-saline)		978	1607.79	8.43325	116.273	1.08105	14	14
1622.DP.91.92B	42.1757	-72.7	Free-living	Non-saline	Sediment (non-saline)		1105	1670.48	8.83277	127.446	2.29953	11	9
1622.PP.101.102A	42.3084	-71.3412	Free-living	Non-saline	Sediment (non-saline)		435	700.164	6.62764	50.0567	0.558418	42	31
1622.PP.101.102B	42.3084	-71.3412	Free-living	Non-saline	Sediment (non-saline)		454	773.514	6.05464	51.4544	0.436836	49	34
1622.PP.11.12A	42.3084	-71.3412	Free-living	Non-saline	Sediment (non-saline)		857	1319.52	8.2906	107.324	1.55445	18	15
1622.PP.11.12B	42.3084	-71.3412	Free-living	Non-saline	Sediment (non-saline)		374	575.905	5.59542	46.0472	0.163911	27	22
1622.PP.112.113A	42.3084	-71.3412	Free-living	Non-saline	Sediment (non-saline)		363	721.438	5.52222	48.1185	0.534633	35	24
1622.PP.112.113B	42.3084	-71.3412	Free-living	Non-saline	Sediment (non-saline)		266	562.386	3.24686	37.0546	0.586288	31	24
1622.PP.15.16A	42.3084	-71.3412	Free-living	Non-saline	Sediment (non-saline)		1075	1862.51	8.70377	130.959	2.01109	33	27
1622.PP.15.16B	42.3084	-71.3412	Free-living	Non-saline	Sediment (non-saline)		334	656.349	5.60117	41.5622	0.250416	31	20
1622.PP.2.3A	42.3084	-71.3412	Free-living	Non-saline	Sediment (non-saline)		940	1609.1	8.46155	113.264	0.402916	32	25
1622.PP.2.3B	42.3084	-71.3412	Free-living	Non-saline	Sediment (non-saline)		244	376.895	5.13825	31.3617	0.79573	40	29
1622.PP.21.22A	42.3084	-71.3412	Free-living	Non-saline	Sediment (non-saline)		1051	1755.8	8.61138	123.44	1.71394	23	19
1622.PP.21.22B	42.3084	-71.3412	Free-living	Non-saline	Sediment (non-saline)		300	574.167	5.11875	37.5589	0.38268	29	20
1622.PP.31.32A	42.3084	-71.3412	Free-living	Non-saline	Sediment (non-saline)		1043	1612.04	8.4706	119.567	0.519324	18	15
1622.PP.31.32B	42.3084	-71.3412	Free-living	Non-saline	Sediment (non-saline)		232	353.872	4.58776	31.4071	0.0563474	16	12
1622.PP.5.6A	42.3084	-71.3412	Free-living	Non-saline	Sediment (non-saline)		829	1259.33	8.09281	97.8638	2.16596	14	12
1622.PP.5.6B	42.3084	-71.3412	Free-living	Non-saline	Sediment (non-saline)		335	559.304	5.7044	41.6005	0.421514	26	19
1622.PP.51.52A	42.3084	-71.3412	Free-living	Non-saline	Sediment (non-saline)		945	1278.37	8.39472	106.237	0.818133	40	29
1622.PP.51.52B	42.3084	-71.3412	Free-living	Non-saline	Sediment (non-saline)		131	209.111	4.49769	21.1789	0.250246	21	19
1622.PP.61.62A	42.3084	-71.3412	Free-living	Non-saline	Sediment (non-saline)		1088	1881.32	8.57727	124.207	0.811228	30	23
1622.PP.61.62B	42.3084	-71.3412	Free-living	Non-saline	Sediment (non-saline)		189	266.773	4.66047	24.3187	0.0387606	23	18
1622.PP.71.72A	42.3084	-71.3412	Free-living	Non-saline	Sediment (non-saline)		1061	1806.92	8.50537	121.219	0.929334	33	26
1622.PP.71.72B	42.3084	-71.3412	Free-living	Non-saline	Sediment (non-saline)		69	108.429	3.34252	13.2809	1.17611	15	14
1622.PP.81.82A	42.3084	-71.3412	Free-living	Non-saline	Sediment (non-saline)		1037	1738.28	8.39776	113.633	0.624094	40	29
1622.PP.81.82B	42.3084	-71.3412	Free-living	Non-saline	Sediment (non-saline)		124	211.5	2.98786	18.0793	0.020102	19	18
1622.PP.91.92A	42.3084	-71.3412	Free-living	Non-saline	Sediment (non-saline)		275	386.766	5.27892	34.7693	0.695099	23	22
1622.PP.91.92B	42.3084	-71.3412	Free-living	Non-saline	Sediment (non-saline)		208	239.333	5.35375	27.3231	0.369901	33	25
1622.UPMain.0.1	42.06	-71.3776	Free-living	Non-saline	Sediment (non-saline)		1300	2064.22	8.71709	127.053	1.28336	65	38
1622.UPMain.1.2	42.06	-71.3776	Free-living	Non-saline	Sediment (non-saline)		1170	2059.3	8.42529	111.924	1.97959	65	43
1622.UPMain.10.11A	42.06	-71.3776	Free-living	Non-saline	Sediment (non-saline)		1495	2891.72	9.25656	160.061	1.03523	58	38
1622.UPMain.10.11B	42.06	-71.3776	Free-living	Non-saline	Sediment (non-saline)		1552	2833.07	9.35348	159.341	1.00264	43	32
1622.UPMain.100.101A	42.06	-71.3776	Free-living	Non-saline	Sediment (non-saline)		1332	2261.51	9.17819	157.851	1.27648	5	5
1622.UPMain.100.101B	42.06	-71.3776	Free-living	Non-saline	Sediment (non-saline)		389	908.769	5.57941	48.0313	0.267567	30	27
1622.UPMain.101.102A	42.06	-71.3776	Free-living	Non-saline	Sediment (non-saline)		1356	2682.78	9.21771	164.404	1.44542	14	10
1622.UPMain.101.102B	42.06	-71.3776	Free-living	Non-saline	Sediment (non-saline)		243	558.1	4.72719	30.7529	0.514463	19	18
1622.UPMain.102.103A	42.06	-71.3776	Free-living	Non-saline	Sediment (non-saline)		1274	2220.5	9.1627	150.47	1.10437	8	7
1622.UPMain.102.103B	42.06	-71.3776	Free-living	Non-saline	Sediment (non-saline)		393	786.75	5.65773	50.8822	0.422715	29	24
1622.UPMain.103.104A	42.06	-71.3776	Free-living	Non-saline	Sediment (non-saline)		1151	1735.33	8.91698	140.145	2.14683	17	13
1622.UPMain.103.104B	42.06	-71.3776	Free-living	Non-saline	Sediment (non-saline)		500	888.182	5.52667	55.4362	0.253683	34	27
1622.UPMain.104.105	42.06	-71.3776	Free-living	Non-saline	Sediment (non-saline)		1210	2089.8	8.98204	150.016	1.76896	14	11
1622.UPMain.105.106A	42.06	-71.3776	Free-living	Non-saline	Sediment (non-saline)		1286	2470.77	9.19179	153.405	1.68474	10	8
1622.UPMain.105.106B	42.06	-71.3776	Free-living	Non-saline	Sediment (non-saline)		272	653.886	4.99253	34.9564	0.222781	30	25
1622.UPMain.106.107A	42.06	-71.3776	Free-living	Non-saline	Sediment (non-saline)		1251	2289.8	9.09686	150.764	0.994829	10	8
1622.UPMain.106.107B	42.06	-71.3776	Free-living	Non-saline	Sediment (non-saline)		160	285.125	4.19078	23.2323	0.719404	27	21
1622.UPMain.107.108A	42.06	-71.3776	Free-living	Non-saline	Sediment (non-saline)		1225	2226.28	9.03943	148.623	3.42154	4	4
1622.UPMain.107.108B	42.06	-71.3776	Free-living	Non-saline	Sediment (non-saline)		221	475.032	4.33493	30.8495	0.223811	18	17
1622.UPMain.108.109A	42.06	-71.3776	Free-living	Non-saline	Sediment (non-saline)		1274	2170.91	9.08067	155.318	1.09615	10	8
1622.UPMain.108.109B	42.06	-71.3776	Free-living	Non-saline	Sediment (non-saline)		292	602.162	5.33026	37.8264	0.785455	34	28
1622.UPMain.109.110A	42.06	-71.3776	Free-living	Non-saline	Sediment (non-saline)		1240	2242.8	9.00656	148.303	1.81435	14	11
1622.UPMain.109.110B	42.06	-71.3776	Free-living	Non-saline	Sediment (non-saline)		409	921.143	5.63351	52.5574	0.430952	34	26
1622.UPMain.11.12A	42.06	-71.3776	Free-living	Non-saline	Sediment (non-saline)		1516	3053.75	9.22501	159.303	1.10272	45	32
1622.UPMain.11.12B	42.06	-71.3776	Free-living	Non-saline	Sediment (non-saline)		1612	3111.23	9.4844	166.366	1.03843	47	34
1622.UPMain.110.111	42.06	-71.3776	Free-living	Non-saline	Sediment (non-saline)		1106	1827.6	8.84747	133.261	1.87109	11	9
1622.UPMain.111.112	42.06	-71.3776	Free-living	Non-saline	Sediment (non-saline)		1209	1919.15	8.95236	148.245	0.875717	8	8
1622.UPMain.112.113	42.06	-71.3776	Free-living	Non-saline	Sediment (non-saline)		1216	2032.41	9.05941	148.984	0.506931	4	4
1622.UPMain.113.114	42.06	-71.3776	Free-living	Non-saline	Sediment (non-saline)		1192	1933.07	8.99835	143.173	1.29978	15	13
1622.UPMain.114.115	42.06	-71.3776	Free-living	Non-saline	Sediment (non-saline)		1173	1953.92	8.97417	141.605	1.19036	10	8
1622.UPMain.115.116	42.06	-71.3776	Free-living	Non-saline	Sediment (non-saline)		1131	1932.43	8.78486	138.775	0.833344	17	14
1622.UPMain.116.117	42.06	-71.3776	Free-living	Non-saline	Sediment (non-saline)		1061	1474.4	8.97678	127.728	0.610104	8	7
1622.UPMain.117.118	42.06	-71.3776	Free-living	Non-saline	Sediment (non-saline)		1123	1801.36	8.80883	137.275	0.783424	10	9
1622.UPMain.118.119	42.06	-71.3776	Free-living	Non-saline	Sediment (non-saline)		956	1280.21	8.66489	116.117	0.683381	16	14
1622.UPMain.119.120	42.06	-71.3776	Free-living	Non-saline	Sediment (non-saline)		962	1526.07	8.54042	122.281	1.18079	13	11
1622.UPMain.12.13A	42.06	-71.3776	Free-living	Non-saline	Sediment (non-saline)		1616	3119.7	9.4246	174.445	0.767456	39	30
1622.UPMain.12.13B	42.06	-71.3776	Free-living	Non-saline	Sediment (non-saline)		1596	3106.96	9.41229	170.958	0.784064	40	31
1622.UPMain.120.121	42.06	-71.3776	Free-living	Non-saline	Sediment (non-saline)		375	649.245	6.29163	48.0758	1.03353	35	26
1622.UPMain.121.122A	42.06	-71.3776	Free-living	Non-saline	Sediment (non-saline)		1182	1910.35	8.93765	141.448	0.708298	10	10
1622.UPMain.121.122B	42.06	-71.3776	Free-living	Non-saline	Sediment (non-saline)		355	907	5.34104	49.1005	0.624893	20	19
1622.UPMain.122.123A	42.06	-71.3776	Free-living	Non-saline	Sediment (non-saline)		1057	1582.95	8.72303	128.534	0.582335	11	9
1622.UPMain.122.123B	42.06	-71.3776	Free-living	Non-saline	Sediment (non-saline)		327	613.538	5.79739	42.8436	0.946635	15	12
1622.UPMain.123.124A	42.06	-71.3776	Free-living	Non-saline	Sediment (non-saline)		1079	1715.91	8.70064	128.478	2.25325	17	14
1622.UPMain.123.124B	42.06	-71.3776	Free-living	Non-saline	Sediment (non-saline)		285	591.026	5.15319	39.1786	0.442147	23	19
1622.UPMain.124.125A	42.06	-71.3776	Free-living	Non-saline	Sediment (non-saline)		1127	1776.41	8.86229	138.115	1.96157	12	11
1622.UPMain.124.125B	42.06	-71.3776	Free-living	Non-saline	Sediment (non-saline)		378	619.542	4.41291	50.6371	1.00285	12	10
1622.UPMain.125.126A	42.06	-71.3776	Free-living	Non-saline	Sediment (non-saline)		1055	1745.62	8.63484	132.003	1.41883	17	14
1622.UPMain.125.126B	42.06	-71.3776	Free-living	Non-saline	Sediment (non-saline)		428	745.812	5.34819	58.3789	0.263158	24	20
1622.UPMain.126.127A	42.06	-71.3776	Free-living	Non-saline	Sediment (non-saline)		1140	1884.92	8.85706	140.17	1.75958	10	8
1622.UPMain.126.127B	42.06	-71.3776	Free-living	Non-saline	Sediment (non-saline)		433	823.25	5.8737	55.7011	0.471496	27	25
1622.UPMain.127.128	42.06	-71.3776	Free-living	Non-saline	Sediment (non-saline)		351	676.053	4.85949	46.9065	0.23331	27	23
1622.UPMain.128.129A	42.06	-71.3776	Free-living	Non-saline	Sediment (non-saline)		971	1467.62	8.51733	119.203	3.00138	13	11
1622.UPMain.128.129B	42.06	-71.3776	Free-living	Non-saline	Sediment (non-saline)		380	653.672	5.73489	51.5206	0.377098	28	23
1622.UPMain.13.14A	42.06	-71.3776	Free-living	Non-saline	Sediment (non-saline)		1554	2740.42	9.41426	161.28	0.991411	50	35
1622.UPMain.13.14B	42.06	-71.3776	Free-living	Non-saline	Sediment (non-saline)		1604	2885.55	9.50994	167.327	0.981395	52	36
1622.UPMain.130.131	42.06	-71.3776	Free-living	Non-saline	Sediment (non-saline)		1024	1535.89	8.6736	128.024	1.24974	15	13
1622.UPMain.131.132	42.06	-71.3776	Free-living	Non-saline	Sediment (non-saline)		983	1480.84	8.53154	120.588	0.498496	8	7
1622.UPMain.132.133	42.06	-71.3776	Free-living	Non-saline	Sediment (non-saline)		993	1495.38	8.60314	119.782	0.471292	11	10
1622.UPMain.133.134	42.06	-71.3776	Free-living	Non-saline	Sediment (non-saline)		992	1682.93	8.4979	122.91	1.34706	11	10
1622.UPMain.134.135	42.06	-71.3776	Free-living	Non-saline	Sediment (non-saline)		952	1540.99	8.42495	115.806	0.689189	4	4
1622.UPMain.135.136	42.06	-71.3776	Free-living	Non-saline	Sediment (non-saline)		959	1450.28	8.50174	119.816	0.414391	15	10
1622.UPMain.136.137	42.06	-71.3776	Free-living	Non-saline	Sediment (non-saline)		972	1596.47	8.3566	113.261	0.312378	16	13
1622.UPMain.137.138	42.06	-71.3776	Free-living	Non-saline	Sediment (non-saline)		973	1498.36	8.4301	114.861	1.00312	12	11
1622.UPMain.138.139	42.06	-71.3776	Free-living	Non-saline	Sediment (non-saline)		908	1481.16	8.3067	109.414	0.538885	13	11
1622.UPMain.139.140	42.06	-71.3776	Free-living	Non-saline	Sediment (non-saline)		924	1508.92	8.34783	111.662	1.35323	10	8
1622.UPMain.14.15A	42.06	-71.3776	Free-living	Non-saline	Sediment (non-saline)		1620	3300.88	9.45597	167.869	0.964972	62	41
1622.UPMain.14.15B	42.06	-71.3776	Free-living	Non-saline	Sediment (non-saline)		1657	3179.32	9.56885	167.153	1.02413	52	39
1622.UPMain.15.16A	42.06	-71.3776	Free-living	Non-saline	Sediment (non-saline)		1613	3327.03	9.4359	171.107	1.13158	53	35
1622.UPMain.15.16B	42.06	-71.3776	Free-living	Non-saline	Sediment (non-saline)		1649	3304.47	9.51875	171.778	1.07905	63	42
1622.UPMain.16.17A	42.06	-71.3776	Free-living	Non-saline	Sediment (non-saline)		1662	2810.88	9.61692	177.087	1.03181	45	35
1622.UPMain.16.17B	42.06	-71.3776	Free-living	Non-saline	Sediment (non-saline)		1618	2925.64	9.52437	170.806	0.694522	35	27
1622.UPMain.17.18A	42.06	-71.3776	Free-living	Non-saline	Sediment (non-saline)		1602	3317.4	9.4002	170.1	0.629625	60	39
1622.UPMain.17.18B	42.06	-71.3776	Free-living	Non-saline	Sediment (non-saline)		1667	3078.52	9.60324	170.215	0.711611	49	35
1622.UPMain.18.19A	42.06	-71.3776	Free-living	Non-saline	Sediment (non-saline)		781	882.664	8.88462	90.2731	0.984794	46	24
1622.UPMain.18.19B	42.06	-71.3776	Free-living	Non-saline	Sediment (non-saline)		1673	3092.01	9.63462	182.385	0.724488	49	33
1622.UPMain.19.20A	42.06	-71.3776	Free-living	Non-saline	Sediment (non-saline)		1617	2998.68	9.4335	167.732	0.846607	45	32
1622.UPMain.19.20B	42.06	-71.3776	Free-living	Non-saline	Sediment (non-saline)		1593	2888.74	9.51259	169.109	0.696008	43	31
1622.UPMain.2.3	42.06	-71.3776	Free-living	Non-saline	Sediment (non-saline)		1311	2234.11	8.80776	122.357	2.05951	69	46
1622.UPMain.20.21	42.06	-71.3776	Free-living	Non-saline	Sediment (non-saline)		1698	3235.72	9.75055	180.827	0.835574	44	30
1622.UPMain.21.22	42.06	-71.3776	Free-living	Non-saline	Sediment (non-saline)		1659	3325.54	9.56574	180.069	0.761445	49	36
1622.UPMain.22.23	42.06	-71.3776	Free-living	Non-saline	Sediment (non-saline)		1745	3351.83	9.72722	182.893	0.880768	43	31
1622.UPMain.23.24	42.06	-71.3776	Free-living	Non-saline	Sediment (non-saline)		1727	3038.45	9.77853	185.544	0.615389	40	28
1622.UPMain.24.25	42.06	-71.3776	Free-living	Non-saline	Sediment (non-saline)		1679	3195.58	9.66038	176.76	0.810302	42	30
1622.UPMain.25.26	42.06	-71.3776	Free-living	Non-saline	Sediment (non-saline)		1782	3430.34	9.79204	189.84	0.756189	63	43
1622.UPMain.26.27A	42.06	-71.3776	Free-living	Non-saline	Sediment (non-saline)		1630	2789.76	9.56009	169.792	0.85542	59	39
1622.UPMain.26.27B	42.06	-71.3776	Free-living	Non-saline	Sediment (non-saline)		1614	2884.09	9.58584	173.239	0.738792	43	29
1622.UPMain.27.28	42.06	-71.3776	Free-living	Non-saline	Sediment (non-saline)		1769	3335.44	9.83962	183.662	0.768566	58	39
1622.UPMain.28.29A	42.06	-71.3776	Free-living	Non-saline	Sediment (non-saline)		1633	2918.92	9.58043	177.517	0.472917	28	20
1622.UPMain.28.29B	42.06	-71.3776	Free-living	Non-saline	Sediment (non-saline)		1612	2870.57	9.5618	179.974	0.721463	42	30
1622.UPMain.29.30A	42.06	-71.3776	Free-living	Non-saline	Sediment (non-saline)		1543	2850.34	9.43868	157.435	1.01527	47	31
1622.UPMain.29.30B	42.06	-71.3776	Free-living	Non-saline	Sediment (non-saline)		1676	3102.59	9.68398	172.53	1.11699	72	39
1622.UPMain.3.4	42.06	-71.3776	Free-living	Non-saline	Sediment (non-saline)		1370	2411.47	8.88085	124.857	1.35151	80	45
1622.UPMain.30.31A	42.06	-71.3776	Free-living	Non-saline	Sediment (non-saline)		1722	3432.2	9.6845	186.619	1.01422	43	33
1622.UPMain.31.32A	42.06	-71.3776	Free-living	Non-saline	Sediment (non-saline)		1713	3169.55	9.71829	180.393	0.892831	47	33
1622.UPMain.31.32B	42.06	-71.3776	Free-living	Non-saline	Sediment (non-saline)		1743	3265.89	9.78784	185.984	0.554549	51	35
1622.UPMain.32.33A	42.06	-71.3776	Free-living	Non-saline	Sediment (non-saline)		1774	3472.71	9.76241	193.095	1.12816	46	32
1622.UPMain.33.34A	42.06	-71.3776	Free-living	Non-saline	Sediment (non-saline)		1745	3493.96	9.70998	198.551	0.714598	36	26
1622.UPMain.34.35A	42.06	-71.3776	Free-living	Non-saline	Sediment (non-saline)		1735	3090.48	9.76715	188.208	1.41715	50	35
1622.UPMain.35.36A	42.06	-71.3776	Free-living	Non-saline	Sediment (non-saline)		1816	3238.12	9.89243	200.839	0.660169	43	32
1622.UPMain.36.37A	42.06	-71.3776	Free-living	Non-saline	Sediment (non-saline)		1686	2995.59	9.70473	188.199	0.912703	37	27
1622.UPMain.36.37B	42.06	-71.3776	Free-living	Non-saline	Sediment (non-saline)		1733	2931.6	9.84247	189.726	0.926162	52	35
1622.UPMain.37.38A	42.06	-71.3776	Free-living	Non-saline	Sediment (non-saline)		1771	3415.48	9.76912	195.693	1.09573	61	39
1622.UPMain.37.38B	42.06	-71.3776	Free-living	Non-saline	Sediment (non-saline)		1638	2910.56	9.65292	182.906	1.54493	33	24
1622.UPMain.38.39A	42.06	-71.3776	Free-living	Non-saline	Sediment (non-saline)		1688	3135.71	9.67986	185.664	1.08334	47	33
1622.UPMain.38.39B	42.06	-71.3776	Free-living	Non-saline	Sediment (non-saline)		316	503.347	5.23252	43.147	1.51775	31	24
1622.UPMain.39.40A	42.06	-71.3776	Free-living	Non-saline	Sediment (non-saline)		1729	3350.36	9.7082	188.508	0.774531	43	31
1622.UPMain.39.40B	42.06	-71.3776	Free-living	Non-saline	Sediment (non-saline)		1736	3250.26	9.77037	192.053	0.822134	31	22
1622.UPMain.4.5	42.06	-71.3776	Free-living	Non-saline	Sediment (non-saline)		1390	2410.94	8.95431	137.079	1.78142	65	39
1622.UPMain.40.41A	42.06	-71.3776	Free-living	Non-saline	Sediment (non-saline)		1700	3074.12	9.78693	189.527	0.863762	37	27
1622.UPMain.40.41B	42.06	-71.3776	Free-living	Non-saline	Sediment (non-saline)		1589	2537.81	9.66871	175.545	1.04352	19	15
1622.UPMain.41.42B	42.06	-71.3776	Free-living	Non-saline	Sediment (non-saline)		1633	2980.6	9.70569	184.088	0.917891	41	29
1622.UPMain.43.44	42.06	-71.3776	Free-living	Non-saline	Sediment (non-saline)		1786	3381.48	9.8806	188.67	0.922663	45	30
1622.UPMain.44.45	42.06	-71.3776	Free-living	Non-saline	Sediment (non-saline)		1786	3488.26	9.83155	191.489	0.859991	38	28
1622.UPMain.47.48	42.06	-71.3776	Free-living	Non-saline	Sediment (non-saline)		1637	2626.07	9.73269	169.71	0.799938	45	34
1622.UPMain.48.49	42.06	-71.3776	Free-living	Non-saline	Sediment (non-saline)		1653	2787.39	9.67933	187.819	1.00923	45	30
1622.UPMain.49.50	42.06	-71.3776	Free-living	Non-saline	Sediment (non-saline)		1579	2663.91	9.615	171.23	1.05697	39	27
1622.UPMain.5.6	42.06	-71.3776	Free-living	Non-saline	Sediment (non-saline)		1416	2673.98	9.12394	139.473	1.86219	58	36
1622.UPMain.51.52	42.06	-71.3776	Free-living	Non-saline	Sediment (non-saline)		1740	3068.04	9.85357	192.234	1.14103	43	31
1622.UPMain.52.53	42.06	-71.3776	Free-living	Non-saline	Sediment (non-saline)		1723	3225.89	9.77414	196.265	1.02214	42	29
1622.UPMain.53.54	42.06	-71.3776	Free-living	Non-saline	Sediment (non-saline)		1585	2844.09	9.58196	166.383	0.902166	58	37
1622.UPMain.54.55	42.06	-71.3776	Free-living	Non-saline	Sediment (non-saline)		1714	3017.56	9.7475	190.152	1.02865	44	31
1622.UPMain.55.56	42.06	-71.3776	Free-living	Non-saline	Sediment (non-saline)		1767	3407.87	9.81797	190.857	0.923233	39	28
1622.UPMain.56.57	42.06	-71.3776	Free-living	Non-saline	Sediment (non-saline)		1659	3290.88	9.69026	183.302	0.820767	32	22
1622.UPMain.57.58	42.06	-71.3776	Free-living	Non-saline	Sediment (non-saline)		1630	2929.4	9.6426	188.945	1.13841	28	20
1622.UPMain.58.59	42.06	-71.3776	Free-living	Non-saline	Sediment (non-saline)		1664	2848.46	9.67742	185.093	0.814543	30	23
1622.UPMain.6.7	42.06	-71.3776	Free-living	Non-saline	Sediment (non-saline)		1387	2496.55	9.03468	138.394	1.31024	51	36
1622.UPMain.62.63	42.06	-71.3776	Free-living	Non-saline	Sediment (non-saline)		1418	2520.54	9.29177	157.619	1.50074	17	14
1622.UPMain.63.64	42.06	-71.3776	Free-living	Non-saline	Sediment (non-saline)		1422	2381.57	9.33619	157.677	1.19217	23	19
1622.UPMain.64.65	42.06	-71.3776	Free-living	Non-saline	Sediment (non-saline)		1371	2274.59	9.29623	150.831	1.22018	20	15
1622.UPMain.65.66	42.06	-71.3776	Free-living	Non-saline	Sediment (non-saline)		1628	2952.55	9.64217	180.405	0.704791	35	26
1622.UPMain.66.67	42.06	-71.3776	Free-living	Non-saline	Sediment (non-saline)		1534	2606.45	9.48279	174.285	1.10266	26	22
1622.UPMain.67.68	42.06	-71.3776	Free-living	Non-saline	Sediment (non-saline)		1381	2286.47	9.27567	160.11	0.960139	19	14
1622.UPMain.68.69	42.06	-71.3776	Free-living	Non-saline	Sediment (non-saline)		1417	2410.11	9.32949	157.94	1.01608	19	15
1622.UPMain.69.70	42.06	-71.3776	Free-living	Non-saline	Sediment (non-saline)		1603	2938.23	9.5769	176.962	0.62143	23	18
1622.UPMain.7.8	42.06	-71.3776	Free-living	Non-saline	Sediment (non-saline)		1543	2783.47	9.38038	157.978	0.781304	69	43
1622.UPMain.70.71	42.06	-71.3776	Free-living	Non-saline	Sediment (non-saline)		1585	2858.81	9.50649	182.962	1.305	37	27
1622.UPMain.71.72	42.06	-71.3776	Free-living	Non-saline	Sediment (non-saline)		1677	2960.97	9.74072	181.81	1.00949	25	18
1622.UPMain.72.73	42.06	-71.3776	Free-living	Non-saline	Sediment (non-saline)		1579	2961.08	9.53056	184.218	0.929476	24	18
1622.UPMain.73.74	42.06	-71.3776	Free-living	Non-saline	Sediment (non-saline)		1505	2645.4	9.49935	167.558	1.25739	26	21
1622.UPMain.74.75	42.06	-71.3776	Free-living	Non-saline	Sediment (non-saline)		1320	2262.77	9.1026	153.54	2.06766	16	14
1622.UPMain.75.76	42.06	-71.3776	Free-living	Non-saline	Sediment (non-saline)		1419	2550.02	9.29326	154.865	1.77057	21	16
1622.UPMain.76.77	42.06	-71.3776	Free-living	Non-saline	Sediment (non-saline)		1341	2309.79	9.20131	156.562	1.5234	16	13
1622.UPMain.77.78	42.06	-71.3776	Free-living	Non-saline	Sediment (non-saline)		1586	2708.77	9.64858	170.718	1.20518	26	20
1622.UPMain.78.79	42.06	-71.3776	Free-living	Non-saline	Sediment (non-saline)		1500	2716.67	9.46781	173.201	1.06733	19	15
1622.UPMain.79.80	42.06	-71.3776	Free-living	Non-saline	Sediment (non-saline)		1654	2767.25	9.68777	187.812	1.20023	37	23
1622.UPMain.8.9	42.06	-71.3776	Free-living	Non-saline	Sediment (non-saline)		1382	2125.71	9.19586	132.452	0.981318	47	35
1622.UPMain.80.81	42.06	-71.3776	Free-living	Non-saline	Sediment (non-saline)		1382	2367.1	9.32008	164.461	1.32996	12	10
1622.UPMain.81.82	42.06	-71.3776	Free-living	Non-saline	Sediment (non-saline)		1451	2447.93	9.36958	167.172	0.875892	17	15
1622.UPMain.82.83	42.06	-71.3776	Free-living	Non-saline	Sediment (non-saline)		1365	2566.74	9.2878	160.705	1.06512	14	13
1622.UPMain.83.84	42.06	-71.3776	Free-living	Non-saline	Sediment (non-saline)		1547	2993.4	9.43583	177.715	1.53267	22	16
1622.UPMain.84.85	42.06	-71.3776	Free-living	Non-saline	Sediment (non-saline)		1337	2462.46	9.2275	156.705	0.985356	10	9
1622.UPMain.85.86	42.06	-71.3776	Free-living	Non-saline	Sediment (non-saline)		1444	2773.55	9.31585	171.727	0.760176	13	12
1622.UPMain.86.87	42.06	-71.3776	Free-living	Non-saline	Sediment (non-saline)		1508	2608.13	9.48026	172.102	0.990211	13	11
1622.UPMain.87.88	42.06	-71.3776	Free-living	Non-saline	Sediment (non-saline)		1300	2345.51	9.12297	151.81	1.19639	7	7
1622.UPMain.88.89	42.06	-71.3776	Free-living	Non-saline	Sediment (non-saline)		1415	2346.14	9.37031	168.923	1.31668	14	13
1622.UPMain.89.90	42.06	-71.3776	Free-living	Non-saline	Sediment (non-saline)		1416	2582.68	9.36442	167.127	1.88542	16	12
1622.UPMain.9.10	42.06	-71.3776	Free-living	Non-saline	Sediment (non-saline)		1521	2839.98	9.34699	153.385	0.860802	51	37
1622.UPMain.90.91	42.06	-71.3776	Free-living	Non-saline	Sediment (non-saline)		1390	2477.5	9.21618	162.67	1.85167	10	8
1622.UPMain.91.92	42.06	-71.3776	Free-living	Non-saline	Sediment (non-saline)		1363	2550.88	9.20374	167.661	1.28035	13	11
1622.UPMain.92.93	42.06	-71.3776	Free-living	Non-saline	Sediment (non-saline)		1356	2313.32	9.24548	164.21	1.79357	12	10
1622.UPMain.93.94	42.06	-71.3776	Free-living	Non-saline	Sediment (non-saline)		1334	2308.69	9.23544	159.776	0.467557	11	9
1622.UPMain.94.95	42.06	-71.3776	Free-living	Non-saline	Sediment (non-saline)		1301	2305.14	9.21539	158.313	1.56041	10	8
1622.UPMain.95.96	42.06	-71.3776	Free-living	Non-saline	Sediment (non-saline)		1268	2093.4	9.13811	154.336	1.00367	12	10
1622.UPMain.96.97	42.06	-71.3776	Free-living	Non-saline	Sediment (non-saline)		1376	2354.09	9.23124	160.641	1.58322	9	8
1622.UPMain.97.98	42.06	-71.3776	Free-living	Non-saline	Sediment (non-saline)		1268	2131.89	9.10122	144.334	1.93519	11	10
1622.UPMain.99.100	42.06	-71.3776	Free-living	Non-saline	Sediment (non-saline)		1298	2060.51	9.19452	154.988	1.20305	16	13
1622.UPSub.0.1	42.06	-71.3776	Free-living	Non-saline	Sediment (non-saline)		1370	2353.83	8.93102	130.024	1.98338	80	43
1622.UPSub.1.2	42.06	-71.3776	Free-living	Non-saline	Sediment (non-saline)		1428	2656.19	9.02677	137.383	1.82322	68	44
1622.UPSub.10.11	42.06	-71.3776	Free-living	Non-saline	Sediment (non-saline)		1427	2270.13	9.25012	137.914	0.592612	47	33
1622.UPSub.100.101	42.06	-71.3776	Free-living	Non-saline	Sediment (non-saline)		1223	2016.34	8.98861	153.977	0.558455	6	6
1622.UPSub.101.102	42.06	-71.3776	Free-living	Non-saline	Sediment (non-saline)		1149	2079.8	8.89171	142.57	1.70909	7	7
1622.UPSub.102.103	42.06	-71.3776	Free-living	Non-saline	Sediment (non-saline)		1088	1753.62	8.82919	134.173	1.95605	9	8
1622.UPSub.103.104	42.06	-71.3776	Free-living	Non-saline	Sediment (non-saline)		1074	1943.55	8.78187	131.677	1.0072	11	10
1622.UPSub.104.105	42.06	-71.3776	Free-living	Non-saline	Sediment (non-saline)		1102	1906.02	8.77864	137.794	1.79118	8	7
1622.UPSub.105.106	42.06	-71.3776	Free-living	Non-saline	Sediment (non-saline)		1079	1724.62	8.7657	134.697	2.59898	11	10
1622.UPSub.106.107	42.06	-71.3776	Free-living	Non-saline	Sediment (non-saline)		1118	1897.52	8.82823	142.857	1.2	4	4
1622.UPSub.107.108	42.06	-71.3776	Free-living	Non-saline	Sediment (non-saline)		1111	1789.35	8.84251	133.952	2.39606	14	11
1622.UPSub.108.109	42.06	-71.3776	Free-living	Non-saline	Sediment (non-saline)		1104	1807.02	8.83663	137.031	0.222879	8	7
1622.UPSub.109.110	42.06	-71.3776	Free-living	Non-saline	Sediment (non-saline)		1039	1725.37	8.66436	130.154	1.67846	8	7
1622.UPSub.11.12	42.06	-71.3776	Free-living	Non-saline	Sediment (non-saline)		1553	2771.64	9.48238	158.393	0.707346	45	33
1622.UPSub.111.112	42.06	-71.3776	Free-living	Non-saline	Sediment (non-saline)		1091	1651.86	8.84673	135.021	0.95021	18	15
1622.UPSub.12.13	42.06	-71.3776	Free-living	Non-saline	Sediment (non-saline)		1475	2678.06	9.25913	153.626	0.973233	77	43
1622.UPSub.121.122	42.06	-71.3776	Free-living	Non-saline	Sediment (non-saline)		1030	1605.15	8.63596	127.046	0.936995	16	12
1622.UPSub.13.14	42.06	-71.3776	Free-living	Non-saline	Sediment (non-saline)		1625	3055.19	9.5115	173.34	0.705628	52	34
1622.UPSub.14.15	42.06	-71.3776	Free-living	Non-saline	Sediment (non-saline)		1564	2860	9.48836	166.584	0.881021	40	26
1622.UPSub.141.142	42.06	-71.3776	Free-living	Non-saline	Sediment (non-saline)		808	1127.04	8.10217	98.7196	1.07772	23	19
1622.UPSub.15.16	42.06	-71.3776	Free-living	Non-saline	Sediment (non-saline)		1556	2930.61	9.43855	162.432	0.65759	49	34
1622.UPSub.151.152	42.06	-71.3776	Free-living	Non-saline	Sediment (non-saline)		792	1173.57	7.9584	94.7359	1.14818	21	20
1622.UPSub.16.17	42.06	-71.3776	Free-living	Non-saline	Sediment (non-saline)		1639	3020.5	9.60354	167.21	0.772093	39	28
1622.UPSub.161.162	42.06	-71.3776	Free-living	Non-saline	Sediment (non-saline)		747	1219.69	7.62199	92.2697	0.554734	14	12
1622.UPSub.17.18	42.06	-71.3776	Free-living	Non-saline	Sediment (non-saline)		1688	3036.36	9.72414	180.369	0.593723	40	30
1622.UPSub.171.172	42.06	-71.3776	Free-living	Non-saline	Sediment (non-saline)		709	1082.68	7.55939	85.5808	0.981692	20	18
1622.UPSub.18.19	42.06	-71.3776	Free-living	Non-saline	Sediment (non-saline)		1702	3301.45	9.75831	176.669	0.64478	33	25
1622.UPSub.19.20	42.06	-71.3776	Free-living	Non-saline	Sediment (non-saline)		1697	3098.47	9.72281	180.99	0.666636	43	28
1622.UPSub.191.192	42.06	-71.3776	Free-living	Non-saline	Sediment (non-saline)		691	1042.39	7.63102	86.8562	1.10897	27	19
1622.UPSub.2.3	42.06	-71.3776	Free-living	Non-saline	Sediment (non-saline)		1396	2311.62	8.70642	135.582	1.69378	87	47
1622.UPSub.21.22	42.06	-71.3776	Free-living	Non-saline	Sediment (non-saline)		1692	3060.22	9.63993	181.77	0.623302	37	27
1622.UPSub.22.23	42.06	-71.3776	Free-living	Non-saline	Sediment (non-saline)		1662	2995.04	9.68293	177.048	0.252521	27	20
1622.UPSub.221.222A	42.06	-71.3776	Free-living	Non-saline	Sediment (non-saline)		616	1095.47	7.1078	77.0242	0.719854	10	8
1622.UPSub.221.222B	42.06	-71.3776	Free-living	Non-saline	Sediment (non-saline)		614	1017.57	7.14206	77.7874	0.632992	13	11
1622.UPSub.23.24	42.06	-71.3776	Free-living	Non-saline	Sediment (non-saline)		1774	3556.13	9.81079	193.486	0.569183	38	26
1622.UPSub.231.232A	42.06	-71.3776	Free-living	Non-saline	Sediment (non-saline)		594	921.867	7.19414	76.8401	1.19349	10	8
1622.UPSub.231.232B	42.06	-71.3776	Free-living	Non-saline	Sediment (non-saline)		583	865.03	7.16008	72.8505	0.864461	10	8
1622.UPSub.24.25	42.06	-71.3776	Free-living	Non-saline	Sediment (non-saline)		1739	3154.56	9.75196	188.696	0.556772	28	21
1622.UPSub.241.242A	42.06	-71.3776	Free-living	Non-saline	Sediment (non-saline)		609	889.691	7.21365	76.5901	1.14073	14	9
1622.UPSub.241.242B	42.06	-71.3776	Free-living	Non-saline	Sediment (non-saline)		602	1026.57	7.16129	74.9543	1.09544	17	16
1622.UPSub.25.26	42.06	-71.3776	Free-living	Non-saline	Sediment (non-saline)		1716	3160.68	9.75624	187.046	0.338367	26	20
1622.UPSub.251.252A	42.06	-71.3776	Free-living	Non-saline	Sediment (non-saline)		559	844.367	6.89216	71.2664	0.542161	10	8
1622.UPSub.251.252B	42.06	-71.3776	Free-living	Non-saline	Sediment (non-saline)		614	914.29	7.17224	75.09	1.11581	18	15
1622.UPSub.26.27	42.06	-71.3776	Free-living	Non-saline	Sediment (non-saline)		1741	3368.22	9.79287	189.365	0.426455	29	23
1622.UPSub.261.262A	42.06	-71.3776	Free-living	Non-saline	Sediment (non-saline)		571	784.028	7.0918	71.2575	0.308901	12	10
1622.UPSub.261.262B	42.06	-71.3776	Free-living	Non-saline	Sediment (non-saline)		570	899.4	6.97607	71.0572	0.73362	13	11
1622.UPSub.27.28	42.06	-71.3776	Free-living	Non-saline	Sediment (non-saline)		1693	3169.02	9.73117	181.886	0.244113	25	18
1622.UPSub.271.272A	42.06	-71.3776	Free-living	Non-saline	Sediment (non-saline)		521	821	6.69066	67.544	1.08601	13	11
1622.UPSub.271.272B	42.06	-71.3776	Free-living	Non-saline	Sediment (non-saline)		513	1007.1	6.63228	69.8823	1.08277	11	9
1622.UPSub.28.29	42.06	-71.3776	Free-living	Non-saline	Sediment (non-saline)		1602	2804.05	9.58777	179.602	0.312319	19	16
1622.UPSub.3.4	42.06	-71.3776	Free-living	Non-saline	Sediment (non-saline)		1382	2377.58	8.94829	133.434	2.20093	76	44
1622.UPSub.30.31	42.06	-71.3776	Free-living	Non-saline	Sediment (non-saline)		1714	3187.96	9.71842	190.886	0.441474	21	15
1622.UPSub.31.32	42.06	-71.3776	Free-living	Non-saline	Sediment (non-saline)		1729	3355.24	9.71634	193.049	0.273782	22	19
1622.UPSub.32.33	42.06	-71.3776	Free-living	Non-saline	Sediment (non-saline)		1658	2882.12	9.69833	183.596	0.333174	27	20
1622.UPSub.35.36	42.06	-71.3776	Free-living	Non-saline	Sediment (non-saline)		1689	3088.5	9.74257	187.2	0.379229	18	14
1622.UPSub.36.37	42.06	-71.3776	Free-living	Non-saline	Sediment (non-saline)		1670	2916.92	9.77229	184.032	0.278987	19	14
1622.UPSub.37.38	42.06	-71.3776	Free-living	Non-saline	Sediment (non-saline)		1617	2929.76	9.62934	178.844	1.35019	35	20
1622.UPSub.38.39	42.06	-71.3776	Free-living	Non-saline	Sediment (non-saline)		1692	3002.11	9.78261	187.82	0.576923	16	13
1622.UPSub.39.40	42.06	-71.3776	Free-living	Non-saline	Sediment (non-saline)		1671	3128.72	9.6936	183.927	0.501918	16	12
1622.UPSub.4.5	42.06	-71.3776	Free-living	Non-saline	Sediment (non-saline)		1513	2700.18	9.24596	151.765	1.29355	58	38
1622.UPSub.40.41	42.06	-71.3776	Free-living	Non-saline	Sediment (non-saline)		1606	2780.61	9.60888	174.074	0.387809	15	11
1622.UPSub.41.42	42.06	-71.3776	Free-living	Non-saline	Sediment (non-saline)		1624	2821.07	9.67752	180.668	0.541277	17	14
1622.UPSub.42.43	42.06	-71.3776	Free-living	Non-saline	Sediment (non-saline)		1608	2983.13	9.6418	179.82	0.591011	18	14
1622.UPSub.43.44	42.06	-71.3776	Free-living	Non-saline	Sediment (non-saline)		1610	2983.28	9.64569	186.676	0.871227	23	18
1622.UPSub.45.46	42.06	-71.3776	Free-living	Non-saline	Sediment (non-saline)		1617	2974.34	9.60772	185.47	1.05022	18	11
1622.UPSub.46.47	42.06	-71.3776	Free-living	Non-saline	Sediment (non-saline)		1515	2425.38	9.51513	174.461	1.36815	10	9
1622.UPSub.47.48	42.06	-71.3776	Free-living	Non-saline	Sediment (non-saline)		1543	2758.2	9.54133	177.474	0.485516	7	7
1622.UPSub.48.49	42.06	-71.3776	Free-living	Non-saline	Sediment (non-saline)		1540	2664.84	9.57623	182.852	0.416232	11	10
1622.UPSub.49.50	42.06	-71.3776	Free-living	Non-saline	Sediment (non-saline)		1469	2423.22	9.48	173.488	0.527454	17	15
1622.UPSub.5.6	42.06	-71.3776	Free-living	Non-saline	Sediment (non-saline)		1469	2858.49	9.11019	150.118	1.00134	49	36
1622.UPSub.50.51	42.06	-71.3776	Free-living	Non-saline	Sediment (non-saline)		1493	2752.61	9.43602	174.256	0.558041	12	11
1622.UPSub.51.52	42.06	-71.3776	Free-living	Non-saline	Sediment (non-saline)		1502	2486.37	9.51031	173.694	0.451194	10	8
1622.UPSub.52.53	42.06	-71.3776	Free-living	Non-saline	Sediment (non-saline)		1497	2428.93	9.51138	180.527	0.384401	14	13
1622.UPSub.53.54	42.06	-71.3776	Free-living	Non-saline	Sediment (non-saline)		1501	2487.71	9.48883	175.48	0.717471	17	14
1622.UPSub.54.55	42.06	-71.3776	Free-living	Non-saline	Sediment (non-saline)		1459	2782.28	9.43316	168.956	0.393511	12	12
1622.UPSub.55.56	42.06	-71.3776	Free-living	Non-saline	Sediment (non-saline)		1432	2636.92	9.33281	165.475	0.412787	9	8
1622.UPSub.56.57	42.06	-71.3776	Free-living	Non-saline	Sediment (non-saline)		1451	2549.36	9.43997	172.12	0.270203	11	9
1622.UPSub.57.58	42.06	-71.3776	Free-living	Non-saline	Sediment (non-saline)		1436	2444.56	9.40747	170.5	0.330434	4	4
1622.UPSub.58.59	42.06	-71.3776	Free-living	Non-saline	Sediment (non-saline)		1422	2451.61	9.43034	166.143	0.702156	11	10
1622.UPSub.59.60	42.06	-71.3776	Free-living	Non-saline	Sediment (non-saline)		1371	2273.84	9.28481	158.487	0.844478	13	11
1622.UPSub.6.7	42.06	-71.3776	Free-living	Non-saline	Sediment (non-saline)		1508	2868.33	9.26294	152.616	1.68571	75	42
1622.UPSub.60.61	42.06	-71.3776	Free-living	Non-saline	Sediment (non-saline)		1300	2210.92	9.19713	148.226	0.829416	13	11
1622.UPSub.61.62	42.06	-71.3776	Free-living	Non-saline	Sediment (non-saline)		1427	2594.58	9.35907	165.962	0.621356	23	19
1622.UPSub.62.63	42.06	-71.3776	Free-living	Non-saline	Sediment (non-saline)		1327	2211.94	9.23352	161.77	0.615932	10	10
1622.UPSub.63.64	42.06	-71.3776	Free-living	Non-saline	Sediment (non-saline)		1323	2358.12	9.20597	156.935	0.598483	11	10
1622.UPSub.64.65	42.06	-71.3776	Free-living	Non-saline	Sediment (non-saline)		1388	2382.97	9.34528	164.554	0.293261	11	10
1622.UPSub.65.66	42.06	-71.3776	Free-living	Non-saline	Sediment (non-saline)		1309	2140.57	9.27792	147.873	0.415754	7	6
1622.UPSub.66.67	42.06	-71.3776	Free-living	Non-saline	Sediment (non-saline)		1318	2344	9.2096	154.394	0.351412	17	14
1622.UPSub.67.68	42.06	-71.3776	Free-living	Non-saline	Sediment (non-saline)		1339	2360.5	9.27318	153.6	0.510548	12	10
1622.UPSub.68.69	42.06	-71.3776	Free-living	Non-saline	Sediment (non-saline)		1264	2036.5	9.11483	146.345	0.90483	11	9
1622.UPSub.7.8	42.06	-71.3776	Free-living	Non-saline	Sediment (non-saline)		1502	2864.88	9.18985	148.18	1.18074	71	39
1622.UPSub.70.71	42.06	-71.3776	Free-living	Non-saline	Sediment (non-saline)		1341	2353.62	9.28351	159.374	0.26555	9	7
1622.UPSub.71.72	42.06	-71.3776	Free-living	Non-saline	Sediment (non-saline)		1307	2301.5	9.2066	153.102	0.35853	9	8
1622.UPSub.72.73	42.06	-71.3776	Free-living	Non-saline	Sediment (non-saline)		1290	2194.31	9.2152	148.363	0.298738	7	7
1622.UPSub.73.74	42.06	-71.3776	Free-living	Non-saline	Sediment (non-saline)		1278	2176.18	9.17391	152.09	0.534885	13	11
1622.UPSub.75.76	42.06	-71.3776	Free-living	Non-saline	Sediment (non-saline)		1275	2142.97	9.20187	150.685	0.663966	12	11
1622.UPSub.77.78	42.06	-71.3776	Free-living	Non-saline	Sediment (non-saline)		1321	2438.22	9.21482	158.462	0.549507	4	4
1622.UPSub.78.79	42.06	-71.3776	Free-living	Non-saline	Sediment (non-saline)		1272	2141.01	9.15977	153.188	0.164625	7	7
1622.UPSub.79.80	42.06	-71.3776	Free-living	Non-saline	Sediment (non-saline)		1275	2086.17	9.16537	151.392	0.157429	7	7
1622.UPSub.8.9	42.06	-71.3776	Free-living	Non-saline	Sediment (non-saline)		1544	2826.81	9.31628	160.246	1.14888	35	26
1622.UPSub.80.81	42.06	-71.3776	Free-living	Non-saline	Sediment (non-saline)		1220	2063.16	9.06061	145.246	2.4342	6	6
1622.UPSub.81.82	42.06	-71.3776	Free-living	Non-saline	Sediment (non-saline)		1284	2224.63	9.23344	155.939	0.637792	17	15
1622.UPSub.82.83	42.06	-71.3776	Free-living	Non-saline	Sediment (non-saline)		1188	1889.88	9.01152	143.815	2.30019	9	9
1622.UPSub.83.84	42.06	-71.3776	Free-living	Non-saline	Sediment (non-saline)		1230	2127.36	9.02328	150.009	1.85629	13	11
1622.UPSub.84.85	42.06	-71.3776	Free-living	Non-saline	Sediment (non-saline)		1284	2175.83	9.14492	160.399	1.21302	15	13
1622.UPSub.85.86	42.06	-71.3776	Free-living	Non-saline	Sediment (non-saline)		1263	2102.7	9.07937	149.598	0.803717	10	8
1622.UPSub.86.87	42.06	-71.3776	Free-living	Non-saline	Sediment (non-saline)		1224	1818.39	9.14847	142.212	0.386534	10	8
1622.UPSub.87.88	42.06	-71.3776	Free-living	Non-saline	Sediment (non-saline)		1259	2183.49	9.1267	151.114	0.251306	8	7
1622.UPSub.88.89	42.06	-71.3776	Free-living	Non-saline	Sediment (non-saline)		1161	1865.39	8.99801	137.533	0.421059	8	7
1622.UPSub.89.90	42.06	-71.3776	Free-living	Non-saline	Sediment (non-saline)		1207	2040.71	9.03145	145.412	0.393228	10	8
1622.UPSub.9.10	42.06	-71.3776	Free-living	Non-saline	Sediment (non-saline)		1552	2703.56	9.30993	161.971	0.834632	46	32
1622.UPSub.90.91	42.06	-71.3776	Free-living	Non-saline	Sediment (non-saline)		1213	2123.67	9.02072	152.641	0.151569	8	7
1622.UPSub.91.92	42.06	-71.3776	Free-living	Non-saline	Sediment (non-saline)		1157	1938.06	8.9435	141.128	0.178968	7	7
1622.UPSub.92.93	42.06	-71.3776	Free-living	Non-saline	Sediment (non-saline)		1263	2214.07	9.11234	156.181	0.240143	10	8
1622.UPSub.93.94	42.06	-71.3776	Free-living	Non-saline	Sediment (non-saline)		1209	2101.51	9.04043	147.097	0.29998	9	8
1622.UPSub.94.95	42.06	-71.3776	Free-living	Non-saline	Sediment (non-saline)		1272	2212.33	9.13957	158.752	0.271902	10	7
1622.UPSub.95.96	42.06	-71.3776	Free-living	Non-saline	Sediment (non-saline)		1246	2053.05	9.11227	152.352	0.473232	10	8
1622.UPSub.96.97	42.06	-71.3776	Free-living	Non-saline	Sediment (non-saline)		1181	1941.48	9.00151	145.826	0.286844	9	8
1622.UPSub.97.98	42.06	-71.3776	Free-living	Non-saline	Sediment (non-saline)		1266	2002.48	9.18317	154.667	0.695756	12	9
1622.UPSub.98.99	42.06	-71.3776	Free-living	Non-saline	Sediment (non-saline)		1186	1971.12	9.03062	145.806	0.355538	7	6
1622.UPSub.99.100	42.06	-71.3776	Free-living	Non-saline	Sediment (non-saline)		1235	2150.31	9.06193	149.607	0.106717	8	7
1627.BGC	33.48	79.79	Free-living	Non-saline	Sediment (non-saline)		454	672.792	6.07602	54.5015	1.1518	37	27
1627.GZC	30.65	82.14	Free-living	Non-saline	Sediment (non-saline)		210	270.714	4.72155	33.1661	0.616852	5	5
1627.LC	29.21	87.4	Free-living	Non-saline	Sediment (non-saline)		321	424.109	6.07533	40.0142	0.693392	38	29
1627.RWC	29.45	96.79	Free-living	Non-saline	Sediment (non-saline)		1240	1826.77	8.94436	116.33	0.34595	89	49
1627.SMXC	34.6	80.25	Free-living	Non-saline	Sediment (non-saline)		929	1292.21	8.52595	98.2387	0.610068	67	40
1883.2007.079.Crump.Artic.LTREB.main.lane1.NoIndex	68.6256	-149.596	Free-living	Non-saline	Sediment (non-saline)		1309	2218.57	8.97068	115.886	1.54055	83	44
1883.2007.08.Crump.Artic.LTREB.main.lane1.NoIndex	68.6256	-149.596	Free-living	Non-saline	Sediment (non-saline)		1081	1783.67	8.3509	107.568	1.20367	87	46
1883.2007.091.Crump.Artic.LTREB.main.lane1.NoIndex	68.5858	-149.622	Free-living	Non-saline	Sediment (non-saline)		1129	2053.23	8.44931	103.351	0.815564	74	42
1883.2007.092.Crump.Artic.LTREB.main.lane1.NoIndex	68.5858	-149.622	Free-living	Non-saline	Sediment (non-saline)		1182	2036.96	8.78671	97.0556	0.695134	76	45
1883.2007.1.Crump.Artic.LTREB.main.lane2.NoIndex	68.5913	-149.612	Free-living	Non-saline	Sediment (non-saline)		1115	1807.57	8.37133	100.789	0.61754	51	36
1883.2007.101.Crump.Artic.LTREB.main.lane2.NoIndex	68.5913	-149.612	Free-living	Non-saline	Sediment (non-saline)		1081	2112.63	8.34065	99.4205	0.801007	51	31
1883.2007.111.Crump.Artic.LTREB.main.lane2.NoIndex	68.5969	-149.601	Free-living	Non-saline	Sediment (non-saline)		1230	2223.17	8.73317	107.961	0.842346	72	46
1883.2007.112.Crump.Artic.LTREB.main.lane2.NoIndex	68.5969	-149.601	Free-living	Non-saline	Sediment (non-saline)		1330	2289.81	9.14429	116.888	0.756896	64	44
1883.2007.197.Crump.Artic.LTREB.main.lane2.NoIndex	68.5737	-149.537	Free-living	Non-saline	Sediment (non-saline)		1031	1228.9	8.78632	93.7372	0.496059	72	44
1883.2007.198.Crump.Artic.LTREB.main.lane2.NoIndex	68.5737	-149.537	Free-living	Non-saline	Sediment (non-saline)		1096	1868.08	8.55679	112.911	0.412905	47	30
1883.2007.213.Crump.Artic.LTREB.main.lane2.NoIndex	68.6015	-149.579	Free-living	Non-saline	Sediment (non-saline)		1383	2552.03	9.18132	120.275	0.771242	94	47
1883.2007.214.Crump.Artic.LTREB.main.lane2.NoIndex	68.6015	-149.579	Free-living	Non-saline	Sediment (non-saline)		1322	2229.85	9.20506	120.917	0.574799	65	41
1883.2007.224.Crump.Artic.LTREB.main.lane2.NoIndex	68.6085	-149.588	Free-living	Non-saline	Sediment (non-saline)		1500	2596.79	9.45984	137.818	1.75793	99	49
1883.2007.225.Crump.Artic.LTREB.main.lane2.NoIndex	68.6085	-149.588	Free-living	Non-saline	Sediment (non-saline)		1233	1969.45	9.1136	114.072	2.92587	96	47
1883.2007.235.Crump.Artic.LTREB.main.lane2.NoIndex	68.5858	-149.622	Free-living	Non-saline	Sediment (non-saline)		1440	2709.57	8.93755	136.112	0.836616	92	47
1883.2007.236.Crump.Artic.LTREB.main.lane2.NoIndex	68.5858	-149.622	Free-living	Non-saline	Sediment (non-saline)		1419	2507.47	9.11977	128.332	1.0932	74	42
1883.2007.243.Crump.Artic.LTREB.main.lane2.NoIndex	68.5913	-149.612	Free-living	Non-saline	Sediment (non-saline)		1265	2347.25	8.62972	126.84	0.514811	90	46
1883.2007.244.Crump.Artic.LTREB.main.lane2.NoIndex	68.5913	-149.612	Free-living	Non-saline	Sediment (non-saline)		1378	2455.41	8.98827	132.702	0.798348	69	45
1883.2007.254.Crump.Artic.LTREB.main.lane2.NoIndex	68.5969	-149.601	Free-living	Non-saline	Sediment (non-saline)		1238	1648.56	9.22162	108.272	0.653539	45	33
1883.2007.255.Crump.Artic.LTREB.main.lane2.NoIndex	68.5969	-149.601	Free-living	Non-saline	Sediment (non-saline)		1313	2337.8	9.07123	119.692	0.740874	77	41
1883.2007.348.Crump.Artic.LTREB.main.lane2.NoIndex	68.5737	-149.537	Free-living	Non-saline	Sediment (non-saline)		991	1753.13	8.02634	100.414	0.263732	67	41
1883.2007.349.Crump.Artic.LTREB.main.lane2.NoIndex	68.5737	-149.537	Free-living	Non-saline	Sediment (non-saline)		1044	1774.09	8.46543	94.7656	0.650115	52	34
1883.2007.352.Crump.Artic.LTREB.main.lane2.NoIndex	68.6015	-149.579	Free-living	Non-saline	Sediment (non-saline)		1207	2348	8.70175	115.603	1.11234	89	45
1883.2007.353.Crump.Artic.LTREB.main.lane2.NoIndex	68.6015	-149.579	Free-living	Non-saline	Sediment (non-saline)		1307	2228.25	8.88448	112.617	0.695783	68	37
1883.2007.356.Crump.Artic.LTREB.main.lane2.NoIndex	68.6085	-149.588	Free-living	Non-saline	Sediment (non-saline)		1240	2054.9	8.78141	107.675	0.914987	59	33
1883.2007.357.Crump.Artic.LTREB.main.lane2.NoIndex	68.6085	-149.588	Free-living	Non-saline	Sediment (non-saline)		1281	2424.22	8.84621	109.816	0.961186	96	49
1883.2007.358.Crump.Artic.LTREB.main.lane2.NoIndex	68.626	-149.599	Free-living	Non-saline	Sediment (non-saline)		1053	2034.97	7.11157	111.324	0.922949	50	33
1883.2007.359.Crump.Artic.LTREB.main.lane2.NoIndex	68.626	-149.599	Free-living	Non-saline	Sediment (non-saline)		997	1950.11	6.58148	107.256	0.877157	43	30
1883.2007.36.Crump.Artic.LTREB.main.lane2.NoIndex	68.626	-149.599	Free-living	Non-saline	Sediment (non-saline)		1144	2150.45	7.46776	120.062	0.859471	52	35
1883.2007.361.Crump.Artic.LTREB.main.lane2.NoIndex	68.63	-149.613	Free-living	Non-saline	Sediment (non-saline)		1200	2001.28	8.95047	122.972	0.538443	38	28
1883.2007.362.Crump.Artic.LTREB.main.lane2.NoIndex	68.63	-149.613	Free-living	Non-saline	Sediment (non-saline)		1136	1973.01	8.78858	122.336	0.631192	45	32
1883.2007.363.Crump.Artic.LTREB.main.lane2.NoIndex	68.63	-149.613	Free-living	Non-saline	Sediment (non-saline)		1172	1970.53	8.82811	122.948	0.445666	49	35
1883.2007.364.Crump.Artic.LTREB.main.lane2.NoIndex	68.6331	-149.628	Free-living	Non-saline	Sediment (non-saline)		1279	2070.09	9.10495	134.128	0.474137	46	35
1883.2007.365.Crump.Artic.LTREB.main.lane2.NoIndex	68.6331	-149.628	Free-living	Non-saline	Sediment (non-saline)		1239	2057.22	8.96916	130.094	0.497288	39	30
1883.2007.366.Crump.Artic.LTREB.main.lane2.NoIndex	68.6331	-149.628	Free-living	Non-saline	Sediment (non-saline)		1230	2144.98	8.89858	127.141	0.509607	39	32
1883.2007.367.Crump.Artic.LTREB.main.lane2.NoIndex	68.6332	-149.611	Free-living	Non-saline	Sediment (non-saline)		1285	2178.08	8.92566	126.3	0.575977	39	28
1883.2007.368.Crump.Artic.LTREB.main.lane2.NoIndex	68.6332	-149.611	Free-living	Non-saline	Sediment (non-saline)		1231	2168.57	8.78117	123.539	0.743083	44	29
1883.2007.369.Crump.Artic.LTREB.main.lane2.NoIndex	68.6332	-149.611	Free-living	Non-saline	Sediment (non-saline)		1289	2243.84	8.94336	128.888	0.893411	49	34
1883.2007.37.Crump.Artic.LTREB.main.lane2.NoIndex	68.6326	-149.601	Free-living	Non-saline	Sediment (non-saline)		1288	2275.9	8.94164	126.18	0.814884	43	32
1883.2007.371.Crump.Artic.LTREB.main.lane2.NoIndex	68.6326	-149.601	Free-living	Non-saline	Sediment (non-saline)		1262	2221.39	8.8589	122.191	0.834578	51	37
1883.2007.372.Crump.Artic.LTREB.main.lane2.NoIndex	68.6326	-149.601	Free-living	Non-saline	Sediment (non-saline)		1231	2224.17	8.74071	123.932	0.843754	55	37
1883.2007.373.Crump.Artic.LTREB.main.lane2.NoIndex	68.6386	-149.611	Free-living	Non-saline	Sediment (non-saline)		1246	2543.61	8.66969	137.571	0.892495	71	43
1883.2007.374.Crump.Artic.LTREB.main.lane2.NoIndex	68.6386	-149.611	Free-living	Non-saline	Sediment (non-saline)		1282	2473.68	8.71575	139.482	0.839345	61	38
1883.2007.375.Crump.Artic.LTREB.main.lane2.NoIndex	68.6386	-149.611	Free-living	Non-saline	Sediment (non-saline)		1208	2202.5	8.45656	126.424	0.74401	42	27
1883.2007.376.Crump.Artic.LTREB.main.lane2.NoIndex	68.6364	-149.595	Free-living	Non-saline	Sediment (non-saline)		1143	2038.77	8.20291	115.546	0.913456	50	32
1883.2007.377.Crump.Artic.LTREB.main.lane2.NoIndex	68.6364	-149.595	Free-living	Non-saline	Sediment (non-saline)		1285	2305.09	8.76653	129.639	0.804039	50	36
1883.2007.378.Crump.Artic.LTREB.main.lane2.NoIndex	68.6364	-149.595	Free-living	Non-saline	Sediment (non-saline)		1229	2112.09	8.59033	124.826	0.864519	57	38
1883.2007.379.Crump.Artic.LTREB.main.lane2.NoIndex	68.6399	-149.596	Free-living	Non-saline	Sediment (non-saline)		1428	2821.72	8.94225	153.337	0.972719	47	33
1883.2007.38.Crump.Artic.LTREB.main.lane2.NoIndex	68.6399	-149.596	Free-living	Non-saline	Sediment (non-saline)		1344	2649.09	8.69376	147.641	1.15676	38	25
1883.2007.381.Crump.Artic.LTREB.main.lane2.NoIndex	68.6399	-149.596	Free-living	Non-saline	Sediment (non-saline)		1376	2557.18	8.86847	140.841	1.07772	44	28
1883.2008.086.Crump.Artic.LTREB.main.lane2.NoIndex	68.5737	-149.537	Free-living	Non-saline	Sediment (non-saline)		1056	1855.62	8.39211	99.0146	0.435549	72	40
1883.2008.087.Crump.Artic.LTREB.main.lane2.NoIndex	68.5737	-149.537	Free-living	Non-saline	Sediment (non-saline)		1216	2230.11	8.8245	110.622	0.486874	76	44
1883.2008.094.Crump.Artic.LTREB.main.lane2.NoIndex	68.6015	-149.579	Free-living	Non-saline	Sediment (non-saline)		1210	2188.55	8.90628	104.194	0.643172	106	52
1883.2008.095.Crump.Artic.LTREB.main.lane2.NoIndex	68.6015	-149.579	Free-living	Non-saline	Sediment (non-saline)		1158	2059.02	8.82765	101.174	0.61343	67	42
1883.2008.102.Crump.Artic.LTREB.main.lane2.NoIndex	68.6085	-149.588	Free-living	Non-saline	Sediment (non-saline)		1308	2440.64	8.85702	110.697	0.919619	91	46
1883.2008.103.Crump.Artic.LTREB.main.lane2.NoIndex	68.6085	-149.588	Free-living	Non-saline	Sediment (non-saline)		1223	2258.96	8.63198	106.279	1.0256	92	48
1883.2008.11.Crump.Artic.LTREB.main.lane2.NoIndex	68.5858	-149.622	Free-living	Non-saline	Sediment (non-saline)		1087	1753.99	8.41747	95.8392	1.02963	62	35
1883.2008.111.Crump.Artic.LTREB.main.lane2.NoIndex	68.5858	-149.622	Free-living	Non-saline	Sediment (non-saline)		1312	2335.06	8.93704	112.764	0.708335	62	43
1883.2008.116.Crump.Artic.LTREB.main.lane2.NoIndex	68.5913	-149.612	Free-living	Non-saline	Sediment (non-saline)		1102	1997.51	8.29639	99.0376	0.765649	67	37
1883.2008.117.Crump.Artic.LTREB.main.lane2.NoIndex	68.5913	-149.612	Free-living	Non-saline	Sediment (non-saline)		1152	2046.81	8.44514	102.818	0.696291	75	42
1883.2008.122.Crump.Artic.LTREB.main.lane2.NoIndex	68.5969	-149.601	Free-living	Non-saline	Sediment (non-saline)		1270	2249.49	8.80449	112.909	0.604804	89	48
1883.2008.123.Crump.Artic.LTREB.main.lane2.NoIndex	68.5969	-149.601	Free-living	Non-saline	Sediment (non-saline)		1157	1879.5	8.63649	107.213	0.861424	46	30
1883.2008.14.Crump.Artic.LTREB.main.lane2.NoIndex	68.6326	-149.601	Free-living	Non-saline	Sediment (non-saline)		1312	2345.51	8.88745	129.426	0.778309	38	28
1883.2008.141.Crump.Artic.LTREB.main.lane2.NoIndex	68.6326	-149.601	Free-living	Non-saline	Sediment (non-saline)		1309	2242.35	8.74746	124.54	0.887886	43	30
1883.2008.142.Crump.Artic.LTREB.main.lane2.NoIndex	68.6364	-149.595	Free-living	Non-saline	Sediment (non-saline)		1376	2897.55	8.99306	144.934	1.26999	59	37
1883.2008.143.Crump.Artic.LTREB.main.lane2.NoIndex	68.6364	-149.595	Free-living	Non-saline	Sediment (non-saline)		1226	2081.56	8.58196	136.894	0.767168	19	16
1883.2008.144.Crump.Artic.LTREB.main.lane2.NoIndex	68.626	-149.599	Free-living	Non-saline	Sediment (non-saline)		1023	1725.29	8.26056	101.362	1.24481	54	36
1883.2008.145.Crump.Artic.LTREB.main.lane2.NoIndex	68.626	-149.599	Free-living	Non-saline	Sediment (non-saline)		1125	1970.1	8.4676	118.79	0.957783	49	32
1883.2008.146.Crump.Artic.LTREB.main.lane2.NoIndex	68.6399	-149.596	Free-living	Non-saline	Sediment (non-saline)		1223	2568.58	8.59939	131.577	1.18047	40	28
1883.2008.147.Crump.Artic.LTREB.main.lane2.NoIndex	68.6399	-149.596	Free-living	Non-saline	Sediment (non-saline)		1257	2204.81	8.77008	130.491	1.28352	47	31
1883.2008.27.Crump.Artic.LTREB.main.lane2.NoIndex	68.6326	-149.601	Free-living	Non-saline	Sediment (non-saline)		1272	2507.97	8.87699	142.879	0.947423	43	29
1883.2008.271.Crump.Artic.LTREB.main.lane2.NoIndex	68.6326	-149.601	Free-living	Non-saline	Sediment (non-saline)		1157	2161.66	8.64243	129.074	1.27131	39	28
1883.2008.272.Crump.Artic.LTREB.main.lane2.NoIndex	68.6364	-149.595	Free-living	Non-saline	Sediment (non-saline)		1029	1636.41	8.46948	118.316	0.23081	30	25
1883.2008.273.Crump.Artic.LTREB.main.lane2.NoIndex	68.6364	-149.595	Free-living	Non-saline	Sediment (non-saline)		1131	2134.02	8.6109	120.802	0.629304	45	31
1883.2008.274.Crump.Artic.LTREB.main.lane2.NoIndex	68.626	-149.599	Free-living	Non-saline	Sediment (non-saline)		1095	1991.22	8.40156	115.548	0.876338	45	33
1883.2008.275.Crump.Artic.LTREB.main.lane2.NoIndex	68.626	-149.599	Free-living	Non-saline	Sediment (non-saline)		1024	1745.6	8.28647	104.662	0.827634	47	34
1883.2008.276.Crump.Artic.LTREB.main.lane2.NoIndex	68.6399	-149.596	Free-living	Non-saline	Sediment (non-saline)		1169	2227.48	7.98357	131.129	1.25035	37	24
1883.2008.277.Crump.Artic.LTREB.main.lane2.NoIndex	68.6399	-149.596	Free-living	Non-saline	Sediment (non-saline)		1174	2005.51	7.73892	120.387	1.30994	46	33
1883.2008.294.Crump.Artic.LTREB.main.lane2.NoIndex	68.5737	-149.537	Free-living	Non-saline	Sediment (non-saline)		1243	2266.36	8.75019	118.926	0.568655	55	39
1883.2008.295.Crump.Artic.LTREB.main.lane2.NoIndex	68.5737	-149.537	Free-living	Non-saline	Sediment (non-saline)		1001	1482.22	8.45694	98.3832	0.602439	57	37
1883.2008.302.Crump.Artic.LTREB.main.lane2.NoIndex	68.6015	-149.579	Free-living	Non-saline	Sediment (non-saline)		1334	2293.81	9.17518	116.6	0.534606	81	43
1883.2008.303.Crump.Artic.LTREB.main.lane2.NoIndex	68.6015	-149.579	Free-living	Non-saline	Sediment (non-saline)		1126	1405.94	9.15567	104.038	0.747505	60	39
1883.2008.31.Crump.Artic.LTREB.main.lane2.NoIndex	68.6085	-149.588	Free-living	Non-saline	Sediment (non-saline)		1276	2207.05	9.09376	111.801	0.862204	118	53
1883.2008.311.Crump.Artic.LTREB.main.lane2.NoIndex	68.6085	-149.588	Free-living	Non-saline	Sediment (non-saline)		1201	2073.04	8.88482	95.3941	0.708769	122	54
1883.2008.329.Crump.Artic.LTREB.main.lane2.NoIndex	68.5858	-149.622	Free-living	Non-saline	Sediment (non-saline)		1177	2218.61	8.2346	99.133	0.875546	56	35
1883.2008.33.Crump.Artic.LTREB.main.lane2.NoIndex	68.5858	-149.622	Free-living	Non-saline	Sediment (non-saline)		1119	2157.7	8.39051	101.063	0.914512	69	40
1883.2008.335.Crump.Artic.LTREB.main.lane2.NoIndex	68.5913	-149.612	Free-living	Non-saline	Sediment (non-saline)		1214	2254.06	8.56309	118.027	0.82287	62	35
1883.2008.336.Crump.Artic.LTREB.main.lane2.NoIndex	68.5913	-149.612	Free-living	Non-saline	Sediment (non-saline)		1219	2004.27	8.70609	107.306	0.817879	53	36
1883.2008.341.Crump.Artic.LTREB.main.lane2.NoIndex	68.5969	-149.601	Free-living	Non-saline	Sediment (non-saline)		1213	2150.98	8.77003	108.244	0.989164	48	33
1883.2008.342.Crump.Artic.LTREB.main.lane2.NoIndex	68.5969	-149.601	Free-living	Non-saline	Sediment (non-saline)		1158	2025.23	8.6486	96.5221	0.563159	61	38
1883.2008.409.Crump.Artic.LTREB.main.lane2.NoIndex	68.4959	-149.602	Free-living	Non-saline	Sediment (non-saline)		1533	2747.55	9.40828	144.077	0.880572	51	35
1883.2008.41.Crump.Artic.LTREB.main.lane2.NoIndex	68.4959	-149.602	Free-living	Non-saline	Sediment (non-saline)		1572	3326.11	9.43103	152.314	0.7519	52	35
1883.2008.423.Crump.Artic.LTREB.main.lane2.NoIndex	68.8264	-149.758	Free-living	Non-saline	Sediment (non-saline)		1547	2727.89	9.70314	136.35	1.09777	125	56
1883.2008.424.Crump.Artic.LTREB.main.lane2.NoIndex	68.8264	-149.758	Free-living	Non-saline	Sediment (non-saline)		1406	2389.47	9.31962	125.974	0.982826	123	56
1883.2008.425.Crump.Artic.LTREB.main.lane2.NoIndex	68.8273	-149.75	Free-living	Non-saline	Sediment (non-saline)		1510	2762.44	9.53149	139.281	0.573745	106	54
1883.2008.426.Crump.Artic.LTREB.main.lane2.NoIndex	68.8273	-149.75	Free-living	Non-saline	Sediment (non-saline)		1343	2446.85	9.20168	138.86	0.464922	63	43
1883.2008.433.Crump.Artic.LTREB.main.lane2.NoIndex	68.7017	-149.743	Free-living	Non-saline	Sediment (non-saline)		1360	2278.22	9.2974	126.855	0.937703	75	41
1883.2008.434.Crump.Artic.LTREB.main.lane2.NoIndex	68.7017	-149.743	Free-living	Non-saline	Sediment (non-saline)		1421	2559.49	9.42463	129.677	0.787566	93	47
1883.2008.435.Crump.Artic.LTREB.main.lane2.NoIndex	68.705	-149.732	Free-living	Non-saline	Sediment (non-saline)		1538	2733.24	9.41345	131.78	0.717095	84	43
1883.2008.436.Crump.Artic.LTREB.main.lane2.NoIndex	68.705	-149.732	Free-living	Non-saline	Sediment (non-saline)		1620	2676.49	9.74311	148.045	0.889829	115	51
1883.2009.111.Crump.Artic.LTREB.main.lane3.NoIndex	68.5858	-149.622	Free-living	Non-saline	Sediment (non-saline)		910	1514.34	8.15364	80.2127	0.620091	42	28
1883.2009.112.Crump.Artic.LTREB.main.lane3.NoIndex	68.5858	-149.622	Free-living	Non-saline	Sediment (non-saline)		1118	2187.5	8.38311	98.9207	0.752132	81	41
1883.2009.123.Crump.Artic.LTREB.main.lane3.NoIndex	68.5969	-149.601	Free-living	Non-saline	Sediment (non-saline)		1071	1664.04	8.38684	95.2563	0.949477	45	34
1883.2009.143.Crump.Artic.LTREB.main.lane3.NoIndex	68.5737	-149.537	Free-living	Non-saline	Sediment (non-saline)		1041	1518.47	8.36164	90.2962	0.966744	85	46
1883.2009.15.Crump.Artic.LTREB.main.lane3.NoIndex	68.6015	-149.579	Free-living	Non-saline	Sediment (non-saline)		1154	1746.03	8.76033	103.443	0.752544	61	40
1883.2009.151.Crump.Artic.LTREB.main.lane3.NoIndex	68.6015	-149.579	Free-living	Non-saline	Sediment (non-saline)		926	1454.41	8.19981	88.5196	0.473597	63	41
1883.2009.158.Crump.Artic.LTREB.main.lane3.NoIndex	68.6085	-149.588	Free-living	Non-saline	Sediment (non-saline)		1292	2072.21	8.92437	113.147	0.792057	80	39
1883.2009.159.Crump.Artic.LTREB.main.lane3.NoIndex	68.6085	-149.588	Free-living	Non-saline	Sediment (non-saline)		991	1781.1	8.32962	90.2155	0.65906	81	43
1883.2009.262.Crump.Artic.LTREB.main.lane2.NoIndex	68.5858	-149.622	Free-living	Non-saline	Sediment (non-saline)		943	1462.19	7.92597	78.0448	0.865846	58	33
1883.2009.263.Crump.Artic.LTREB.main.lane2.NoIndex	68.5858	-149.622	Free-living	Non-saline	Sediment (non-saline)		998	1713.43	8.12105	86.9273	1.07371	57	32
1883.2009.27.Crump.Artic.LTREB.main.lane2.NoIndex	68.5913	-149.612	Free-living	Non-saline	Sediment (non-saline)		893	1546.7	7.61518	78.6497	0.875194	57	40
1883.2009.271.Crump.Artic.LTREB.main.lane2.NoIndex	68.5913	-149.612	Free-living	Non-saline	Sediment (non-saline)		962	1782.97	7.70926	85.1816	0.840625	57	36
1883.2009.276.Crump.Artic.LTREB.main.lane2.NoIndex	68.5969	-149.601	Free-living	Non-saline	Sediment (non-saline)		1201	2055.3	8.72069	97.6673	0.699897	86	45
1883.2009.305.Crump.Artic.LTREB.main.lane3.NoIndex	68.5737	-149.537	Free-living	Non-saline	Sediment (non-saline)		1222	2416.37	8.42976	103.679	0.975997	82	47
1883.2009.306.Crump.Artic.LTREB.main.lane3.NoIndex	68.5737	-149.537	Free-living	Non-saline	Sediment (non-saline)		1242	2181.8	8.50994	106.47	1.03515	96	48
1883.2009.313.Crump.Artic.LTREB.main.lane3.NoIndex	68.6015	-149.579	Free-living	Non-saline	Sediment (non-saline)		1209	2270.13	8.62875	114.924	0.66381	62	41
1883.2009.314.Crump.Artic.LTREB.main.lane3.NoIndex	68.6015	-149.579	Free-living	Non-saline	Sediment (non-saline)		1181	2105.03	8.8048	118.702	0.449225	57	35
1883.2009.321.Crump.Artic.LTREB.main.lane3.NoIndex	68.6085	-149.588	Free-living	Non-saline	Sediment (non-saline)		1445	2493.89	9.05734	121.887	1.25822	88	44
1883.2009.322.Crump.Artic.LTREB.main.lane3.NoIndex	68.6085	-149.588	Free-living	Non-saline	Sediment (non-saline)		1209	2022.12	8.77764	106.186	0.743959	94	49
1883.2010.1.Crump.Artic.LTREB.main.lane3.NoIndex	68.6778	-149.624	Free-living	Non-saline	Sediment (non-saline)		824	1326.54	7.59026	80.2767	0.636528	93	53
1883.2010.292A.Crump.Artic.LTREB.main.lane3.NoIndex	68.5858	-149.622	Free-living	Non-saline	Sediment (non-saline)		1144	1995.74	8.63809	100.513	0.971069	87	48
1883.2010.292B.Crump.Artic.LTREB.main.lane3.NoIndex	68.5858	-149.622	Free-living	Non-saline	Sediment (non-saline)		1092	2028.64	8.35631	95.128	0.945763	61	36
1883.2010.299A.Crump.Artic.LTREB.main.lane3.NoIndex	68.5913	-149.612	Free-living	Non-saline	Sediment (non-saline)		1101	1980.33	8.20116	97.7769	0.80285	64	37
1883.2010.299B.Crump.Artic.LTREB.main.lane3.NoIndex	68.5913	-149.612	Free-living	Non-saline	Sediment (non-saline)		865	1516.14	7.67853	81.1773	0.763607	41	30
1883.2010.306A.Crump.Artic.LTREB.main.lane3.NoIndex	68.5969	-149.601	Free-living	Non-saline	Sediment (non-saline)		1422	2439.49	9.11819	117.759	0.832316	86	47
1883.2010.306B.Crump.Artic.LTREB.main.lane3.NoIndex	68.5969	-149.601	Free-living	Non-saline	Sediment (non-saline)		1098	2184.15	8.12999	97.7177	1.02801	49	32
1883.2010.313A.Crump.Artic.LTREB.main.lane3.NoIndex	68.5737	-149.537	Free-living	Non-saline	Sediment (non-saline)		1068	1821.55	8.4018	109.91	0.728937	81	44
1883.2010.313B.Crump.Artic.LTREB.main.lane3.NoIndex	68.5737	-149.537	Free-living	Non-saline	Sediment (non-saline)		1164	2141.71	8.72685	108.484	0.745365	49	31
1883.2011.279.Crump.Artic.LTREB.main.lane4.NoIndex	68.5858	-149.622	Free-living	Non-saline	Sediment (non-saline)		1001	1539.82	8.44471	92.7369	0.727845	75	41
1883.2011.28.Crump.Artic.LTREB.main.lane4.NoIndex	68.5858	-149.622	Free-living	Non-saline	Sediment (non-saline)		956	1419.34	8.25504	89.0414	0.629136	68	42
1883.2011.288.Crump.Artic.LTREB.main.lane4.NoIndex	68.5913	-149.612	Free-living	Non-saline	Sediment (non-saline)		1104	1921.76	8.48742	101.253	0.773623	63	42
1883.2011.289.Crump.Artic.LTREB.main.lane4.NoIndex	68.5913	-149.612	Free-living	Non-saline	Sediment (non-saline)		1026	1794.93	8.27475	94.0813	0.78001	59	42
1883.2011.297.Crump.Artic.LTREB.main.lane4.NoIndex	68.5969	-149.601	Free-living	Non-saline	Sediment (non-saline)		988	1850.85	8.42349	95.085	0.680847	59	37
1883.2011.298.Crump.Artic.LTREB.main.lane4.NoIndex	68.5969	-149.601	Free-living	Non-saline	Sediment (non-saline)		938	1393.37	8.34541	87.9752	0.821578	47	33
722.TRRsed1.5.s.6.1.sequence	32.551	-117.112	Free-living	Non-saline	Sediment (non-saline)		674	713.918	8.00284	76.3236	0.601651	34	28
722.TRRsed1.6.s.7.1.sequence	32.551	-117.112	Free-living	Non-saline	Sediment (non-saline)		656	673.514	8.00141	72.7557	0.646762	40	33
722.TRRsed2.1.s.1.1.sequence	32.551	-117.112	Free-living	Non-saline	Sediment (non-saline)		603	803.398	6.84327	72.7881	0.535344	20	17
722.TRRsed2.2.s.2.1.sequence	32.551	-117.112	Free-living	Non-saline	Sediment (non-saline)		569	744.29	6.80488	68.9876	0.530434	12	11
722.TRRsed2.3.s.3.1.sequence	32.551	-117.112	Free-living	Non-saline	Sediment (non-saline)		563	808.556	6.70687	69.5524	0.535703	20	15
722.TRRsed2.4.s.4.1.sequence	32.551	-117.112	Free-living	Non-saline	Sediment (non-saline)		597	834.133	6.81558	73.7275	0.604599	26	21
722.TRRsed2.5.s.6.1.sequence	32.551	-117.112	Free-living	Non-saline	Sediment (non-saline)		613	880.117	6.67429	74.8046	0.562258	14	10
722.TRRsed2.6.s.7.1.sequence	32.551	-117.112	Free-living	Non-saline	Sediment (non-saline)		607	875.162	6.68117	76.1485	0.595549	27	16
722.TRRsed2.7.s.8.1.sequence	32.551	-117.112	Free-living	Non-saline	Sediment (non-saline)		594	891.11	6.65139	72.897	0.626568	26	19
722.TRRsed3.1.s.1.1.sequence	32.551	-117.112	Free-living	Non-saline	Sediment (non-saline)		683	861.137	7.41813	85.1368	0.493985	39	24
722.TRRsed3.2.s.2.1.sequence	32.551	-117.112	Free-living	Non-saline	Sediment (non-saline)		650	788.914	7.33719	80.9167	0.444853	36	24
722.TRRsed3.3.s.3.1.sequence	32.551	-117.112	Free-living	Non-saline	Sediment (non-saline)		691	931.638	7.47384	83.5597	0.517506	32	22
722.TRRsed3.4.s.4.1.sequence	32.551	-117.112	Free-living	Non-saline	Sediment (non-saline)		667	828.327	7.40875	84.5026	0.520692	55	34
722.TRRsed3.5.s.6.1.sequence	32.551	-117.112	Free-living	Non-saline	Sediment (non-saline)		722	1021.07	7.46415	87.2658	0.510746	45	27
722.TRRsed3.6.s.7.1.sequence	32.551	-117.112	Free-living	Non-saline	Sediment (non-saline)		690	955.023	7.48718	86.1635	0.495283	43	27
722.TRRsed3.7.s.8.1.sequence	32.551	-117.112	Free-living	Non-saline	Sediment (non-saline)		642	855.559	7.45802	79.0904	0.542056	35	25
807.B.F.11.a	45.9429	-106.949	Free-living	Non-saline	Sediment (non-saline)		935	1642.62	7.73494	95.4433	0.547609	41	27
807.B.F.11.b	45.9429	-106.949	Free-living	Non-saline	Sediment (non-saline)		1209	2022.92	8.66208	117.742	0.663037	73	40
807.B.S.11.a	45.9429	-106.949	Free-living	Non-saline	Sediment (non-saline)		980	1526	8.32128	97.015	0.572701	50	33
807.B.S.11.b	45.9429	-106.949	Free-living	Non-saline	Sediment (non-saline)		888	1469.27	7.57693	88.1129	0.535721	50	34
807.B.S.12.a	45.9429	-106.949	Free-living	Non-saline	Sediment (non-saline)		1374	2639.24	8.99887	126.061	0.737508	64	40
807.B.S.12.b	45.9429	-106.949	Free-living	Non-saline	Sediment (non-saline)		1075	1978.02	7.96386	103.957	0.51304	50	29
807.BG.F.11.a	45.1834	-106.74	Free-living	Non-saline	Sediment (non-saline)		1100	1839.15	8.48357	113.801	0.674133	63	38
807.BG.F.11.b	45.1834	-106.74	Free-living	Non-saline	Sediment (non-saline)		1167	1964.04	8.54106	110.144	0.670223	50	32
807.BG.S.11.a	45.1834	-106.74	Free-living	Non-saline	Sediment (non-saline)		1131	1899.5	8.46706	115.68	1.05554	67	39
807.BG.S.11.b	45.1834	-106.74	Free-living	Non-saline	Sediment (non-saline)		1109	1937.47	8.52328	106.109	0.656519	56	34
807.BG.S.12.a	45.1834	-106.74	Free-living	Non-saline	Sediment (non-saline)		1256	2319.84	8.68836	121.598	0.721414	75	41
807.BG.S.12.b	45.1834	-106.74	Free-living	Non-saline	Sediment (non-saline)		1206	2083.31	8.52147	114.053	0.63335	61	38
807.C.F.10.a	45.9429	-106.949	Free-living	Non-saline	Sediment (non-saline)		1068	1772.51	8.48738	105.733	0.7395	55	34
807.C.F.10.b	45.9429	-106.949	Free-living	Non-saline	Sediment (non-saline)		1274	2080.91	9.01285	126.202	1.28793	43	29
807.C.F.11.a	45.9429	-106.949	Free-living	Non-saline	Sediment (non-saline)		1063	1824.43	7.89998	108.418	0.894601	58	32
807.C.F.11.b	45.9429	-106.949	Free-living	Non-saline	Sediment (non-saline)		1114	2038.68	8.17644	111.539	0.692002	42	30
807.C.S.11.a	45.9429	-106.949	Free-living	Non-saline	Sediment (non-saline)		1142	2115.13	8.68227	109.29	0.826523	39	25
807.C.S.11.b	45.9429	-106.949	Free-living	Non-saline	Sediment (non-saline)		1115	1869.26	8.64674	109.453	0.604758	45	30
807.C.S.12.a	45.9429	-106.949	Free-living	Non-saline	Sediment (non-saline)		1066	1751.78	8.28027	102.341	0.525502	57	37
807.C.S.12.b	45.9429	-106.949	Free-living	Non-saline	Sediment (non-saline)		919	1737.33	7.7852	92.3276	0.870974	46	30
807.E.F.10.a	45.4143	-106.441	Free-living	Non-saline	Sediment (non-saline)		1350	2385.02	9.06463	130.677	0.706094	56	36
807.E.F.10.b	45.4143	-106.441	Free-living	Non-saline	Sediment (non-saline)		1260	2132.65	8.88034	120.925	0.926285	75	41
807.E.F.11.a	45.4143	-106.441	Free-living	Non-saline	Sediment (non-saline)		1305	2213	8.88899	125.548	0.890174	54	32
807.E.F.11.b	45.4143	-106.441	Free-living	Non-saline	Sediment (non-saline)		1214	2099.18	8.7988	114.245	0.818009	62	33
807.E.S.11.a	45.4143	-106.441	Free-living	Non-saline	Sediment (non-saline)		1228	2089.98	8.85829	115.583	0.676608	85	49
807.E.S.11.b	45.4143	-106.441	Free-living	Non-saline	Sediment (non-saline)		1318	2316.76	9.09082	121.463	0.78085	68	37
807.E.S.12.a	45.4143	-106.441	Free-living	Non-saline	Sediment (non-saline)		1005	1752.32	8.15185	94.0898	0.499053	66	33
807.E.S.12.b	45.4143	-106.441	Free-living	Non-saline	Sediment (non-saline)		1210	2170.22	8.8202	120.269	0.639735	61	36
807.S.F.10.a	45.6525	-106.29	Free-living	Non-saline	Sediment (non-saline)		1132	1913.92	8.56578	113.498	0.663525	60	40
807.S.F.10.b	45.6525	-106.29	Free-living	Non-saline	Sediment (non-saline)		1304	2358.59	9.00491	130.054	0.809083	58	34
807.S.F.11.a	45.6525	-106.29	Free-living	Non-saline	Sediment (non-saline)		1280	2109.38	8.77177	122.412	0.724198	48	30
807.S.F.11.b	45.6525	-106.29	Free-living	Non-saline	Sediment (non-saline)		1170	1911.88	8.56558	114.211	0.81816	47	28
807.S.S.11.a	45.6525	-106.29	Free-living	Non-saline	Sediment (non-saline)		1367	2382.06	9.13723	130.886	0.796495	64	33
807.S.S.11.b	45.6525	-106.29	Free-living	Non-saline	Sediment (non-saline)		1538	2836.34	9.45268	142.297	0.77167	60	38
807.S.S.12.a	45.6525	-106.29	Free-living	Non-saline	Sediment (non-saline)		1339	2331.64	9.02646	120.332	0.632741	63	36
807.S.S.12.b	45.6525	-106.29	Free-living	Non-saline	Sediment (non-saline)		1364	2296.01	9.15803	126.414	1.03085	60	34
807.W.F.10.a	45.3228	-106.515	Free-living	Non-saline	Sediment (non-saline)		1098	1987.66	8.56354	109.999	0.724911	49	34
807.W.F.10.b	45.3228	-106.515	Free-living	Non-saline	Sediment (non-saline)		1178	2036.36	8.64097	114.561	0.696655	56	35
807.W.F.11.a	45.3228	-106.515	Free-living	Non-saline	Sediment (non-saline)		1139	2066.28	8.38102	116.763	0.637841	60	34
807.W.F.11.b	45.3228	-106.515	Free-living	Non-saline	Sediment (non-saline)		1129	1957.78	8.55978	116.083	0.653243	44	30
807.W.S.11.a	45.3228	-106.515	Free-living	Non-saline	Sediment (non-saline)		965	1531.37	8.26263	97.0918	0.548784	61	39
807.W.S.11.b	45.3228	-106.515	Free-living	Non-saline	Sediment (non-saline)		1181	2056.81	8.74017	117.047	0.64607	61	36
807.W.S.12.a	45.3228	-106.515	Free-living	Non-saline	Sediment (non-saline)		1148	2019.89	8.63105	115.398	0.566956	58	35
807.W.S.12.b	45.3228	-106.515	Free-living	Non-saline	Sediment (non-saline)		1131	1908.35	8.70574	108.105	0.437063	53	35
1001.SKB1	33.194	-117.241	Free-living	Non-saline	Soil (non-saline)		945	1100.68	8.74357	67.6379	1.21518	337	94
1001.SKB2	33.194	-117.241	Free-living	Non-saline	Soil (non-saline)		1032	1230.2	8.92729	76.6828	1.22312	287	86
1001.SKB3	33.194	-117.241	Free-living	Non-saline	Soil (non-saline)		1019	1333.33	8.73899	77.6252	1.15006	273	82
1001.SKB4	33.194	-117.241	Free-living	Non-saline	Soil (non-saline)		851	1032.11	8.16828	65.7337	1.49773	297	86
1001.SKB6	33.194	-117.241	Free-living	Non-saline	Soil (non-saline)		828	940.174	8.3681	61.4169	1.47032	294	82
1001.SKD2	33.194	-117.241	Free-living	Non-saline	Soil (non-saline)		824	979.367	8.48938	60.7983	1.29188	251	89
1001.SKD3	33.194	-117.241	Free-living	Non-saline	Soil (non-saline)		949	1210.28	8.74418	70.3373	1.11895	285	90
1001.SKD6	33.194	-117.241	Free-living	Non-saline	Soil (non-saline)		1067	1466.29	8.8449	81.9248	1.13501	311	90
1001.SKM3	33.194	-117.241	Free-living	Non-saline	Soil (non-saline)		1045	1281.69	8.86959	78.7131	1.33912	292	82
1001.SKM5	33.194	-117.241	Free-living	Non-saline	Soil (non-saline)		822	962.521	8.46088	64.2956	1.42249	237	78
1030.TVF.2004.Loc1.D0.Rep4	64.35	-145.64	Free-living	Non-saline	Soil (non-saline)		583	822.635	7.14684	50.4292	0.307837	51	35
1030.TVF.2004.Loc1.D10.Rep5	64.35	-145.64	Free-living	Non-saline	Soil (non-saline)		797	1175.31	7.99451	78.5974	0.245285	46	36
1030.TVF.2004.Loc2.D0.Rep1	64.35	-145.64	Free-living	Non-saline	Soil (non-saline)		955	1511.71	8.39478	88.7432	0.276464	65	42
1030.TVF.2004.Loc3.D0.Rep1	64.35	-145.64	Free-living	Non-saline	Soil (non-saline)		812	1166.49	7.8833	78.4263	0.591892	119	62
1030.TVF.2004.Loc3.D0.Rep3	64.35	-145.64	Free-living	Non-saline	Soil (non-saline)		636	1000	7.44542	66.3658	0.496626	62	43
1030.TVF.2004.Loc3.D10.Rep2	64.35	-145.64	Free-living	Non-saline	Soil (non-saline)		810	1442.12	7.96408	77.4987	0.411986	72	43
1030.TVF.2004.Loc4.D10.Rep1	64.35	-145.64	Free-living	Non-saline	Soil (non-saline)		552	856.585	6.89463	51.5607	0.18646	33	25
1030.TVF.2004.Loc5.D0.Rep2	64.35	-145.64	Free-living	Non-saline	Soil (non-saline)		786	1196.16	7.85634	81.7309	0.902484	97	60
1030.TVF.2004.Loc5.D0.Rep3	64.35	-145.64	Free-living	Non-saline	Soil (non-saline)		888	1432.85	8.13905	84.5091	0.199117	58	42
1030.TVF.2004.Loc5.D10.Rep3	64.35	-145.64	Free-living	Non-saline	Soil (non-saline)		562	905.939	6.92445	63.0697	0.363857	28	24
1030.TVF.2004.Loc5.D10.Rep5	64.35	-145.64	Free-living	Non-saline	Soil (non-saline)		501	893.097	6.56394	56.8337	0.813621	43	35
1030.TVF.2010.Loc2.D0.Rep3	64.33	-145.69	Free-living	Non-saline	Soil (non-saline)		443	645.8	6.44589	44.9789	0.245285	30	21
1030.TVF.2010.Loc2.D10.Rep4	64.33	-145.69	Free-living	Non-saline	Soil (non-saline)		546	828.5	7.15188	56.828	0.153301	30	22
1030.TVF.2010.Loc3.D0.Rep3	64.33	-145.69	Free-living	Non-saline	Soil (non-saline)		401	555.694	6.68547	34.1148	1.28129	97	54
1030.TVF.2010.Loc4.D0.Rep3	64.33	-145.69	Free-living	Non-saline	Soil (non-saline)		474	629.329	7.16494	42.7354	1.15733	160	75
1030.TVF.2010.Loc4.D0.Rep4	64.33	-145.69	Free-living	Non-saline	Soil (non-saline)		658	1010.69	7.76865	61.4318	0.785435	140	65
1030.TVF.2010.Loc5.D0.Rep3	64.33	-145.69	Free-living	Non-saline	Soil (non-saline)		594	978.338	7.68152	54.4661	0.973248	149	65
1030.TVF.2010.Loc5.D10.Rep4	64.33	-145.69	Free-living	Non-saline	Soil (non-saline)		733	1078	7.7989	71.8186	0.372709	47	33
1030.TVF.Control.Loc1.D10.Rep1	64.33	-145.8	Free-living	Non-saline	Soil (non-saline)		287	488.923	4.51358	30.0714	0.0652561	31	24
1030.TVF.Control.Loc2.D0.Rep4	64.33	-145.8	Free-living	Non-saline	Soil (non-saline)		478	839.762	6.64798	45.1557	0.175162	33	28
1030.TVF.Control.Loc2.D10.Rep2	64.33	-145.8	Free-living	Non-saline	Soil (non-saline)		390	639.053	5.87359	37.1753	0.136321	25	20
1030.TVF.Control.Loc2.D10.Rep3	64.33	-145.8	Free-living	Non-saline	Soil (non-saline)		411	602.779	5.99388	39.5209	0.223549	33	23
1030.TVF.Control.Loc2.D10.Rep4	64.33	-145.8	Free-living	Non-saline	Soil (non-saline)		435	743.386	5.62561	43.5786	0.225269	35	28
1030.TVF.Control.Loc2.D10.Rep5	64.33	-145.8	Free-living	Non-saline	Soil (non-saline)		482	716.549	6.78577	43.7955	0.188332	36	29
1030.TVF.Control.Loc3.D0.Rep4	64.33	-145.8	Free-living	Non-saline	Soil (non-saline)		473	628.122	6.61397	41.0603	0.435886	59	41
1030.TVF.Control.Loc4.D0.Rep1	64.33	-145.8	Free-living	Non-saline	Soil (non-saline)		721	1376.51	7.36351	59.7325	0.75058	96	52
1030.TVF.Control.Loc4.D10.Rep3	64.33	-145.8	Free-living	Non-saline	Soil (non-saline)		554	845.312	6.69962	57.0501	0.127501	38	21
1030.TVF.Control.Loc4.D10.Rep5	64.33	-145.8	Free-living	Non-saline	Soil (non-saline)		459	738.154	6.42273	47.6516	0.0453065	12	12
1030.TVF.Control.Loc5.D0.Rep1	64.33	-145.8	Free-living	Non-saline	Soil (non-saline)		432	707.519	6.33709	39.9256	0.296435	64	38
1030.TVF.Control.Loc5.D10.Rep2	64.33	-145.8	Free-living	Non-saline	Soil (non-saline)		343	524.788	5.95805	37.9918	0.113049	25	18
1031.CHDF1	45.05	-123.9	Free-living	Non-saline	Soil (non-saline)		771	1339.18	7.881	62.8244	0.562305	53	37
1031.CHDF2	45.04	-123.89	Free-living	Non-saline	Soil (non-saline)		747	1234.82	7.84257	57.9121	0.43499	62	38
1031.CHDF3	45.04	-123.89	Free-living	Non-saline	Soil (non-saline)		586	934.045	7.3853	52.1253	0.431221	43	27
1031.CHRA2	45.05	-123.89	Free-living	Non-saline	Soil (non-saline)		689	1034.14	7.8713	58.6413	0.541181	53	34
1031.CHRA3	45.04	-123.89	Free-living	Non-saline	Soil (non-saline)		692	1064.09	7.88538	58.11	0.38477	45	27
1031.HJDF.1	44.23	-122.19	Free-living	Non-saline	Soil (non-saline)		755	1500.79	7.24954	64.1306	0.314421	45	32
1031.HJDF2	44.23	-122.19	Free-living	Non-saline	Soil (non-saline)		813	1451.63	7.92052	67.4662	0.560632	80	45
1031.HJDF3	44.23	-122.16	Free-living	Non-saline	Soil (non-saline)		788	1334.28	7.89738	67.3291	1.11913	60	37
1031.HJRA.1	44.23	-122.19	Free-living	Non-saline	Soil (non-saline)		876	1497.02	7.98933	68.6539	0.639513	83	46
1031.HJRA2	44.23	-122.19	Free-living	Non-saline	Soil (non-saline)		854	1368.1	8.08668	68.3263	0.704874	66	40
1031.HJRA3	44.23	-122.16	Free-living	Non-saline	Soil (non-saline)		882	1503.2	8.13736	71.0036	0.941299	62	37
1033.Antarctic.soil.10A.2.1	-62.05	-58.24	Free-living	Non-saline	Soil (non-saline)		553	805.391	7.30748	59.6329	0.360232	68	43
1033.Antarctic.soil.3B.7.2	-62.05	-58.24	Free-living	Non-saline	Soil (non-saline)		231	334.121	5.22354	29.8326	0.43433	41	27
1033.Antarctic.soil.4C.6.4	-62.05	-58.24	Free-living	Non-saline	Soil (non-saline)		213	284.188	5.07411	27.4297	0.458803	37	22
1033.Antarctic.soil.5C.1.7	-62.05	-58.24	Free-living	Non-saline	Soil (non-saline)		327	481.412	5.81483	35.551	0.610187	40	28
1033.Antarctic.soil.9A.2.0	-62.05	-58.24	Free-living	Non-saline	Soil (non-saline)		72	74	5.48229	9.82795	0.731311	17	14
1034.CHA10	69.438	161.71	Free-living	Non-saline	Soil (non-saline)		770	1321.76	8.10687	74.9704	0.619761	72	40
1034.CHA11	69.438	161.71	Free-living	Non-saline	Soil (non-saline)		1049	1898.24	8.20363	94.2786	0.267659	57	36
1034.CHB10	69.435	161.714	Free-living	Non-saline	Soil (non-saline)		141	141.75	5.50468	21.1294	0.181939	45	35
1034.CHB2	69.435	161.714	Free-living	Non-saline	Soil (non-saline)		820	1235.72	7.86702	82.784	0.315972	51	31
1034.CHB6	69.435	161.714	Free-living	Non-saline	Soil (non-saline)		1188	1864.71	8.93632	107.772	0.506377	86	47
1034.CHB7	69.435	161.714	Free-living	Non-saline	Soil (non-saline)		501	735.745	6.38678	57.8362	0.356871	52	38
1034.CHC13	69.434	161.716	Free-living	Non-saline	Soil (non-saline)		1184	2301.1	8.53792	103.734	0.424733	83	48
1034.CHC2	69.434	161.716	Free-living	Non-saline	Soil (non-saline)		139	139	6.02297	22.8769	0.0747936	14	11
1034.CHC3	69.434	161.716	Free-living	Non-saline	Soil (non-saline)		759	1207.3	7.95742	60.1716	0.351902	65	44
1034.CHD10	69.446	161.752	Free-living	Non-saline	Soil (non-saline)		1018	1692.1	8.47017	85.1126	0.376694	77	42
1034.CHD11	69.446	161.752	Free-living	Non-saline	Soil (non-saline)		304	456.625	6.12355	41.3443	0.128719	36	25
1034.CHD9	69.446	161.752	Free-living	Non-saline	Soil (non-saline)		998	1703.47	8.4984	83.6511	0.404673	84	47
1034.CHF10	69.4424	161.756	Free-living	Non-saline	Soil (non-saline)		1297	2008.61	9.244	103.856	0.457968	88	46
1034.CHF11	69.4424	161.756	Free-living	Non-saline	Soil (non-saline)		264	285.368	6.62276	35.4036	0.236818	34	23
1034.CHF2	69.442	161.756	Free-living	Non-saline	Soil (non-saline)		341	519.643	6.1957	42.5811	0.46613	34	26
1034.CHF5	69.442	161.756	Free-living	Non-saline	Soil (non-saline)		865	1383.06	8.06656	82.754	0.573917	57	33
1034.CHF6	69.442	161.756	Free-living	Non-saline	Soil (non-saline)		977	1756.24	8.32871	87.646	0.514622	90	50
1034.CHF7	69.4424	161.756	Free-living	Non-saline	Soil (non-saline)		1072	1725.95	8.63844	90.8149	0.496492	78	49
1034.CHG3	68.7478	161.595	Free-living	Non-saline	Soil (non-saline)		425	592.608	6.30137	54.8758	0.120014	23	19
1034.CHI2	68.7479	161.601	Free-living	Non-saline	Soil (non-saline)		804	1279.19	7.52044	74.4001	0.262158	49	33
1034.CHI4	68.7479	161.601	Free-living	Non-saline	Soil (non-saline)		883	1449.17	8.0266	76.8653	0.335795	52	35
1034.ZKA2	74.482	-20.5317	Free-living	Non-saline	Soil (non-saline)		1063	1902.18	8.45819	89.8903	0.47204	71	40
1034.ZKA4	74.482	-20.5317	Free-living	Non-saline	Soil (non-saline)		1022	1691.07	8.44812	95.3707	0.370907	52	35
1034.ZKB1	74.482	-20.5321	Free-living	Non-saline	Soil (non-saline)		1063	1794.69	8.66285	89.9861	0.423624	56	40
1034.ZKD2	74.4804	-20.5573	Free-living	Non-saline	Soil (non-saline)		169	172.75	5.71479	27.0313	0.68163	22	19
1034.ZKE4	74.48	-20.557	Free-living	Non-saline	Soil (non-saline)		43	43.3333	4.66544	9.62336	0.344319	7	7
1034.ZKH2	74.4626	-20.5464	Free-living	Non-saline	Soil (non-saline)		117	120.333	6.20747	17.5257	0.35617	19	16
1034.ZKH4	74.4625	-20.5459	Free-living	Non-saline	Soil (non-saline)		145	147.333	6.18165	22.6738	0.311297	41	33
1035.UQ040	-78.014	164.031	Free-living	Non-saline	Soil (non-saline)		591	771.143	7.57872	56.9779	0.554862	78	45
1035.UQ089	-78.023	164.094	Free-living	Non-saline	Soil (non-saline)		326	495.467	6.11967	32.8989	0.524157	21	17
1035.UQ11007	-78.152	163.816	Free-living	Non-saline	Soil (non-saline)		313	434.727	5.72377	31.1074	0.663046	32	17
1035.UQ11012	-78.139	163.774	Free-living	Non-saline	Soil (non-saline)		225	237.158	6.3115	22.8837	0.453784	21	16
1035.UQ11017	-78.151	163.768	Free-living	Non-saline	Soil (non-saline)		220	291.079	5.08433	26.7402	0.239122	22	14
1035.UQ11108.1.6	-78.141	163.73	Free-living	Non-saline	Soil (non-saline)		292	322.447	5.96396	30.2306	0.389341	32	19
1035.UQ11126.0.3	-78.122	163.671	Free-living	Non-saline	Soil (non-saline)		306	331.625	6.92346	32.6133	0.585678	39	25
1035.UQ134	-78.031	163.717	Free-living	Non-saline	Soil (non-saline)		385	535.048	6.10426	35.3924	0.808424	65	35
1035.UQ223	-78.047	164.011	Free-living	Non-saline	Soil (non-saline)		228	236.636	6.32867	28.3038	0.402791	33	24
1035.UQ291	-78.058	163.822	Free-living	Non-saline	Soil (non-saline)		323	509.07	5.98099	32.4499	0.327489	34	23
1035.UQ311	-78.061	164.053	Free-living	Non-saline	Soil (non-saline)		260	357.676	5.56594	27.1199	0.128936	24	18
1035.UQ361	-78.066	163.766	Free-living	Non-saline	Soil (non-saline)		470	679.042	6.86244	59.1854	0.722089	37	25
1035.UQ382	-78.07	163.765	Free-living	Non-saline	Soil (non-saline)		669	1037.56	7.76404	67.2275	0.47325	77	38
1035.UQ422	-78.074	163.786	Free-living	Non-saline	Soil (non-saline)		332	437.726	5.97075	37.0131	0.334022	35	22
1035.UQ510	-78.092	164.3	Free-living	Non-saline	Soil (non-saline)		142	158.714	5.24026	19.2603	0.0439866	8	7
1035.UQ599	-78.119	163.707	Free-living	Non-saline	Soil (non-saline)		389	540.041	6.04092	39.799	0.206838	31	21
1035.UQ832	-78.047	164.067	Free-living	Non-saline	Soil (non-saline)		293	382.267	5.62814	30.2679	0.384322	40	27
1035.UQ845	-78.058	163.847	Free-living	Non-saline	Soil (non-saline)		281	462.667	5.55118	29.5671	0.291537	46	25
1035.UQ856	-78.073	163.792	Free-living	Non-saline	Soil (non-saline)		266	343.341	5.51355	28.5109	0.363726	29	20
1035.UQ858	-78.074	163.892	Free-living	Non-saline	Soil (non-saline)		386	479.348	6.00704	40.2836	0.750135	62	35
1035.UQ862	-78.075	164.102	Free-living	Non-saline	Soil (non-saline)		300	437.565	5.57389	30.5235	0.268518	21	14
1035.UQ863	-78.078	164.129	Free-living	Non-saline	Soil (non-saline)		276	369.519	5.41618	30.1114	0.455576	39	21
1035.UQ866	-78.079	164.115	Free-living	Non-saline	Soil (non-saline)		322	397.053	5.34408	37.9238	0.385942	37	22
1035.UQ867	-78.078	164.121	Free-living	Non-saline	Soil (non-saline)		430	650.135	6.21402	47.24	0.576347	50	26
1035.UQ870	-78.078	164.093	Free-living	Non-saline	Soil (non-saline)		280	361.278	5.94795	28.3279	0.379986	39	27
1035.UQ872	-78.083	164.12	Free-living	Non-saline	Soil (non-saline)		187	283	4.62137	20.9052	0.153188	17	10
1035.UQ878	-78.087	164.084	Free-living	Non-saline	Soil (non-saline)		247	371.028	5.2324	24.9818	0.165187	19	15
1035.UQ888	-78.135	164.131	Free-living	Non-saline	Soil (non-saline)		172	260.667	5.3411	19.4501	0.0804352	16	11
1035.UQ892	-78.047	163.704	Free-living	Non-saline	Soil (non-saline)		579	825.695	7.36515	56.2323	0.507249	86	51
1036.A.Ac.2.1.s.4.1.sequences	64.49	-157.75	Free-living	Non-saline	Soil (non-saline)		710	1144.92	7.76854	66.2066	0.664347	39	28
1036.A.Ac.2.2.s.4.1.sequences.r	64.49	-157.75	Free-living	Non-saline	Soil (non-saline)		735	1260.61	7.72645	70.1354	0.501439	45	27
1036.A.C.2.1.s.4.1.sequences	64.49	-157.75	Free-living	Non-saline	Soil (non-saline)		773	1362.88	7.63363	72.9478	0.671768	45	30
1036.A.C.2.1.s.4.1.sequences.r	64.49	-157.75	Free-living	Non-saline	Soil (non-saline)		736	1176	7.6697	67.4472	0.567365	36	27
1036.A.N.7.1.s.4.1.sequences	64.49	-157.75	Free-living	Non-saline	Soil (non-saline)		823	1306.35	7.96245	78.2343	0.626316	43	31
1036.A.V.2.2.s.4.1.sequences	64.49	-157.75	Free-living	Non-saline	Soil (non-saline)		771	1364.61	7.6695	71.8785	0.733815	47	33
1036.B.Ac.14.1.s.4.1.sequences	64.49	-157.75	Free-living	Non-saline	Soil (non-saline)		463	775.017	6.75129	54.4443	0.864928	30	22
1036.B.Ac.2.2.s.4.1.sequences	64.49	-157.75	Free-living	Non-saline	Soil (non-saline)		613	966.333	7.2563	65.0732	0.649028	19	15
1036.B.Ac.7.1.s.4.1.sequences	64.49	-157.75	Free-living	Non-saline	Soil (non-saline)		594	1109.67	7.12037	69.3123	0.655227	31	22
1036.B.Ac.7.2.s.4.1.sequences	64.49	-157.75	Free-living	Non-saline	Soil (non-saline)		590	916.041	7.23327	68.1549	0.605484	24	19
1036.B.C.2.2.s.4.1.sequences	64.49	-157.75	Free-living	Non-saline	Soil (non-saline)		559	941.512	7.03726	63.369	0.640775	22	17
1036.B.C.21.1.s.4.1.sequences	64.49	-157.75	Free-living	Non-saline	Soil (non-saline)		492	850.538	5.92485	56.9151	1.68782	31	21
1036.B.C.7.1.s.4.1.sequences	64.49	-157.75	Free-living	Non-saline	Soil (non-saline)		577	843.635	7.22385	69.1485	0.508351	17	14
1036.B.C.7.2.s.4.1.sequences	64.49	-157.75	Free-living	Non-saline	Soil (non-saline)		574	878.421	7.06894	62.718	0.523893	28	21
1036.B.N.14.1.s.4.1.sequences	64.49	-157.75	Free-living	Non-saline	Soil (non-saline)		612	1030.6	7.05801	75.1323	0.563166	17	13
1036.B.N.2.2.s.4.1.sequences	64.49	-157.75	Free-living	Non-saline	Soil (non-saline)		555	906.647	7.01903	67.0354	0.460791	14	11
1036.B.N.21.1.s.4.1.sequences	64.49	-157.75	Free-living	Non-saline	Soil (non-saline)		608	1054.47	7.14156	68.2227	0.576623	26	18
1036.P.Ac.14.1.s.4.1.sequences	64.49	-157.75	Free-living	Non-saline	Soil (non-saline)		485	816.2	6.74083	58.3206	0.323286	37	27
1036.P.Ac.2.1.s.4.1.sequences	64.49	-157.75	Free-living	Non-saline	Soil (non-saline)		521	891.588	7.16381	61.5331	0.78054	40	29
1036.P.Ac.7.2.s.4.1.sequences	64.49	-157.75	Free-living	Non-saline	Soil (non-saline)		458	650.962	6.64459	53.976	1.00375	28	22
1036.P.C.14.1.s.4.1.sequences	64.49	-157.75	Free-living	Non-saline	Soil (non-saline)		519	936.403	6.98131	62.4403	0.522782	38	27
1036.P.C.14.2.s.4.1.sequences	64.49	-157.75	Free-living	Non-saline	Soil (non-saline)		451	780	6.69933	52.2727	0.389043	35	25
1036.P.C.2.1.s.4.1.sequences	64.49	-157.75	Free-living	Non-saline	Soil (non-saline)		517	740.333	7.18177	60.2251	0.953787	38	25
1036.P.C.21.2.s.4.1.sequences	64.49	-157.75	Free-living	Non-saline	Soil (non-saline)		422	701.016	5.29458	53.0188	0.131891	31	22
1036.P.C.7.2.s.4.1.sequences	64.49	-157.75	Free-living	Non-saline	Soil (non-saline)		522	799.785	7.07427	62.664	0.620849	40	28
1036.P.N.14.2.s.4.1.sequences	64.49	-157.75	Free-living	Non-saline	Soil (non-saline)		481	706.857	6.93289	56.3376	0.846513	39	27
1036.P.N.2.1.s.4.1.sequences	64.49	-157.75	Free-living	Non-saline	Soil (non-saline)		499	719.577	7.20397	57.7034	0.816002	34	25
1036.P.N.7.2.s.4.1.sequences	64.49	-157.75	Free-living	Non-saline	Soil (non-saline)		475	716.899	6.90358	56.9208	1.00362	39	28
1037.IDF1.OM2C0.MIN	50.85	-120.42	Free-living	Non-saline	Soil (non-saline)		833	1513.88	7.90069	69.6783	0.837832	88	52
1037.IDF1.OM2C0.ORG	50.85	-120.42	Free-living	Non-saline	Soil (non-saline)		960	1579.1	8.40369	73.3891	0.53695	143	67
1037.IDF1.REF.MIN	50.85	-120.42	Free-living	Non-saline	Soil (non-saline)		770	1287.79	7.49556	66.7241	0.411324	65	39
1037.IDF1.REF.ORG	50.85	-120.42	Free-living	Non-saline	Soil (non-saline)		654	991.049	7.26076	48.2168	0.358753	91	56
1037.IDF2.OM2C0.MIN	50.93	-120.3	Free-living	Non-saline	Soil (non-saline)		835	1529.08	7.77398	75.312	0.553332	106	51
1037.IDF2.OM2C0.ORG	50.93	-120.3	Free-living	Non-saline	Soil (non-saline)		916	1449.04	8.38655	65.8585	0.708997	186	74
1037.IDF2.REF.MIN	50.93	-120.3	Free-living	Non-saline	Soil (non-saline)		793	1348.12	7.75114	64.7522	0.551618	116	57
1037.IDF2.REF.ORG	50.93	-120.3	Free-living	Non-saline	Soil (non-saline)		891	1478.72	8.23244	64.9628	0.62704	150	72
1037.IDF3.OM2C0.MIN	50.9	-120.35	Free-living	Non-saline	Soil (non-saline)		891	1665.18	8.03058	79.7308	0.60754	121	52
1037.IDF3.OM2C0.ORG	50.9	-120.35	Free-living	Non-saline	Soil (non-saline)		809	1278.31	7.89026	57.6394	0.683718	155	67
1037.IDF3.REF.MIN	50.9	-120.35	Free-living	Non-saline	Soil (non-saline)		857	1748.01	7.76797	73.6091	0.298666	80	46
1037.IDF3.REF.ORG	50.9	-120.35	Free-living	Non-saline	Soil (non-saline)		818	1254.88	8.1238	58.8994	0.581757	144	63
1037.SBS1.OM2C0.MIN	54.37	-122.62	Free-living	Non-saline	Soil (non-saline)		595	1039.05	7.20838	57.0953	0.287558	45	32
1037.SBS1.OM2C0.ORG	54.37	-122.62	Free-living	Non-saline	Soil (non-saline)		703	1024.8	7.43241	54.7711	0.556087	66	43
1037.SBS1.REF.MIN	54.37	-122.62	Free-living	Non-saline	Soil (non-saline)		636	1060.78	7.22747	54.263	0.217162	35	27
1037.SBS1.REF.ORG	54.37	-122.62	Free-living	Non-saline	Soil (non-saline)		711	1040.96	7.56591	58.6072	0.78823	99	54
1037.SBS2.OM2C0.MIN	54.62	-126.3	Free-living	Non-saline	Soil (non-saline)		707	1232.03	7.19911	66.3475	0.245037	45	30
1037.SBS2.OM2C0.ORG	54.62	-126.3	Free-living	Non-saline	Soil (non-saline)		695	976.074	7.17342	51.8089	0.305451	69	48
1037.SBS2.REF.MIN	54.62	-126.3	Free-living	Non-saline	Soil (non-saline)		654	1056.93	7.47346	62.4784	0.140534	29	26
1037.SBS2.REF.ORG	54.62	-126.3	Free-living	Non-saline	Soil (non-saline)		589	962.8	6.63162	52.8152	0.414049	49	33
1037.SBS3.OM2C0.MIN	52.32	-121.92	Free-living	Non-saline	Soil (non-saline)		789	1443.89	7.56386	69.3722	0.533899	79	42
1037.SBS3.OM2C0.ORG	52.32	-121.92	Free-living	Non-saline	Soil (non-saline)		939	1505.17	8.39678	67.3894	0.635463	130	59
1037.SBS3.REF.MIN	52.32	-121.92	Free-living	Non-saline	Soil (non-saline)		1144	2017.92	8.59274	98.8372	0.708128	123	56
1037.SBS3.REF.ORG	52.32	-121.92	Free-living	Non-saline	Soil (non-saline)		992	1765.52	8.41953	77.0213	0.56837	114	59
1038.CH1	45.06	-123.94	Free-living	Non-saline	Soil (non-saline)		616	944.76	7.29043	54.1481	0.508542	42	24
1038.CH2	45.06	-123.94	Free-living	Non-saline	Soil (non-saline)		600	956.891	7.27835	55.0925	0.461776	56	36
1038.CH3	45.07	-123.94	Free-living	Non-saline	Soil (non-saline)		594	1123.85	7.18273	54.3162	0.364682	34	23
1038.DC1	44.39	-122.14	Free-living	Non-saline	Soil (non-saline)		828	1405.99	7.81767	70.9077	0.240764	56	40
1038.DC2	44.39	-122.14	Free-living	Non-saline	Soil (non-saline)		858	1528.89	7.81008	75.3548	0.448537	73	42
1038.DC3	44.39	-122.14	Free-living	Non-saline	Soil (non-saline)		725	1194.62	7.52427	62.6517	0.513884	77	38
1038.DIRT08	44.23	-122.22	Free-living	Non-saline	Soil (non-saline)		712	1287.03	7.43113	60.4074	0.450426	61	38
1038.DIRT12	44.23	-122.22	Free-living	Non-saline	Soil (non-saline)		788	1363.39	7.8358	65.6342	0.673951	64	43
1038.DIRT14	44.23	-122.22	Free-living	Non-saline	Soil (non-saline)		788	1427.07	7.39795	69.6813	0.368445	48	33
1038.HR1	43.92	-121.02	Free-living	Non-saline	Soil (non-saline)		1019	1733.47	8.58025	76.3526	1.18136	150	67
1038.HR2	43.92	-121.02	Free-living	Non-saline	Soil (non-saline)		1007	1843.22	8.50733	77.3013	1.00429	169	83
1038.HR3	43.91	-121.02	Free-living	Non-saline	Soil (non-saline)		986	1495.59	8.63683	67.9895	1.00049	174	68
1038.MF1	44.63	-123.32	Free-living	Non-saline	Soil (non-saline)		835	1343.1	7.89117	66.4818	0.585012	94	54
1038.MF2.1	44.63	-123.32	Free-living	Non-saline	Soil (non-saline)		847	1325.43	7.88688	72.2792	0.338531	103	51
1038.MF2.2	44.62	-123.32	Free-living	Non-saline	Soil (non-saline)		836	1361.78	7.45569	61.3259	0.4871	73	41
1038.MR1	44.5	-121.63	Free-living	Non-saline	Soil (non-saline)		990	1790.38	8.32347	79.5962	0.853162	116	56
1038.MR2	44.5	-121.63	Free-living	Non-saline	Soil (non-saline)		954	1825.5	8.16966	82.1296	0.539103	126	63
1038.MR3	44.49	-121.63	Free-living	Non-saline	Soil (non-saline)		957	1657.52	8.24169	78.3313	0.652582	112	55
1038.SP1	44.41	-121.8	Free-living	Non-saline	Soil (non-saline)		1006	1913.66	8.4689	92.0364	0.566865	133	65
1038.SP2	44.42	-121.79	Free-living	Non-saline	Soil (non-saline)		857	1446.71	8.11334	83.7531	0.611249	93	54
1038.SP3	44.42	-121.85	Free-living	Non-saline	Soil (non-saline)		724	1161	7.6246	65.7199	0.737843	77	39
1043.Hopland.14C.BC.TP1.02	38.99	-123.07	Free-living	Non-saline	Soil (non-saline)		949	1727.76	7.58102	79.2305	0.817518	110	53
1043.Hopland.14C.Control.TP1.02	38.99	-123.07	Free-living	Non-saline	Soil (non-saline)		899	1694.44	7.3811	74.4168	0.780896	126	61
1043.Hopland.14C.Control.TP1.03	38.99	-123.07	Free-living	Non-saline	Soil (non-saline)		812	1462.8	7.26271	67.3716	0.760384	156	63
1043.Hopland.14C.Control.TP1.04	38.99	-123.07	Free-living	Non-saline	Soil (non-saline)		966	1661.83	7.66764	80.1597	0.734441	110	57
1043.Hopland.14C.Wood.TP1.01	38.99	-123.07	Free-living	Non-saline	Soil (non-saline)		867	1510.57	7.77407	70.8016	1.04477	160	69
1043.Hopland.14C.Wood.TP1.04	38.99	-123.07	Free-living	Non-saline	Soil (non-saline)		821	1569.14	7.55808	72.3537	1.00113	150	67
1043.Hopland.20C.BC.TP1.01	38.99	-123.07	Free-living	Non-saline	Soil (non-saline)		908	1810.65	7.23178	79.5906	0.852788	103	52
1043.Hopland.20C.BC.TP1.02	38.99	-123.07	Free-living	Non-saline	Soil (non-saline)		846	1687.51	7.23002	74.523	0.828978	107	52
1043.Hopland.20C.BC.TP1.03	38.99	-123.07	Free-living	Non-saline	Soil (non-saline)		868	1579.36	7.11542	73.3062	0.842053	92	49
1043.Hopland.20C.Control.TP1.02	38.99	-123.07	Free-living	Non-saline	Soil (non-saline)		876	1635.72	7.33257	73.9651	0.838646	86	44
1043.Hopland.20C.Wood.TP1.02	38.99	-123.07	Free-living	Non-saline	Soil (non-saline)		818	1500.79	7.28648	69.4902	1.14509	189	70
1043.Hopland.20C.Wood.TP1.03	38.99	-123.07	Free-living	Non-saline	Soil (non-saline)		912	1582.85	7.69767	74.2756	0.962187	137	62
1043.Hopland.20C.Wood.TP1.04	38.99	-123.07	Free-living	Non-saline	Soil (non-saline)		901	1636.21	7.59648	73.3875	1.18985	163	68
1043.Start.Hopland.20C.T0.04	38.99	-123.07	Free-living	Non-saline	Soil (non-saline)		787	1448.67	7.10011	66.5965	1.08194	116	57
1043.Tabonuco.20C.BC.TP1.01	18.13	-66.93	Free-living	Non-saline	Soil (non-saline)		483	822.296	6.53137	49.5723	2.72935	54	31
1043.Tabonuco.20C.BC.TP1.03	18.13	-66.93	Free-living	Non-saline	Soil (non-saline)		370	634.273	5.5189	38.6579	2.37661	53	29
1043.Tabonuco.20C.Control.TP1.04	18.13	-66.93	Free-living	Non-saline	Soil (non-saline)		373	684.25	5.65899	39.7218	2.43471	44	25
1043.Tabonuco.20C.Start.T0.02	18.13	-66.93	Free-living	Non-saline	Soil (non-saline)		380	642.889	5.96388	44.3197	11.5594	40	25
1043.Tabonuco.20C.Wood.TP1.03	18.13	-66.93	Free-living	Non-saline	Soil (non-saline)		488	772.038	6.48846	49.6053	2.25821	68	35
1043.Tabonuco.20C.Wood.TP1.04	18.13	-66.93	Free-living	Non-saline	Soil (non-saline)		467	740.625	6.26615	46.5732	2.40551	58	34
1043.Tabonuco.26C.BC.TP1.01	18.13	-66.93	Free-living	Non-saline	Soil (non-saline)		541	828.602	6.99006	52.5696	2.11938	69	39
1043.Tabonuco.26C.BC.TP1.04	18.13	-66.93	Free-living	Non-saline	Soil (non-saline)		469	670.658	6.63004	46.2415	2.47319	62	36
1043.Tabonuco.26C.Control.TP1.01	18.13	-66.93	Free-living	Non-saline	Soil (non-saline)		409	767.438	5.78975	42.9669	2.05221	53	29
1043.Tabonuco.26C.Control.TP1.02	18.13	-66.93	Free-living	Non-saline	Soil (non-saline)		471	789.224	6.37809	47.1336	2.82179	57	31
1043.Tabonuco.26C.Start.T0.03	18.13	-66.93	Free-living	Non-saline	Soil (non-saline)		388	580.239	6.03276	44.9892	10.4364	41	21
1043.Tabonuco.26C.Start.T0.04	18.13	-66.93	Free-living	Non-saline	Soil (non-saline)		484	729.523	6.68963	53.2687	7.38027	51	31
1043.Tabonuco.26C.Wood.TP1.03	18.13	-66.93	Free-living	Non-saline	Soil (non-saline)		449	660.986	6.53523	43.7781	2.35533	58	35
1043.Tabonuco.26C.Wood.TP1.04	18.13	-66.93	Free-living	Non-saline	Soil (non-saline)		457	782.444	6.40626	42.0275	2.42847	72	40
1289.KH1	31.078	-97.39	Free-living	Non-saline	Soil (non-saline)		984	1918.52	8.09294	84.5188	0.792466	163	68
1289.KH15	31.078	-97.39	Free-living	Non-saline	Soil (non-saline)		984	1823.53	8.35489	82.3903	0.925265	186	72
1289.KH17	31.078	-97.39	Free-living	Non-saline	Soil (non-saline)		1016	1845.64	8.55823	82.4823	1.09617	266	84
1289.KH2	31.078	-97.39	Free-living	Non-saline	Soil (non-saline)		999	1761.02	8.15148	83.4207	1.12723	225	83
1289.KH21	31.078	-97.39	Free-living	Non-saline	Soil (non-saline)		975	1546.94	8.24886	73.7866	1.21203	250	79
1289.KH24	31.078	-97.39	Free-living	Non-saline	Soil (non-saline)		979	1611.84	8.23452	82.1285	0.960538	188	78
1289.KH25	31.078	-97.39	Free-living	Non-saline	Soil (non-saline)		951	1785.75	8.37564	77.7998	1.3644	283	91
1289.KH3	31.078	-97.39	Free-living	Non-saline	Soil (non-saline)		1011	1902.84	8.19951	86.4475	0.799956	181	75
1289.KH31	31.078	-97.39	Free-living	Non-saline	Soil (non-saline)		935	1577.81	8.23196	78.5029	0.70998	184	74
1289.KH36	31.078	-97.39	Free-living	Non-saline	Soil (non-saline)		940	1499	8.39682	82.137	1.0497	224	86
1289.KH4	31.078	-97.39	Free-living	Non-saline	Soil (non-saline)		927	1664.41	8.3831	73.1764	1.0906	230	82
1289.KH41	31.078	-97.39	Free-living	Non-saline	Soil (non-saline)		942	1557.73	8.15232	79.9626	0.831436	170	70
1289.KH43	31.078	-97.39	Free-living	Non-saline	Soil (non-saline)		850	1459.46	8.02911	72.4281	0.753176	190	73
1289.KH45	31.078	-97.39	Free-living	Non-saline	Soil (non-saline)		937	1675.36	8.23227	78.5053	0.946678	187	75
1289.KH46	31.078	-97.39	Free-living	Non-saline	Soil (non-saline)		883	1520.5	8.15508	75.366	0.823127	207	80
1289.KH48	31.078	-97.39	Free-living	Non-saline	Soil (non-saline)		888	1510.75	8.02833	74.5727	0.804097	176	72
1289.KH50	31.078	-97.39	Free-living	Non-saline	Soil (non-saline)		966	1563.22	8.34325	77.2074	0.989244	226	79
1289.KH51	31.078	-97.39	Free-living	Non-saline	Soil (non-saline)		1001	1653.9	8.40194	85.2768	0.911021	208	76
1289.KH52	31.078	-97.39	Free-living	Non-saline	Soil (non-saline)		874	1451.09	8.15939	74.5162	1.04811	221	79
1289.KH53	31.078	-97.39	Free-living	Non-saline	Soil (non-saline)		1039	1949.02	8.69528	80.5961	0.972603	228	79
1289.KH54	31.078	-97.39	Free-living	Non-saline	Soil (non-saline)		1087	2024.64	8.45124	91.732	0.819816	141	62
1289.KH57	31.078	-97.39	Free-living	Non-saline	Soil (non-saline)		861	1439.76	8.12511	69.9228	0.827745	162	72
1289.KH58	31.078	-97.39	Free-living	Non-saline	Soil (non-saline)		946	1445.94	8.41554	77.8114	1.01319	217	77
1289.KH59	31.078	-97.39	Free-living	Non-saline	Soil (non-saline)		879	1503.31	8.17689	75.3445	0.779534	171	71
1289.KH6	31.078	-97.39	Free-living	Non-saline	Soil (non-saline)		1001	1740.63	8.4118	78.4268	0.99938	253	86
1289.KH60	31.078	-97.39	Free-living	Non-saline	Soil (non-saline)		1042	1822.02	8.51819	85.0825	1.13446	216	81
1289.KH61	31.078	-97.39	Free-living	Non-saline	Soil (non-saline)		938	1675.61	8.30828	80.0466	0.951211	239	75
1289.KH8	31.078	-97.39	Free-living	Non-saline	Soil (non-saline)		1000	1970.2	8.23345	89.8353	0.787011	141	66
1521.Abi.I.s.6.1.sequences	68.35	18.67	Free-living	Non-saline	Soil (non-saline)		515	548.692	7.68578	48.71	0.871547	129	67
1521.AR1.s.6.1.sequences	-27.73	-55.68	Free-living	Non-saline	Soil (non-saline)		586	996.455	5.76372	53.2961	1.17281	104	50
1521.CO3.s.6.1.sequences	40.8	-104.83	Free-living	Non-saline	Soil (non-saline)		997	1823.37	7.97617	76.6383	0.907333	149	65
1521.DF1.M.s.6.1.sequences	35.97	-79.08	Free-living	Non-saline	Soil (non-saline)		998	1771.64	7.14931	81.0374	0.696603	118	57
1521.EB021.s.6.1.sequences	-77.52	162.89	Free-living	Non-saline	Soil (non-saline)		282	430.75	5.651	33.8255	0.51051	33	15
1521.EB024.s.6.1.sequences	-77.53	161.7	Free-living	Non-saline	Soil (non-saline)		503	712.289	6.72555	50.1706	0.342039	45	27
1521.EB032.s.6.1.sequences	-3.34	36.51	Free-living	Non-saline	Soil (non-saline)		753	966.723	8.11831	63.6775	1.80976	158	65
1521.EB044.s.6.1.sequences	-3.38	36.56	Free-living	Non-saline	Soil (non-saline)		1027	1738.36	8.63924	81.3642	0.929725	131	61
1521.EB046.s.6.1.sequences	-3.37	36.55	Free-living	Non-saline	Soil (non-saline)		1149	1632	8.88852	90.4367	1.43743	99	48
1521.EB048.s.6.1.sequences	-3.34	36.55	Free-living	Non-saline	Soil (non-saline)		901	1298.42	8.39075	75.7364	2.0697	126	55
1521.EB057.s.6.1.sequences	-3.33	36.58	Free-living	Non-saline	Soil (non-saline)		1159	2169.83	8.62418	90.004	1.22021	193	73
1521.EB059.s.6.1.sequences	-6.93	36.09	Free-living	Non-saline	Soil (non-saline)		1230	1741.5	9.04877	86.9455	1.2741	203	73
1521.EB077.s.6.1.sequences	-6.91	36.14	Free-living	Non-saline	Soil (non-saline)		1206	1563.85	9.20667	90.4084	1.20126	213	84
1521.EB101.s.6.1.sequences	-6.09	36.46	Free-living	Non-saline	Soil (non-saline)		1050	1805.17	8.47858	79.4143	1.79234	277	80
1521.EB119.s.6.1.sequences	-6.08	36.51	Free-living	Non-saline	Soil (non-saline)		880	1454.93	8.01542	74.5971	0.988803	140	59
1521.EB120.s.6.1.sequences	-6.08	36.51	Free-living	Non-saline	Soil (non-saline)		516	559.029	7.81226	47.6652	1.32199	81	45
1521.EB126.s.6.1.sequences	-5.35	37.45	Free-living	Non-saline	Soil (non-saline)		912	1042.28	8.0682	69.2508	1.09584	150	63
1521.EB128.s.6.1.sequences	-5.33	37.45	Free-living	Non-saline	Soil (non-saline)		887	1393.98	7.43686	67.765	0.943169	167	71
1521.EB132.s.6.1.sequences	-5.38	37.47	Free-living	Non-saline	Soil (non-saline)		1058	1780.27	8.36317	87.3788	2.08818	156	67
1521.GB5.s.6.1.sequences	39.35	-111.58	Free-living	Non-saline	Soil (non-saline)		1018	1879.77	8.12908	83.3695	0.763182	155	67
1521.HI2.s.6.1.sequences	20.08	-155.7	Free-living	Non-saline	Soil (non-saline)		1169	2163.76	8.21904	99.1435	0.856378	179	69
1521.HI4.s.6.1.sequences	20.08	-155.7	Free-living	Non-saline	Soil (non-saline)		657	1000.78	7.57719	67.0495	3.60963	72	39
1521.IT1.s.6.1.sequences	47.17	-95.17	Free-living	Non-saline	Soil (non-saline)		928	1642.61	8.18952	81.4455	0.700007	105	57
1521.NTP26.s.6.1.sequences	44.12	-96.15	Free-living	Non-saline	Soil (non-saline)		832	1442.83	7.12243	67.9484	0.697911	134	58
1521.NTP38.s.6.1.sequences	47.73	-96.82	Free-living	Non-saline	Soil (non-saline)		866	1357.26	7.96475	74.2358	0.893723	110	52
1521.NTP4.s.6.1.sequences	36.62	-95.27	Free-living	Non-saline	Soil (non-saline)		857	1618.67	6.78143	69.326	0.91611	101	53
1521.SP1.s.6.1.sequences	36.5	-118.7	Free-living	Non-saline	Soil (non-saline)		1254	2262	8.81937	93.1131	0.888752	177	70
1521.SR1.s.6.1.sequences	34.7	-120.05	Free-living	Non-saline	Soil (non-saline)		1099	1804.65	8.45727	82.2614	0.609161	117	59
1521.Too.3.s.6.1.sequences	68.63	-149.72	Free-living	Non-saline	Soil (non-saline)		267	277.5	6.49429	32.114	0.888281	64	41
1521.Wetland.soil.s.8.1.sequences	45.56	-73.13	Free-living	Non-saline	Soil (non-saline)		1579	2693.84	9.60702	132.612	0.737902	95	50
1526.Halls2R1	37.473	-110.709	Free-living	Non-saline	Soil (non-saline)		493	731.13	6.2135	48.0053	0.418966	100	51
1526.Halls4R2	37.472	-110.709	Free-living	Non-saline	Soil (non-saline)		462	542.63	7.36941	40.5727	0.353876	69	41
1526.Halls6R1	37.472	-110.71	Free-living	Non-saline	Soil (non-saline)		839	1035.54	8.48403	64.2051	0.968228	129	59
1526.Halls8R2	37.471	-110.71	Free-living	Non-saline	Soil (non-saline)		938	1242.31	8.63707	68.7726	1.04138	112	61
1526.Halls9R2	37.471	-110.71	Free-living	Non-saline	Soil (non-saline)		1035	1474	8.53235	80.3471	1.1484	126	59
1526.HCanyon0R2	37.552	-110.675	Free-living	Non-saline	Soil (non-saline)		1124	2224.66	8.57476	123.033	0.419325	75	44
1526.HCanyon12R1	37.55	-110.676	Free-living	Non-saline	Soil (non-saline)		879	1332.36	8.43037	64.3114	1.5642	164	67
1526.HCanyon12R2	37.55	-110.676	Free-living	Non-saline	Soil (non-saline)		944	1246.13	8.42545	70.3253	1.01264	146	59
1526.HCanyon1R3	37.552	-110.675	Free-living	Non-saline	Soil (non-saline)		1107	1928.44	7.80648	111.164	0.16811	114	50
1526.HCanyon3R3	37.551	-110.676	Free-living	Non-saline	Soil (non-saline)		978	1617.37	8.42753	82.6216	1.25187	146	64
1526.HCanyon4R2	37.551	-110.677	Free-living	Non-saline	Soil (non-saline)		1158	1835.67	9.04027	93.7674	1.73875	124	63
1526.HCanyon5R2	37.551	-110.677	Free-living	Non-saline	Soil (non-saline)		1123	1751.65	8.84593	87.62	1.57754	127	62
1526.HCanyon5R3	37.551	-110.677	Free-living	Non-saline	Soil (non-saline)		1040	1700.05	8.45062	80.162	0.947436	142	62
1526.HCanyon6R3	37.55	-110.677	Free-living	Non-saline	Soil (non-saline)		1127	1661.2	8.941	83.7331	0.816942	140	58
1526.HCanyon7R1	37.55	-110.677	Free-living	Non-saline	Soil (non-saline)		1013	1604.62	8.5543	80.6316	1.00017	161	66
1526.HCanyon7R2	37.55	-110.677	Free-living	Non-saline	Soil (non-saline)		1155	1862.06	8.80216	91.9445	1.10414	182	77
1526.HCanyon7R3	37.55	-110.677	Free-living	Non-saline	Soil (non-saline)		1020	1546.17	8.55169	76.5351	1.16214	160	73
1526.Stillton0R3	37.495	-110.7	Free-living	Non-saline	Soil (non-saline)		1188	1839.42	8.93816	128.011	0.748424	87	54
1526.Stillton10R1	37.502	-110.699	Free-living	Non-saline	Soil (non-saline)		545	849.585	7.30249	46.7428	0.3955	53	36
1526.Stillton10R2	37.502	-110.699	Free-living	Non-saline	Soil (non-saline)		699	902.667	7.9604	59.2499	0.361181	75	48
1526.Stillton11R3	37.502	-110.699	Free-living	Non-saline	Soil (non-saline)		750	1043.04	8.06155	64.9293	0.55242	73	48
1526.Stillton2R2	37.496	-110.7	Free-living	Non-saline	Soil (non-saline)		538	800.537	7.38392	45.8519	0.842567	118	55
1526.Stillton3R1	37.496	-110.7	Free-living	Non-saline	Soil (non-saline)		475	882.368	6.89718	44.9795	0.791199	81	49
1526.Stillton3R2	37.496	-110.7	Free-living	Non-saline	Soil (non-saline)		497	807.515	6.94556	41.1639	0.50962	87	51
1526.Stillton4R1	37.498	-110.7	Free-living	Non-saline	Soil (non-saline)		535	793.243	7.45383	42.8198	0.830511	91	48
1526.Stillton4R3	37.498	-110.7	Free-living	Non-saline	Soil (non-saline)		508	651.195	7.49764	41.6874	0.570574	79	49
1526.Stillton5R2	37.498	-110.7	Free-living	Non-saline	Soil (non-saline)		821	1244.62	7.97409	74.2049	0.779924	99	48
1526.Stillton7R3	37.502	-110.699	Free-living	Non-saline	Soil (non-saline)		733	1098.04	8.00176	59.2832	0.681794	110	59
1578.A1.high.06to0.1	71.246	-156.417	Free-living	Non-saline	Soil (non-saline)		516	813.333	6.70847	63.0122	0.132369	41	33
1578.A1.low.06to0.1	71.246	-156.417	Free-living	Non-saline	Soil (non-saline)		706	1142.57	7.4857	75.9731	0.622391	36	27
1578.A2.high.0to0.6	71.215	-156.513	Free-living	Non-saline	Soil (non-saline)		988	1621.42	8.42126	91.1774	0.551634	42	35
1578.A2.high.16to0.19	71.215	-156.513	Free-living	Non-saline	Soil (non-saline)		1043	1631.75	8.58422	96.4368	0.36373	69	43
1578.A2.high0.36to0.40	71.215	-156.513	Free-living	Non-saline	Soil (non-saline)		626	881.174	7.44568	72.6745	0.372157	42	29
1578.A2.low.06to0.1	71.215	-156.513	Free-living	Non-saline	Soil (non-saline)		644	1079.06	7.01286	70.4675	0.502139	30	22
1578.A2.low.16to0.2	71.215	-156.513	Free-living	Non-saline	Soil (non-saline)		538	767.901	6.83642	66.5968	0.401866	42	29
1578.A2.low0.26to0.30	71.215	-156.513	Free-living	Non-saline	Soil (non-saline)		375	424.133	6.97766	47.9238	0.326676	37	28
1578.A2.low0.36to0.40	71.215	-156.513	Free-living	Non-saline	Soil (non-saline)		375	422.782	6.81681	48.1975	0.14868	37	27
1578.As.high.0to0.6	71.248	-156.587	Free-living	Non-saline	Soil (non-saline)		1028	1718.41	8.67992	89.7981	0.615352	66	38
1578.As.high.16to0.2	71.248	-156.587	Free-living	Non-saline	Soil (non-saline)		876	1423.17	8.08958	85.0398	0.759771	40	30
1578.As.low.06to0.1	71.248	-156.587	Free-living	Non-saline	Soil (non-saline)		99	102.333	5.97012	18.5939	0.437594	11	10
1578.O1.high.16to0.2	71.247	-156.389	Free-living	Non-saline	Soil (non-saline)		403	571.765	6.49084	48.1005	1.06207	23	19
1578.O1.high0.26to0.30	71.247	-156.389	Free-living	Non-saline	Soil (non-saline)		530	762.979	7.1068	63.7246	0.331125	39	29
1578.O1.high0.36to0.41	71.247	-156.389	Free-living	Non-saline	Soil (non-saline)		443	488.56	7.36655	54.2028	0.332325	56	38
1578.O1.low.06to0.1	71.246	-156.389	Free-living	Non-saline	Soil (non-saline)		815	1337.85	7.82052	85.9771	0.627533	42	30
1578.O1.low.16to0.2	71.246	-156.389	Free-living	Non-saline	Soil (non-saline)		519	729.167	6.85708	59.9513	0.281106	27	21
1578.O1.low0.26to0.30	71.246	-156.389	Free-living	Non-saline	Soil (non-saline)		717	1064.34	7.75163	82.1759	0.240402	29	25
1578.O3.high.16to0.2	71.253	-156.539	Free-living	Non-saline	Soil (non-saline)		606	861.929	7.25199	72.4518	0.24842	28	21
1578.O3.high0.36to0.40	71.253	-156.539	Free-living	Non-saline	Soil (non-saline)		239	266	6.42672	35.7606	0.18183	15	14
1578.O3.low.06to0.1	71.253	-156.539	Free-living	Non-saline	Soil (non-saline)		534	867.354	6.72616	58.5608	0.575945	25	19
1578.O3.low.16to0.2	71.253	-156.539	Free-living	Non-saline	Soil (non-saline)		473	642.167	6.46052	55.961	0.321538	24	20
1578.O3.low0.26to0.30	71.253	-156.539	Free-living	Non-saline	Soil (non-saline)		401	554.833	6.32703	53.7899	0.0834275	20	19
1578.O3.low0.35to0.37	71.253	-156.539	Free-living	Non-saline	Soil (non-saline)		496	724.305	6.797	61.0197	0.196038	27	23
1578.Os.high.0to0.6	71.256	-156.59	Free-living	Non-saline	Soil (non-saline)		815	1350.68	7.70916	75.6604	0.428192	41	31
1578.Os.high.16to0.2	71.256	-156.59	Free-living	Non-saline	Soil (non-saline)		459	501.066	7.15823	55.8586	0.442352	32	26
1578.Os.low.06to0.1	71.256	-156.591	Free-living	Non-saline	Soil (non-saline)		462	713.178	6.45965	48.7078	0.598754	32	23
1578.Os.low.16to0.2	71.256	-156.591	Free-living	Non-saline	Soil (non-saline)		479	553.506	7.20172	60.9285	0.455652	38	28
1579.C.3.30	20.092	-155.845	Free-living	Non-saline	Soil (non-saline)		606	934.639	6.80257	51.271	0.986308	80	44
1579.C.4.0	20.092	-155.845	Free-living	Non-saline	Soil (non-saline)		944	1475.41	8.28398	72.9742	0.903036	134	64
1579.D.1.0	20.086	-155.829	Free-living	Non-saline	Soil (non-saline)		1060	1615.36	8.56779	79.9912	0.987815	156	68
1579.D.3.0	20.086	-155.829	Free-living	Non-saline	Soil (non-saline)		865	1389.04	7.78033	66.3578	0.801422	130	64
1579.D.4.0	20.086	-155.829	Free-living	Non-saline	Soil (non-saline)		1014	1494.49	8.66006	73.9693	1.06943	186	73
1579.E.2.0	20.098	-155.805	Free-living	Non-saline	Soil (non-saline)		1043	1700.45	8.57912	72.9245	0.949054	161	67
1579.F.3.30	20.099	-155.793	Free-living	Non-saline	Soil (non-saline)		882	1380.84	7.91789	63.8548	0.963321	139	62
1579.F.4.0	20.099	-155.793	Free-living	Non-saline	Soil (non-saline)		156	161.6	6.93104	25.2066	0.833712	36	21
1579.F.4.30	20.099	-155.793	Free-living	Non-saline	Soil (non-saline)		749	1115.96	7.78176	59.3063	0.656767	88	45
1579.G.2.0	20.105	-155.787	Free-living	Non-saline	Soil (non-saline)		333	337.333	7.93437	37.2333	0.96016	79	46
1579.G.3.15	20.105	-155.787	Free-living	Non-saline	Soil (non-saline)		797	1224.65	7.92374	60.5877	0.78717	144	67
1579.H.1.0	20.108	-155.783	Free-living	Non-saline	Soil (non-saline)		755	1079.82	7.86632	60.5799	1.05342	141	68
1579.H.2.15	20.108	-155.783	Free-living	Non-saline	Soil (non-saline)		270	273.462	7.40224	33.801	1.58726	66	44
1579.H.3.15	20.108	-155.783	Free-living	Non-saline	Soil (non-saline)		642	672.207	8.67449	65.2029	0.549151	64	40
1579.H.3.30	20.108	-155.783	Free-living	Non-saline	Soil (non-saline)		443	472.118	8.12489	43.6809	0.840717	72	43
1579.H.4.0	20.108	-155.783	Free-living	Non-saline	Soil (non-saline)		791	1157.08	7.86847	66.1677	0.964617	111	58
1579.J.1.0	20.108	-155.77	Free-living	Non-saline	Soil (non-saline)		935	1422.97	8.50419	80.5735	1.30342	94	52
1579.J.2.15	20.108	-155.77	Free-living	Non-saline	Soil (non-saline)		867	1489.52	8.17512	78.6515	0.826763	56	38
1579.M.1.0	20.123	-155.764	Free-living	Non-saline	Soil (non-saline)		868	1370.03	8.13614	86.6887	0.771759	64	39
1579.M.3.0	20.123	-155.764	Free-living	Non-saline	Soil (non-saline)		1069	1717.54	8.7614	98.1979	0.860592	70	46
1579.M.3.15	20.123	-155.764	Free-living	Non-saline	Soil (non-saline)		599	846.703	7.50217	58.3015	1.06198	28	21
1579.M.4.15	20.123	-155.764	Free-living	Non-saline	Soil (non-saline)		500	795.8	6.84109	50.9744	0.864154	20	17
1579.MF.2.30	20.126	-155.764	Free-living	Non-saline	Soil (non-saline)		532	782.037	7.0695	49.5711	0.975668	32	24
1579.MF.3.0	20.126	-155.764	Free-living	Non-saline	Soil (non-saline)		710	1070.01	7.50408	60.404	0.916613	53	34
1579.MW.2.0	20.123	-155.772	Free-living	Non-saline	Soil (non-saline)		1099	1635.99	8.6996	88.8974	1.08265	85	43
1579.MW.3.15	20.123	-155.772	Free-living	Non-saline	Soil (non-saline)		594	887.525	7.07889	59.3678	1.2451	50	27
1579.WF.2.15	20.109	-155.727	Free-living	Non-saline	Soil (non-saline)		329	492.109	6.12775	38.0257	0.684388	27	22
1579.WF.4.15	20.109	-155.727	Free-living	Non-saline	Soil (non-saline)		266	349.438	5.49443	31.8932	1.70267	35	25
1579.WF.5.30	20.109	-155.727	Free-living	Non-saline	Soil (non-saline)		250	390.278	5.40055	31.5337	1.07488	41	31
1642.MS00019	35.117	138.937	Free-living	Non-saline	Soil (non-saline)		1920	3514.54	10.1696	156.809	0.612264	170	71
1642.MS00022	35.117	138.937	Free-living	Non-saline	Soil (non-saline)		1895	3430.21	10.1188	152.436	0.644467	174	74
1642.MS00023	35.117	138.937	Free-living	Non-saline	Soil (non-saline)		1882	3446.5	10.124	161.698	0.880402	174	72
1642.MS00062	35.117	138.937	Free-living	Non-saline	Soil (non-saline)		1934	3491.3	10.186	166.532	0.700294	151	66
1642.MS00066	35.117	138.937	Free-living	Non-saline	Soil (non-saline)		1823	3124.45	10.1068	147.764	0.713006	180	68
1642.MS00069	35.117	138.937	Free-living	Non-saline	Soil (non-saline)		1860	3699.55	10.0394	153.413	0.654289	136	61
1642.MS00083	35.117	138.937	Free-living	Non-saline	Soil (non-saline)		1921	3231.57	10.1946	152.918	0.732421	161	71
1642.MS00104	35.117	138.937	Free-living	Non-saline	Soil (non-saline)		2009	3915.25	10.2518	173.073	0.66095	140	61
1642.MS00120	35.117	138.937	Free-living	Non-saline	Soil (non-saline)		1895	3476.04	10.1215	162.093	0.730101	106	55
1642.MS00128	35.117	138.937	Free-living	Non-saline	Soil (non-saline)		1848	3562.79	10.0419	155.802	0.526696	144	63
1642.MS00131	35.117	138.937	Free-living	Non-saline	Soil (non-saline)		1937	3346.4	10.2637	163.428	0.772628	151	67
1642.MS00132	35.117	138.937	Free-living	Non-saline	Soil (non-saline)		1822	3304.45	9.89197	156.713	0.777906	131	60
1642.MS00138	35.117	138.937	Free-living	Non-saline	Soil (non-saline)		1976	3743.53	10.2578	167.964	0.883393	143	65
1642.MS00145	35.117	138.937	Free-living	Non-saline	Soil (non-saline)		1911	3589.6	10.1848	161.312	0.593502	146	63
1642.MS00151	35.117	138.937	Free-living	Non-saline	Soil (non-saline)		1869	3679.9	10.0741	172.2	0.485321	99	51
1642.MS00182	35.117	138.937	Free-living	Non-saline	Soil (non-saline)		1981	3590.65	10.2461	172.373	0.505061	124	57
1642.MS00198	35.117	138.937	Free-living	Non-saline	Soil (non-saline)		1888	3388.17	10.1187	175.072	0.402943	100	54
1642.MS00201	35.117	138.937	Free-living	Non-saline	Soil (non-saline)		1962	3406.59	10.2628	169.973	0.684243	134	62
1642.MS00222	35.117	138.937	Free-living	Non-saline	Soil (non-saline)		1997	3560.8	10.2712	168.393	0.819865	152	66
1642.MS00231	35.117	138.937	Free-living	Non-saline	Soil (non-saline)		1907	3560.23	10.1525	162.184	0.697652	140	65
1642.MS00240	35.117	138.937	Free-living	Non-saline	Soil (non-saline)		1822	3445.78	10.0679	152.507	0.925828	147	63
1642.MS00244	35.117	138.937	Free-living	Non-saline	Soil (non-saline)		1887	3592.3	10.0937	169.443	1.02132	113	56
1642.MS00246	35.117	138.937	Free-living	Non-saline	Soil (non-saline)		1914	3734.57	10.1128	168.4	0.855451	99	48
1642.MS00256	35.117	138.937	Free-living	Non-saline	Soil (non-saline)		1969	3535.35	10.2196	171.78	0.798091	167	72
1642.MS00259	35.117	138.937	Free-living	Non-saline	Soil (non-saline)		1989	3761.35	10.2623	173.671	0.812809	128	61
1642.MS00266	35.117	138.937	Free-living	Non-saline	Soil (non-saline)		1884	3549.05	10.1024	167.444	0.543229	101	52
1642.MS00277	35.117	138.937	Free-living	Non-saline	Soil (non-saline)		1815	3512.25	10.0367	160.037	0.617957	105	49
1642.MS00286	35.117	138.937	Free-living	Non-saline	Soil (non-saline)		1932	3606.25	10.1638	176.887	0.642357	115	57
1642.MS00290	35.117	138.937	Free-living	Non-saline	Soil (non-saline)		1940	3383.19	10.1935	172.57	0.609854	126	61
1642.MS00294	35.117	138.937	Free-living	Non-saline	Soil (non-saline)		2130	4267.3	10.3559	184.597	0.652544	141	64
1642.MS00300	35.117	138.937	Free-living	Non-saline	Soil (non-saline)		1958	3747.96	10.1844	174.284	0.778972	121	56
1674.McG.F110714Ch3H5	40.748	-74.001	Free-living	Non-saline	Soil (non-saline)		1291	1748.4	9.35661	98.4615	0.721704	202	83
1674.McG.F110714Ch3R3	40.748	-74.001	Free-living	Non-saline	Soil (non-saline)		1113	1482.72	8.61535	89.4879	0.664678	131	59
1674.McG.F110714Jr1H3	40.826	-73.94	Free-living	Non-saline	Soil (non-saline)		1198	1626.1	8.66181	96.345	1.56331	153	61
1674.McG.F110714Jr1R1	40.826	-73.94	Free-living	Non-saline	Soil (non-saline)		1301	1588	9.35856	104.221	0.648248	197	78
1674.McG.F110714Jr1R3	40.826	-73.94	Free-living	Non-saline	Soil (non-saline)		1282	1696.73	9.40237	100.776	0.624369	176	74
1674.McG.F110714Jr3R3	40.826	-73.94	Free-living	Non-saline	Soil (non-saline)		1286	1654.26	9.29788	102.525	0.552867	132	64
1674.McG.F110714Jr5H1	40.826	-73.94	Free-living	Non-saline	Soil (non-saline)		1262	1596.65	9.3769	108.46	0.67459	163	70
1674.McG.F110714Jr5H3	40.826	-73.94	Free-living	Non-saline	Soil (non-saline)		1185	1573.92	9.14794	95.7274	0.581719	191	80
1674.McG.F110714Jr5H5	40.826	-73.94	Free-living	Non-saline	Soil (non-saline)		1331	1751	9.33942	108.462	0.511108	135	61
1674.McG.F110714Jr5R2	40.826	-73.94	Free-living	Non-saline	Soil (non-saline)		1233	1670.49	9.35544	104.592	0.809437	174	72
1674.McG.F110715Ly2H1	40.638	-74.074	Free-living	Non-saline	Soil (non-saline)		1218	1574.84	9.19088	92.8044	0.694844	188	77
1674.McG.F110715Ly2R2	40.638	-74.074	Free-living	Non-saline	Soil (non-saline)		1285	1812.01	9.32187	100.845	0.700378	148	68
1674.McG.F110715Ly5H5	40.638	-74.074	Free-living	Non-saline	Soil (non-saline)		1113	1402.3	8.83009	86.136	0.656139	166	64
1674.McG.F110715Ly5R5	40.638	-74.074	Free-living	Non-saline	Soil (non-saline)		1245	1673.45	9.15143	97.9309	0.754118	173	67
1674.McG.F110715Ly6R2	40.638	-74.074	Free-living	Non-saline	Soil (non-saline)		1451	1952.77	9.62171	108.53	0.711978	191	71
1674.McG.F110715Ly6R5	40.638	-74.074	Free-living	Non-saline	Soil (non-saline)		1347	1695.89	9.48965	99.0034	0.889273	168	66
1674.McG.G110713Lb4	40.731	-73.865	Free-living	Non-saline	Soil (non-saline)		1298	1649.46	9.50533	104.212	0.72209	156	69
1674.McG.G110713Sm5	40.811	-73.914	Free-living	Non-saline	Soil (non-saline)		1508	2059.35	9.78942	109.614	1.02493	242	88
1674.McG.G110713So1	40.602	-73.751	Free-living	Non-saline	Soil (non-saline)		1583	2114.4	9.89205	117.959	0.922384	188	80
1674.McG.G110713Sp6	40.646	-74.002	Free-living	Non-saline	Soil (non-saline)		1469	1996.84	9.69922	108.885	0.915264	191	71
1674.McG.G110714Ch2	40.748	-74.001	Free-living	Non-saline	Soil (non-saline)		1347	1784.32	9.50976	108.978	0.789311	152	71
1674.McG.G110715Ly6	40.638	-74.074	Free-living	Non-saline	Soil (non-saline)		1431	1942.66	9.60217	106.516	1.042	195	78
1674.McG.G110718Ha2	40.813	-73.939	Free-living	Non-saline	Soil (non-saline)		1524	2004.17	9.83869	119.816	0.66665	181	74
1674.McG.G110718Ha3	40.813	-73.939	Free-living	Non-saline	Soil (non-saline)		1364	1852.36	9.56148	104.387	0.757469	213	83
1674.McG.P110714Ch2	40.748	-74.001	Free-living	Non-saline	Soil (non-saline)		1486	2020.19	9.69127	108.549	0.774487	165	69
1674.McG.P110714Hi2	40.747	-74.005	Free-living	Non-saline	Soil (non-saline)		1125	1428.75	8.92436	93.0748	1.22792	159	69
1674.McG.P110715Ly3	40.638	-74.074	Free-living	Non-saline	Soil (non-saline)		1403	1619.08	9.5551	95.0598	0.993155	174	71
1674.McG.P110718Cps2	40.777	-73.975	Free-living	Non-saline	Soil (non-saline)		1544	2322.03	9.47555	112.854	1.03419	178	74
1674.McG.P110718Gl1	40.777	-73.975	Free-living	Non-saline	Soil (non-saline)		1467	2052.02	9.4848	114.38	0.963563	193	77
1692.Biofilm.A.DC.1.C.2012	71.296	-156.766	Free-living	Non-saline	Soil (non-saline)		517	762.679	6.87302	57.7788	0.582708	36	28
1692.Biofilm.A.E1.1.W.2012	71.296	-156.766	Free-living	Non-saline	Soil (non-saline)		527	791.398	7.1594	57.5425	0.504802	48	34
1692.Biofilm.B.DC.1.C.2012	71.296	-156.766	Free-living	Non-saline	Soil (non-saline)		361	513.721	6.11513	43.4247	0.380457	30	24
1692.Biofilm.B.DC.2.C.2012	71.296	-156.766	Free-living	Non-saline	Soil (non-saline)		492	738.873	6.76588	56.2868	0.41529	49	32
1692.Biofilm.B.E1.1.C.2012	71.296	-156.766	Free-living	Non-saline	Soil (non-saline)		443	646.838	6.62676	51.0396	0.254324	29	23
1692.Biofilm.B.E1.1.W.2012	71.296	-156.766	Free-living	Non-saline	Soil (non-saline)		632	1034.38	7.6234	68.8209	0.342837	54	39
1692.Biofilm.B.E1.2.C.2012	71.296	-156.766	Free-living	Non-saline	Soil (non-saline)		422	640.233	6.40098	51.4788	0.586236	32	25
1692.Biofilm.B.E2.1.W.2012	71.296	-156.766	Free-living	Non-saline	Soil (non-saline)		482	726.48	6.81286	52.857	0.463316	43	33
1692.Biofilm.B.E2.2.C.2012	71.296	-156.766	Free-living	Non-saline	Soil (non-saline)		393	592.381	6.39106	45.685	0.337328	33	25
1692.Biofilm.B.E2.2.W.2012	71.296	-156.766	Free-living	Non-saline	Soil (non-saline)		456	712.952	6.89387	52.9651	0.452808	46	33
1692.Biofilm.C.E1.1.W.2012	71.296	-156.766	Free-living	Non-saline	Soil (non-saline)		353	503.962	6.30806	42.4775	0.501906	47	36
1692.Soil.A54.Deep.2011	71.296	-156.766	Free-living	Non-saline	Soil (non-saline)		874	1538.97	8.16329	93.2017	0.472527	51	33
1692.Soil.BE.PolygonA.Medium.Center.7.15.2012	71.296	-156.766	Free-living	Non-saline	Soil (non-saline)		475	720.786	6.76066	54.5419	1.25082	32	26
1692.Soil.BE.PolygonA.Medium.Center.7.28.2012	71.296	-156.766	Free-living	Non-saline	Soil (non-saline)		467	710.143	6.90733	55.4849	0.90324	22	19
1692.Soil.BE.PolygonA.Medium.Rim.08.11.2012	71.296	-156.766	Free-living	Non-saline	Soil (non-saline)		944	1477.26	8.19522	97.744	0.724891	43	30
1692.Soil.BE.PolygonA.Shallow.Center.7.8.2012	71.296	-156.766	Free-living	Non-saline	Soil (non-saline)		521	660.745	7.27082	54.6236	0.50169	37	28
1692.Soil.BE.PolygonA.Shallow.Rim.7.28.2012	71.296	-156.766	Free-living	Non-saline	Soil (non-saline)		537	728.167	7.51633	47.1241	0.512763	28	23
1692.Soil.BE.PolygonB.Medium.Center.7.28.2012	71.296	-156.766	Free-living	Non-saline	Soil (non-saline)		430	606.04	6.63333	50.5357	0.76513	30	28
1692.Soil.BE.PolygonB.Medium.Rim.08.11.2012	71.296	-156.766	Free-living	Non-saline	Soil (non-saline)		507	727.685	7.29107	49.9933	0.141064	22	20
1692.Soil.BE.PolygonB.Medium.Rim.7.15.2012	71.296	-156.766	Free-living	Non-saline	Soil (non-saline)		560	823.222	7.42808	54.9877	0.234933	24	22
1692.Soil.BE.PolygonB.Shallow.Center.7.15.2012	71.296	-156.766	Free-living	Non-saline	Soil (non-saline)		525	818.924	7.106	59.4431	0.515089	32	24
1692.Soil.BE.PolygonB.Shallow.Center.7.28.2012	71.296	-156.766	Free-living	Non-saline	Soil (non-saline)		463	700.776	6.79493	57.1962	0.715472	23	19
1692.Soil.BE.PolygonB.Shallow.Rim.08.11.2012	71.296	-156.766	Free-living	Non-saline	Soil (non-saline)		209	216.286	6.34886	23.463	0.630999	15	13
1692.Soil.BE.PolygonB.Shallow.Rim.7.15.2012	71.296	-156.766	Free-living	Non-saline	Soil (non-saline)		750	1202.87	8.09728	73.1504	0.293768	41	29
1692.Soil.BE.PolygonC.Medium.Center.7.15.2012	71.296	-156.766	Free-living	Non-saline	Soil (non-saline)		411	605.381	6.64188	51.83	0.812965	23	18
1692.Soil.BE.PolygonC.Medium.Center.7.28.2012	71.296	-156.766	Free-living	Non-saline	Soil (non-saline)		527	863.078	7.10682	62.1772	0.933742	19	16
1692.Soil.BE.PolygonC.Shallow.Center.7.8.2012	71.296	-156.766	Free-living	Non-saline	Soil (non-saline)		449	660.986	6.52094	50.8178	0.45225	22	20
1692.Soil.BE.PolygonC.Shallow.Rim.08.11.2012	71.296	-156.766	Free-living	Non-saline	Soil (non-saline)		725	994.008	8.0371	64.8235	0.49473	45	35
1702.AT1	42.783	128.2	Free-living	Non-saline	Soil (non-saline)		1052	1706.68	8.6113	85.9313	0.672516	60	39
1702.AT2	42.783	128.2	Free-living	Non-saline	Soil (non-saline)		1128	2118.6	8.67846	89.6224	0.551426	69	43
1702.AT3	42.783	128.2	Free-living	Non-saline	Soil (non-saline)		1128	2175.37	8.70929	92.9355	0.722924	75	47
1702.AT4	42.783	128.2	Free-living	Non-saline	Soil (non-saline)		1094	1767.54	8.71562	88.43	0.842246	78	50
1702.BL1	42.4	128.1	Free-living	Non-saline	Soil (non-saline)		1102	1976.54	7.73419	83.4513	0.554286	134	64
1702.BL2	42.4	128.1	Free-living	Non-saline	Soil (non-saline)		957	1780.37	7.50577	75.5859	0.406717	123	60
1702.BL3	42.4	128.1	Free-living	Non-saline	Soil (non-saline)		944	1639.35	7.56245	74.26	0.46644	105	51
1702.BL4	42.4	128.1	Free-living	Non-saline	Soil (non-saline)		990	1882.82	7.55718	76.8972	0.479251	124	58
1702.DCF1	42.15	128.13	Free-living	Non-saline	Soil (non-saline)		939	1474.2	8.2333	73.0814	0.455627	67	44
1702.DCF2	42.15	128.13	Free-living	Non-saline	Soil (non-saline)		888	1483.72	8.04055	70.765	0.321634	64	38
1702.DCF3	42.15	128.13	Free-living	Non-saline	Soil (non-saline)		1075	1844.25	8.42063	82.9607	0.389983	103	45
1702.DCF4	42.15	128.13	Free-living	Non-saline	Soil (non-saline)		876	1456.21	8.07843	69.9426	0.450159	68	44
1702.DCS1	42.083	128.067	Free-living	Non-saline	Soil (non-saline)		1092	2176.31	8.53786	84.7537	0.525971	87	53
1702.DCS2	42.083	128.067	Free-living	Non-saline	Soil (non-saline)		823	1341.06	7.96352	63.4445	0.360321	43	33
1702.DCS3	42.083	128.067	Free-living	Non-saline	Soil (non-saline)		949	1511.41	8.37506	75.5488	0.419555	48	34
1702.DCS4	42.083	128.067	Free-living	Non-saline	Soil (non-saline)		881	1457.12	8.14739	68.6196	0.446402	50	36
1702.EB2	42.05	128.067	Free-living	Non-saline	Soil (non-saline)		834	1316.56	8.09305	68.3652	0.537609	56	35
1702.EB3	42.05	128.067	Free-living	Non-saline	Soil (non-saline)		614	868.404	7.42487	50.5296	0.297728	40	28
1702.MCB1	42.03	128.067	Free-living	Non-saline	Soil (non-saline)		1064	1907.25	8.2569	76.1976	0.660962	100	48
1702.MCB2	42.03	128.067	Free-living	Non-saline	Soil (non-saline)		1011	1810.52	7.94968	72.9376	0.585065	122	63
1702.MCB3	42.03	128.067	Free-living	Non-saline	Soil (non-saline)		1136	1973.15	8.68427	81.5617	0.58264	138	67
1702.MCB4	42.03	128.067	Free-living	Non-saline	Soil (non-saline)		1008	1795.51	7.83181	74.5605	0.685649	117	59
1711.KAJ1.1	0.15	35.52	Free-living	Non-saline	Soil (non-saline)		1556	2077.78	9.7857	121.552	0.947109	233	79
1711.KAJ1.3	0.15	35.52	Free-living	Non-saline	Soil (non-saline)		1311	1584	9.49007	97.9235	0.930183	255	77
1711.KAJ2.1	0.15	35.52	Free-living	Non-saline	Soil (non-saline)		1474	1968.41	9.59979	111.73	1.24903	205	69
1711.KAJ3.1	0.15	35.52	Free-living	Non-saline	Soil (non-saline)		1217	1502.56	9.19389	88.2125	0.845384	173	70
1711.KAJ3.2	0.15	35.52	Free-living	Non-saline	Soil (non-saline)		1237	1575.62	9.14003	91.2274	0.960937	195	69
1711.KAJ5.1	0.15	35.52	Free-living	Non-saline	Soil (non-saline)		680	732.315	8.71074	57.3387	1.42	108	47
1711.KAJ7.2	0.15	35.52	Free-living	Non-saline	Soil (non-saline)		1243	1656.97	8.88466	90.9455	1.17861	141	62
1711.KAJ8.2	0.15	35.52	Free-living	Non-saline	Soil (non-saline)		847	957.342	8.93326	70.6817	1.00416	152	63
1711.KAJ8.3	0.15	35.52	Free-living	Non-saline	Soil (non-saline)		1077	1263.34	9.2012	83.4484	1.43267	152	65
1711.KAJ9.1	0.15	35.52	Free-living	Non-saline	Soil (non-saline)		1401	1842.77	9.46925	103.256	1.29903	204	75
1711.KAJ9.3	0.15	35.52	Free-living	Non-saline	Soil (non-saline)		1358	1894.59	9.35024	102.527	1.31895	175	69
1711.KAM2.1	0.15	35.52	Free-living	Non-saline	Soil (non-saline)		1415	1853.77	9.39204	97.7907	1.23037	215	80
1711.KAM4.2	0.15	35.52	Free-living	Non-saline	Soil (non-saline)		1330	1793.89	9.30757	100.814	1.4422	139	61
1711.KAM5.1	0.15	35.52	Free-living	Non-saline	Soil (non-saline)		1292	1776.25	9.14553	94.3196	1.02859	154	70
1711.KAM5.2	0.15	35.52	Free-living	Non-saline	Soil (non-saline)		1394	2095.46	9.24028	104.716	1.08023	173	75
1711.KAM6.1	0.15	35.52	Free-living	Non-saline	Soil (non-saline)		1544	2631.63	9.28523	118.796	1.55333	224	81
1711.KAM6.3	0.15	35.52	Free-living	Non-saline	Soil (non-saline)		1671	2609.64	9.67634	127.207	1.57532	227	82
1711.KAM7.3	0.15	35.52	Free-living	Non-saline	Soil (non-saline)		1168	1472.89	8.90702	95.1602	1.22568	143	58
1711.KAM8.1	0.15	35.52	Free-living	Non-saline	Soil (non-saline)		1244	1667.94	9.27348	98.1052	2.03354	151	65
1711.KAM8.3	0.15	35.52	Free-living	Non-saline	Soil (non-saline)		1299	1804.68	9.31889	99.8365	1.27821	152	65
1711.KFM1.3	0.15	35.52	Free-living	Non-saline	Soil (non-saline)		1488	2229.92	9.47104	112.441	1.53804	212	78
1711.KFM2.3	0.15	35.52	Free-living	Non-saline	Soil (non-saline)		1380	1959.96	9.38293	103.243	0.954271	205	78
1711.KFM3.2	0.15	35.52	Free-living	Non-saline	Soil (non-saline)		1464	2159.78	9.42709	117.068	1.71606	145	64
1711.KFM3.3	0.15	35.52	Free-living	Non-saline	Soil (non-saline)		1440	2202.84	9.32998	109.841	1.15011	156	65
1711.KFM4.3	0.15	35.52	Free-living	Non-saline	Soil (non-saline)		1229	1826.42	9.00967	93.2018	1.27108	142	60
1711.KFM6.1	0.15	35.52	Free-living	Non-saline	Soil (non-saline)		1442	2196.92	9.17275	106.672	1.49677	160	63
1711.KFM7.1	0.15	35.52	Free-living	Non-saline	Soil (non-saline)		1393	2352.13	9.24797	100.347	1.14494	180	74
1711.KFM7.3	0.15	35.52	Free-living	Non-saline	Soil (non-saline)		1487	2402.22	9.3993	112.936	1.64714	168	70
1713.McG.L1B210	4.1865	114.017	Free-living	Non-saline	Soil (non-saline)		571	649	7.59342	45.3774	1.37402	74	41
1713.McG.L1K02	4.1865	114.017	Free-living	Non-saline	Soil (non-saline)		633	741.75	7.69013	43.54	1.47969	94	51
1713.McG.L1K1020	4.1865	114.017	Free-living	Non-saline	Soil (non-saline)		447	506.14	6.75546	35.7992	1.48618	36	26
1713.McG.L1K210	4.1865	114.017	Free-living	Non-saline	Soil (non-saline)		533	607.275	7.42608	39.6863	1.12418	80	47
1713.McG.L1M02	4.1865	114.017	Free-living	Non-saline	Soil (non-saline)		627	735.923	7.58146	50.1931	1.90254	111	51
1713.McG.L1M1020	4.1865	114.017	Free-living	Non-saline	Soil (non-saline)		399	465.892	6.84065	36.2127	2.5364	78	36
1713.McG.L1M210	4.1865	114.017	Free-living	Non-saline	Soil (non-saline)		447	532.685	6.92544	36.901	2.05139	70	37
1713.McG.L1N02	4.1865	114.017	Free-living	Non-saline	Soil (non-saline)		556	701.89	6.65376	43.66	2.53724	111	56
1713.McG.L1N1020	4.1865	114.017	Free-living	Non-saline	Soil (non-saline)		497	596.539	7.09678	40.6087	2.39525	69	34
1713.McG.L1N210	4.1865	114.017	Free-living	Non-saline	Soil (non-saline)		517	628.808	7.24055	39.3021	2.49788	111	55
1713.McG.L2B1020	4.1865	114.017	Free-living	Non-saline	Soil (non-saline)		408	448.792	6.73166	36.1088	1.73673	44	30
1713.McG.L2K02	4.1865	114.017	Free-living	Non-saline	Soil (non-saline)		690	955.538	6.95299	54.4348	2.75109	119	60
1713.McG.L2K1020	4.1865	114.017	Free-living	Non-saline	Soil (non-saline)		575	758.609	7.29891	49.5481	2.0172	90	49
1713.McG.L2K210	4.1865	114.017	Free-living	Non-saline	Soil (non-saline)		500	549.168	7.37029	40.6117	1.68296	99	49
1713.McG.L2M02	4.1865	114.017	Free-living	Non-saline	Soil (non-saline)		683	797.205	7.89634	52.6122	2.00816	93	46
1713.McG.L2M1020	4.1865	114.017	Free-living	Non-saline	Soil (non-saline)		488	601.67	6.78598	44.3412	2.53197	71	38
1713.McG.L2M210	4.1865	114.017	Free-living	Non-saline	Soil (non-saline)		427	490.105	6.84609	37.6492	2.32826	62	36
1713.McG.L2N02	4.1865	114.017	Free-living	Non-saline	Soil (non-saline)		530	597.805	7.46816	38.389	2.20492	89	52
1713.McG.L2N210	4.1865	114.017	Free-living	Non-saline	Soil (non-saline)		548	629.39	7.5183	40.9863	2.11657	102	46
1713.McG.L3B02	4.1865	114.017	Free-living	Non-saline	Soil (non-saline)		563	703.01	7.46558	44.3553	1.69918	92	50
1713.McG.L3B1020	4.1865	114.017	Free-living	Non-saline	Soil (non-saline)		451	547.379	7.04317	36.4389	1.76127	45	24
1713.McG.L3B210	4.1865	114.017	Free-living	Non-saline	Soil (non-saline)		450	530.225	7.03893	34.5249	2.0135	62	34
1713.McG.L3K02	4.1865	114.017	Free-living	Non-saline	Soil (non-saline)		560	698.051	6.78429	38.8814	2.28489	110	53
1713.McG.L3K1020	4.1865	114.017	Free-living	Non-saline	Soil (non-saline)		453	549.761	6.91902	33.7714	1.9976	79	39
1713.McG.L3K210	4.1865	114.017	Free-living	Non-saline	Soil (non-saline)		639	746.654	7.29471	45.3744	2.53033	119	56
1713.McG.L3M02	4.1865	114.017	Free-living	Non-saline	Soil (non-saline)		593	755.388	6.52223	48.8866	2.36891	145	65
1713.McG.L3M210	4.1865	114.017	Free-living	Non-saline	Soil (non-saline)		534	636.685	7.03127	44.2949	2.15055	105	52
1713.McG.L3N210	4.1865	114.017	Free-living	Non-saline	Soil (non-saline)		494	609.919	7.0833	38.0491	1.90838	89	45
1714.McG.LA02	2.982	102.313	Free-living	Non-saline	Soil (non-saline)		537	660.759	7.36688	43.2781	1.30863	65	40
1714.McG.LA1020	2.982	102.313	Free-living	Non-saline	Soil (non-saline)		488	548.196	7.46273	36.6656	1.40478	86	49
1714.McG.LA210	2.982	102.313	Free-living	Non-saline	Soil (non-saline)		487	698.974	6.79319	39.8965	2.23817	84	44
1714.McG.LB02	2.982	102.313	Free-living	Non-saline	Soil (non-saline)		512	691	7.23889	41.7669	1.74707	92	50
1714.McG.LB1020	2.982	102.313	Free-living	Non-saline	Soil (non-saline)		494	620.913	7.41456	39.4203	1.71662	104	52
1714.McG.LB210	2.982	102.313	Free-living	Non-saline	Soil (non-saline)		528	684.29	7.11446	42.4203	1.96835	83	41
1714.McG.LC02	2.982	102.313	Free-living	Non-saline	Soil (non-saline)		1134	1681.36	8.80793	86.305	2.00387	153	66
1714.McG.LC1020	2.982	102.313	Free-living	Non-saline	Soil (non-saline)		750	1019.53	8.03459	56.1028	1.58068	151	67
1714.McG.OPA02	2.982	102.313	Free-living	Non-saline	Soil (non-saline)		689	873.04	8.00829	59.5166	2.00974	109	55
1714.McG.OPA210	2.982	102.313	Free-living	Non-saline	Soil (non-saline)		1423	2241.27	9.08809	105.094	1.56082	171	70
1714.McG.OPB02	2.982	102.313	Free-living	Non-saline	Soil (non-saline)		1054	1416.24	8.5013	83.8833	1.71225	158	72
1714.McG.OPB210	2.982	102.313	Free-living	Non-saline	Soil (non-saline)		1211	1653.18	8.78253	91.3635	1.71444	126	57
1714.McG.OPC1020	2.982	102.313	Free-living	Non-saline	Soil (non-saline)		1613	2327.69	9.6858	113.734	1.78856	198	72
1714.McG.OPC210	2.982	102.313	Free-living	Non-saline	Soil (non-saline)		1044	1424	8.48497	84.6862	1.91828	190	76
1714.McG.PA02	2.982	102.313	Free-living	Non-saline	Soil (non-saline)		795	1082.5	8.0959	57.3809	1.33086	211	77
1714.McG.PA1020	2.982	102.313	Free-living	Non-saline	Soil (non-saline)		422	561.276	6.49378	36.3716	1.56681	119	58
1714.McG.PA210	2.982	102.313	Free-living	Non-saline	Soil (non-saline)		496	622.094	6.9977	40.5172	1.63164	114	53
1714.McG.PB02	2.982	102.313	Free-living	Non-saline	Soil (non-saline)		758	1037.61	8.22637	54.4402	1.69808	168	71
1714.McG.PB1020	2.982	102.313	Free-living	Non-saline	Soil (non-saline)		472	605.442	6.80897	40.2561	2.46284	75	42
1714.McG.PB210	2.982	102.313	Free-living	Non-saline	Soil (non-saline)		591	804.09	7.49613	49.9794	1.51347	98	50
1714.McG.PC1020	2.982	102.313	Free-living	Non-saline	Soil (non-saline)		473	665.5	6.57329	42.6437	2.21155	91	51
1714.McG.PC210	2.982	102.313	Free-living	Non-saline	Soil (non-saline)		639	888.008	7.39238	53.2682	1.32448	102	54
1715.McG.NA1	13.2627	-86.2362	Free-living	Non-saline	Soil (non-saline)		1375	1990.09	9.15745	99.9684	1.50952	165	70
1715.McG.NA3	13.2627	-86.2362	Free-living	Non-saline	Soil (non-saline)		1362	1739.77	9.35529	99.4259	2.13051	179	65
1715.McG.NB3	13.2627	-86.2362	Free-living	Non-saline	Soil (non-saline)		1337	1743.18	9.17109	95.8914	1.25509	154	64
1715.McG.ND1	13.2627	-86.2362	Free-living	Non-saline	Soil (non-saline)		1228	1629.44	8.8098	91.2333	1.67139	159	72
1715.McG.NG1	13.2627	-86.2362	Free-living	Non-saline	Soil (non-saline)		1160	1524.45	8.31634	86.1137	1.38162	146	64
1715.McG.NH1	13.2627	-86.2362	Free-living	Non-saline	Soil (non-saline)		1172	1634.6	8.46986	89.7504	1.32755	128	66
1715.McG.NI2	13.2627	-86.2362	Free-living	Non-saline	Soil (non-saline)		1172	1598.13	8.53341	89.4761	1.21124	108	50
1715.McG.NI3	13.2627	-86.2362	Free-living	Non-saline	Soil (non-saline)		1128	1545.59	8.28384	83.2337	1.50999	178	75
1715.McG.NK2	13.2627	-86.2362	Free-living	Non-saline	Soil (non-saline)		1206	1645.47	8.47972	92.2686	0.925923	130	55
1715.McG.NK3	13.2627	-86.2362	Free-living	Non-saline	Soil (non-saline)		1334	1912.64	8.84528	100.792	1.04174	121	59
1715.McG.NL1	13.2627	-86.2362	Free-living	Non-saline	Soil (non-saline)		1257	1752.52	8.61513	92.2977	1.40228	127	60
1715.McG.NL3	13.2627	-86.2362	Free-living	Non-saline	Soil (non-saline)		1147	1567.03	8.24136	84.0886	1.3841	139	63
1715.McG.NM1	13.2627	-86.2362	Free-living	Non-saline	Soil (non-saline)		1134	1551.82	7.9881	85.3849	1.05152	143	65
1715.McG.NM3	13.2627	-86.2362	Free-living	Non-saline	Soil (non-saline)		1136	1627.4	8.32874	87.0812	1.09404	99	48
1715.McG.NN1	13.2627	-86.2362	Free-living	Non-saline	Soil (non-saline)		1149	1540.86	8.14357	83.3556	1.30905	145	66
1715.McG.NN2	13.2627	-86.2362	Free-living	Non-saline	Soil (non-saline)		1084	1373.66	8.12814	81.6882	1.44992	118	53
1715.McG.NO1	13.2627	-86.2362	Free-living	Non-saline	Soil (non-saline)		1039	1343.58	8.28072	78.8245	1.42213	146	65
1715.McG.NP1	13.2627	-86.2362	Free-living	Non-saline	Soil (non-saline)		1313	1813.45	9.01311	96.25	1.39347	155	61
1715.McG.NP3	13.2627	-86.2362	Free-living	Non-saline	Soil (non-saline)		1135	1488.23	8.6724	80.417	1.3921	135	58
1715.McG.NPRI2	13.2627	-86.2362	Free-living	Non-saline	Soil (non-saline)		1159	1624.54	8.46213	89.589	1.14829	126	63
1715.McG.NQ1	13.2627	-86.2362	Free-living	Non-saline	Soil (non-saline)		1262	1636.35	8.75891	96.538	1.27122	152	63
1715.McG.NQ2	13.2627	-86.2362	Free-living	Non-saline	Soil (non-saline)		1130	1504.27	8.41729	81.045	1.10273	122	54
1715.McG.NQ3	13.2627	-86.2362	Free-living	Non-saline	Soil (non-saline)		1213	1634.7	8.64393	87.0003	1.58453	167	71
1715.McG.NR2	13.2627	-86.2362	Free-living	Non-saline	Soil (non-saline)		1125	1575.82	8.463	83.0141	1.45432	141	61
1715.McG.NR3	13.2627	-86.2362	Free-living	Non-saline	Soil (non-saline)		1184	1666.63	8.21701	86.469	1.20415	143	62
1715.McG.NS3	13.2627	-86.2362	Free-living	Non-saline	Soil (non-saline)		1059	1407.64	8.1138	77.6954	1.27561	164	65
1715.McG.NSEC1	13.2627	-86.2362	Free-living	Non-saline	Soil (non-saline)		1204	1747.06	8.57247	87.4489	1.37933	162	64
1715.McG.NSEC3	13.2627	-86.2362	Free-living	Non-saline	Soil (non-saline)		1072	1521.78	8.22196	79.3217	1.66791	145	59
1716.McG.PAPrS02	9.14428	-79.8624	Free-living	Non-saline	Soil (non-saline)		1279	1842.05	8.97964	98.2581	1.47553	138	58
1716.McG.PAPrS05	9.08009	-79.6078	Free-living	Non-saline	Soil (non-saline)		1360	1858.25	9.09075	98.2181	1.31561	131	62
1716.McG.PAPrS06	8.90822	-79.5903	Free-living	Non-saline	Soil (non-saline)		1130	1510.33	8.56664	89.2716	0.986552	122	56
1716.McG.PAPrS07	9.11663	-79.7078	Free-living	Non-saline	Soil (non-saline)		621	776.628	7.33195	48.9804	1.69201	67	38
1716.McG.PAPrS08	9.19665	-79.3708	Free-living	Non-saline	Soil (non-saline)		992	1220.29	8.44612	74.0772	3.63919	103	47
1716.McG.PAPrS09	9.20573	-79.3798	Free-living	Non-saline	Soil (non-saline)		1310	1596.34	9.13879	94.8121	2.15891	116	58
1716.McG.PAPrS11	9.09906	-79.8625	Free-living	Non-saline	Soil (non-saline)		1058	1294.86	8.36817	82.4796	2.28834	115	50
1716.McG.PAPrS12	9.09906	-79.8625	Free-living	Non-saline	Soil (non-saline)		1089	1286.67	8.93409	83.2383	2.08479	101	52
1716.McG.PAPrS13	9.11729	-79.9079	Free-living	Non-saline	Soil (non-saline)		705	908.132	7.32633	54.3092	3.98359	88	43
1716.McG.PAPrS14	9.11724	-79.8897	Free-living	Non-saline	Soil (non-saline)		1219	1653.1	8.70378	88.3359	1.31884	127	55
1716.McG.PAPrS15	8.99962	-79.5628	Free-living	Non-saline	Soil (non-saline)		1137	1439.77	8.88991	80.3528	1.14486	147	61
1716.McG.PAPrS16	8.98946	-79.5536	Free-living	Non-saline	Soil (non-saline)		1225	1519.47	9.08261	88.9683	1.03629	106	53
1716.McG.PAPrS18	9.31643	-79.9711	Free-living	Non-saline	Soil (non-saline)		970	1250.28	8.35839	71.0242	2.09562	102	51
1716.McG.PAPrS19	9.2531	-79.9621	Free-living	Non-saline	Soil (non-saline)		1229	1622.78	8.61533	96.0629	1.7351	127	58
1716.McG.PAPrS20	9.25307	-79.953	Free-living	Non-saline	Soil (non-saline)		1281	1684.13	8.42021	96.9012	1.4258	160	64
1716.McG.PAPrS22	9.15296	-79.7531	Free-living	Non-saline	Soil (non-saline)		1060	1318	8.41649	78.2943	2.63651	123	56
1716.McG.PAPrS23	9.15293	-79.744	Free-living	Non-saline	Soil (non-saline)		825	1045.64	7.84981	62.005	1.59594	112	55
1716.McG.PAPrS24	9.16201	-79.7531	Free-living	Non-saline	Soil (non-saline)		1029	1352.78	8.43838	77.9741	4.55607	92	46
1716.McG.PAPrS27	9.14433	-79.8806	Free-living	Non-saline	Soil (non-saline)		767	1027.46	6.9285	59.6998	1.86964	92	47
1716.McG.PAPrS29	9.18034	-79.8258	Free-living	Non-saline	Soil (non-saline)		1234	1689.43	8.62976	93.1617	2.0193	138	59
1716.McG.PAPrS30	9.15332	-79.8623	Free-living	Non-saline	Soil (non-saline)		1231	1580.13	8.96031	90.6921	2.12847	134	60
1716.McG.PAPrS33	9.1438	-79.7168	Free-living	Non-saline	Soil (non-saline)		1097	1450.98	8.4084	83.0648	1.79092	106	51
1716.McG.PAPrS34	9.13532	-79.8897	Free-living	Non-saline	Soil (non-saline)		796	1045.49	7.7237	59.3332	5.08844	86	44
1716.McG.PAPrS35	9.19827	-79.7803	Free-living	Non-saline	Soil (non-saline)		998	1247.7	8.49018	74.8133	2.52125	106	53
1716.McG.PAPrS36	9.18919	-79.7712	Free-living	Non-saline	Soil (non-saline)		1203	1438.13	9.15749	88.9003	1.97588	115	51
1716.McG.PAPrS38	9.14373	-79.6986	Free-living	Non-saline	Soil (non-saline)		1252	1640.71	9.11348	90.5772	1.53315	103	54
1716.McG.PAPrS42	9.0717	-79.7898	Free-living	Non-saline	Soil (non-saline)		1075	1321.05	8.49188	83.124	1.31584	108	54
1716.McG.PAPrS43	9.08026	-79.6533	Free-living	Non-saline	Soil (non-saline)		858	1019.4	8.18393	64.6695	1.42384	92	51
1717.10H.high.fertilizer	0.0926	34.48	Free-living	Non-saline	Soil (non-saline)		961	1366.36	7.89257	75.2313	0.762341	193	73
1717.12IF.improved.leguminous	0.0929	34.479	Free-living	Non-saline	Soil (non-saline)		791	1048.5	7.72907	61.115	0.990769	197	75
1717.1H.high.fertilizer	0.1075	34.523	Free-living	Non-saline	Soil (non-saline)		840	1191.63	7.19765	66.6264	0.689579	206	75
1717.2.low.fertilizer	0.1089	34.523	Free-living	Non-saline	Soil (non-saline)		915	1070.03	8.57273	69.8355	1.43142	178	78
1717.20L.low.fertilizer	0.1216	34.515	Free-living	Non-saline	Soil (non-saline)		1060	1467.41	8.13891	80.3705	0.818305	170	70
1717.21IF.improved.leguminous	0.1226	34.517	Free-living	Non-saline	Soil (non-saline)		998	1390.26	8.20822	75.5166	0.570175	201	77
1717.32.high.fertilizer	0.0994	34.505	Free-living	Non-saline	Soil (non-saline)		1033	1194.88	8.85766	77.3256	0.819919	174	72
1717.35H.high.fertilizer	0.0931	34.479	Free-living	Non-saline	Soil (non-saline)		991	1423.08	8.46173	77.76	1.6173	218	85
1717.36L.low.fertilizer	0.0936	34.477	Free-living	Non-saline	Soil (non-saline)		1041	1392.58	8.69611	81.5609	0.984636	152	67
1717.39L.low.fertilizer	0.1328	34.538	Free-living	Non-saline	Soil (non-saline)		1042	1501.01	8.32982	82.0692	0.690393	165	71
1717.3IF.improved.leguminous	0.1071	34.523	Free-living	Non-saline	Soil (non-saline)		745	1007.08	7.44225	58.1605	1.00489	198	76
1717.4.high.fertilizer	0.1204	34.518	Free-living	Non-saline	Soil (non-saline)		986	1284.24	8.31419	70.9534	0.941437	221	83
1717.4H.high.fertilizer	0.1204	34.518	Free-living	Non-saline	Soil (non-saline)		1150	1748.5	8.54586	88.6065	0.919048	212	81
1717.5.low.fertilizer	0.1127	34.522	Free-living	Non-saline	Soil (non-saline)		939	1158.57	8.34868	67.5551	1.17694	159	72
1717.5L.low.fertilizer	0.1127	34.522	Free-living	Non-saline	Soil (non-saline)		1174	1664.03	8.60108	83.4865	0.812402	235	81
1717.6IF.improved.leguminous	0.1146	34.521	Free-living	Non-saline	Soil (non-saline)		1080	1630.2	7.20895	80.8169	0.650202	224	80
1717.7H.high.fertilizer	0.0968	34.491	Free-living	Non-saline	Soil (non-saline)		911	1228.85	8.04758	68.3792	0.935084	195	79
1717.9.improved.leguminous	0.0984	34.49	Free-living	Non-saline	Soil (non-saline)		837	974.475	8.20987	59.9269	0.872892	124	60
1717.KBC1.experimental.plot	0.1015	34.511	Free-living	Non-saline	Soil (non-saline)		745	876.36	7.63336	55.239	1.33206	168	68
1717.KBC10.experimental.plot	0.1015	34.511	Free-living	Non-saline	Soil (non-saline)		1042	1370.8	8.46007	77.3247	0.754243	192	76
1717.KBC13.experimental.plot	0.1015	34.511	Free-living	Non-saline	Soil (non-saline)		968	1258.74	8.34877	73.2253	0.845525	154	64
1717.KBC14.experimental.plot	0.1015	34.511	Free-living	Non-saline	Soil (non-saline)		1037	1430.73	8.4742	80.289	0.858657	129	59
1717.KBC18.experimental.plot	0.1015	34.511	Free-living	Non-saline	Soil (non-saline)		861	1049.26	8.14499	63.3393	0.967272	199	72
1717.KBC2.experimental.plot	0.1015	34.511	Free-living	Non-saline	Soil (non-saline)		848	1137.46	7.67819	64.1059	0.622358	177	66
1717.KBC20.experimental.plot	0.1015	34.511	Free-living	Non-saline	Soil (non-saline)		976	1275.05	8.15592	72.5623	0.790362	173	70
1717.KBC4.experimental.plot	0.1015	34.511	Free-living	Non-saline	Soil (non-saline)		858	1083.84	7.65914	65.6799	0.719675	146	63
1717.KBC6.experimental.plot	0.1015	34.511	Free-living	Non-saline	Soil (non-saline)		900	1187.03	8.15205	65.5486	0.836194	193	71
1717.KBC9.experimental.plot	0.1015	34.511	Free-living	Non-saline	Soil (non-saline)		1002	1332.48	8.23093	74.6719	0.62636	141	60
1721.B16M	-28.833	153.417	Free-living	Non-saline	Soil (non-saline)		79	79	5.08281	13.3035	1.86569	36	24
1721.B26T	-28.833	153.417	Free-living	Non-saline	Soil (non-saline)		289	302.125	7.2534	29.9553	1.28286	72	37
1721.B29B	-28.833	153.417	Free-living	Non-saline	Soil (non-saline)		183	196	6.49666	22.154	1.44706	50	33
1721.B29T	-28.833	153.417	Free-living	Non-saline	Soil (non-saline)		25	25	2.26018	6.66569	2.01858	21	10
1721.B30M	-28.833	153.417	Free-living	Non-saline	Soil (non-saline)		44	44	3.73275	8.56362	0.669723	30	23
1721.B3T	-28.833	153.417	Free-living	Non-saline	Soil (non-saline)		96	99.3333	5.02533	15.818	1.72231	41	21
1721.B9B	-28.833	153.417	Free-living	Non-saline	Soil (non-saline)		267	272.2	7.20692	29.5183	1.06582	93	46
1721.BMC.7.1T.20.2	-28.833	153.417	Free-living	Non-saline	Soil (non-saline)		638	1104.91	6.26552	55.9611	1.91305	73	36
1721.BMC.7.1T.3.1	-28.833	153.417	Free-living	Non-saline	Soil (non-saline)		848	1409.34	7.73099	69.238	1.58524	102	52
1721.BMC.8.5T.2.1	-28.833	153.417	Free-living	Non-saline	Soil (non-saline)		713	1114.71	7.4655	59.4946	1.45648	99	47
1721.R10B	-28.833	153.417	Free-living	Non-saline	Soil (non-saline)		793	1493.88	7.61773	67.7205	0.832327	146	62
1721.R15M	-28.833	153.417	Free-living	Non-saline	Soil (non-saline)		946	1579.65	8.24374	73.1422	1.16986	192	75
1721.R17B	-28.833	153.417	Free-living	Non-saline	Soil (non-saline)		939	1599.2	8.05238	74.9847	0.894155	187	69
1721.R1B	-28.833	153.417	Free-living	Non-saline	Soil (non-saline)		831	1349.38	7.97672	73.6234	1.38297	126	56
1721.R20B	-28.833	153.417	Free-living	Non-saline	Soil (non-saline)		1092	1696.5	8.73896	86.1681	1.06603	221	78
1721.R26M	-28.833	153.417	Free-living	Non-saline	Soil (non-saline)		963	1567.93	8.2233	83.9034	1.00225	190	73
1721.R4T	-28.833	153.417	Free-living	Non-saline	Soil (non-saline)		654	795.025	7.7807	55.8945	0.654474	134	63
1721.S10T	-28.833	153.417	Free-living	Non-saline	Soil (non-saline)		1105	1898.76	7.90332	91.2887	1.00107	162	70
1721.S12M	-28.833	153.417	Free-living	Non-saline	Soil (non-saline)		991	1519.52	8.07453	78.0466	1.01583	152	67
1721.S16B	-28.833	153.417	Free-living	Non-saline	Soil (non-saline)		990	1477.35	8.13978	80.2623	0.993722	154	64
1721.S18M	-28.833	153.417	Free-living	Non-saline	Soil (non-saline)		1081	1918.95	7.91194	93.8409	0.940685	162	66
1721.S1M	-28.833	153.417	Free-living	Non-saline	Soil (non-saline)		1104	1856.13	8.2781	87.0594	0.890511	138	66
1721.S21M	-28.833	153.417	Free-living	Non-saline	Soil (non-saline)		893	1190.28	7.6807	73.4384	0.99277	143	75
1721.S26M	-28.833	153.417	Free-living	Non-saline	Soil (non-saline)		11	11	1.8231	3.81655	1.70078	17	13
1721.S27T	-28.833	153.417	Free-living	Non-saline	Soil (non-saline)		8	8	1.8637	3.00117	2.1165	11	9
1721.S3B	-28.833	153.417	Free-living	Non-saline	Soil (non-saline)		1010	1656.67	8.13301	80.5274	0.924289	121	61
1721.S3T	-28.833	153.417	Free-living	Non-saline	Soil (non-saline)		1076	1700.01	8.27098	83.8936	0.723926	147	70
1721.S7M	-28.833	153.417	Free-living	Non-saline	Soil (non-saline)		1169	1941	8.04468	95.6663	0.964605	163	69
1721.S9M	-28.833	153.417	Free-living	Non-saline	Soil (non-saline)		1123	1820.6	8.30666	92.9906	0.849878	148	63
1721.Soil.NIL.100.N.22.2	-28.833	153.417	Free-living	Non-saline	Soil (non-saline)		678	976.9	7.87875	58.4938	1.62585	79	45
1747.DZF.612012.RJ.soil	39.74	-104.98	Free-living	Non-saline	Soil (non-saline)		516	814.75	6.67181	58.9227	0.750259	101	44
1747.DZF.6132012.TJ.planter.soil	39.74	-104.98	Free-living	Non-saline	Soil (non-saline)		494	727.721	6.52849	51.852	0.495772	99	47
1747.DZF.6202012.RJ.soil	39.74	-104.98	Free-living	Non-saline	Soil (non-saline)		375	669.125	6.069	44.9712	0.626122	89	39
1747.DZF.6202012.RJ.soil.under.basking.site	39.74	-104.98	Free-living	Non-saline	Soil (non-saline)		446	693.919	6.1506	52.1105	0.692206	99	40
1883.2007.192.Crump.Artic.LTREB.main.lane2.NoIndex	68.5737	-149.537	Free-living	Non-saline	Soil (non-saline)		1527	2542.88	9.55336	140.338	1.77987	129	50
1883.2007.208.Crump.Artic.LTREB.main.lane2.NoIndex	68.6015	-149.579	Free-living	Non-saline	Soil (non-saline)		1514	2819.87	9.41052	144.595	0.689832	65	41
1883.2007.218.Crump.Artic.LTREB.main.lane2.NoIndex	68.6085	-149.588	Free-living	Non-saline	Soil (non-saline)		1536	2622.76	9.46187	137.475	1.32831	115	49
1883.2007.249.Crump.Artic.LTREB.main.lane2.NoIndex	68.5969	-149.601	Free-living	Non-saline	Soil (non-saline)		1367	2697.16	8.98976	132.31	0.671983	57	38
1883.2007.346.Crump.Artic.LTREB.main.lane2.NoIndex	68.5737	-149.537	Free-living	Non-saline	Soil (non-saline)		1096	1869.79	8.45045	94.098	0.618581	79	43
1883.2007.347.Crump.Artic.LTREB.main.lane2.NoIndex	68.5737	-149.537	Free-living	Non-saline	Soil (non-saline)		1046	1674.19	8.36801	88.7037	0.389224	94	49
1883.2008.088.Crump.Artic.LTREB.main.lane2.NoIndex	68.5737	-149.537	Free-living	Non-saline	Soil (non-saline)		1069	1785.98	8.38252	109.806	0.357106	73	46
1883.2008.096.Crump.Artic.LTREB.main.lane2.NoIndex	68.6015	-149.579	Free-living	Non-saline	Soil (non-saline)		1169	1977.95	8.90533	96.1447	0.66013	102	51
1883.2008.104.Crump.Artic.LTREB.main.lane2.NoIndex	68.6085	-149.588	Free-living	Non-saline	Soil (non-saline)		1161	2032.58	8.81937	97.9154	0.636174	93	46
1883.2008.124.Crump.Artic.LTREB.main.lane2.NoIndex	68.5969	-149.601	Free-living	Non-saline	Soil (non-saline)		1124	1814.09	8.58149	91.4598	0.700115	113	53
1883.2008.296.Crump.Artic.LTREB.main.lane2.NoIndex	68.5737	-149.537	Free-living	Non-saline	Soil (non-saline)		1316	2319.62	9.12884	119.06	0.475504	87	50
1883.2008.305.Crump.Artic.LTREB.main.lane2.NoIndex	68.6015	-149.579	Free-living	Non-saline	Soil (non-saline)		965	1548.78	8.15483	82.5052	0.555714	103	49
1883.2008.312.Crump.Artic.LTREB.main.lane2.NoIndex	68.6085	-149.588	Free-living	Non-saline	Soil (non-saline)		1375	2497	9.07439	112.282	1.03832	92	47
1883.2008.313.Crump.Artic.LTREB.main.lane2.NoIndex	68.6085	-149.588	Free-living	Non-saline	Soil (non-saline)		535	778.1	7.07106	54.3098	0.522983	65	40
1883.2008.344.Crump.Artic.LTREB.main.lane2.NoIndex	68.5969	-149.601	Free-living	Non-saline	Soil (non-saline)		970	1808.91	7.87632	89.4207	0.432442	100	52
1883.2009.113.Crump.Artic.LTREB.main.lane3.NoIndex	68.5858	-149.622	Free-living	Non-saline	Soil (non-saline)		958	1537.55	8.14422	74.4964	0.630705	97	52
1883.2009.12.Crump.Artic.LTREB.main.lane3.NoIndex	68.5913	-149.612	Free-living	Non-saline	Soil (non-saline)		532	567.473	6.31329	46.1089	0.750885	63	38
1883.2009.272.Crump.Artic.LTREB.main.lane2.NoIndex	68.5913	-149.612	Free-living	Non-saline	Soil (non-saline)		1005	1682.99	8.04082	86.9111	0.736095	93	47
1883.2009.315.Crump.Artic.LTREB.main.lane3.NoIndex	68.6015	-149.579	Free-living	Non-saline	Soil (non-saline)		1199	2287.34	8.44511	102.96	0.743092	91	47
1883.2009.324.Crump.Artic.LTREB.main.lane3.NoIndex	68.6085	-149.588	Free-living	Non-saline	Soil (non-saline)		1180	2124.57	8.49945	102.67	0.624627	93	46
1883.2010.293A.Crump.Artic.LTREB.main.lane3.NoIndex	68.5858	-149.622	Free-living	Non-saline	Soil (non-saline)		1160	1920.48	8.64316	93.2861	0.928123	98	50
1883.2010.293B.Crump.Artic.LTREB.main.lane3.NoIndex	68.5858	-149.622	Free-living	Non-saline	Soil (non-saline)		1462	2695	9.15363	127.216	0.825447	109	51
1883.2010.314B.Crump.Artic.LTREB.main.lane3.NoIndex	68.5737	-149.537	Free-living	Non-saline	Soil (non-saline)		1480	2923.22	9.25569	123.247	0.697474	111	54
1883.2010.323A.Crump.Artic.LTREB.main.lane3.NoIndex	68.6015	-149.579	Free-living	Non-saline	Soil (non-saline)		1239	2305.64	8.63889	108.277	0.659785	79	40
1883.2011.29.Crump.Artic.LTREB.main.lane4.NoIndex	68.5913	-149.612	Free-living	Non-saline	Soil (non-saline)		989	1677.89	7.98772	91.1601	0.90764	88	48
1883.2011.329.Crump.Artic.LTREB.main.lane4.NoIndex	68.6085	-149.588	Free-living	Non-saline	Soil (non-saline)		1153	1654.01	8.43614	98.8077	2.31554	135	54
1883.2011.368.Crump.Artic.LTREB.main.lane4.NoIndex	68.6085	-149.588	Free-living	Non-saline	Soil (non-saline)		1093	1857	7.74476	92.9192	1.71405	128	51
1883.2011.369.Crump.Artic.LTREB.main.lane4.NoIndex	68.6085	-149.588	Free-living	Non-saline	Soil (non-saline)		1062	1401.8	8.51708	89.5325	1.08111	107	56
2382.DPOO1.C1.HA.1.626.bulk.9.12.lane7.NoIndex.L007.sequences	41.0252	-72.4616	Free-living	Non-saline	Soil (non-saline)		1620	2984.16	9.52615	133.482	0.964018	218	80
2382.DPOO1.C1.HA.3.636.bulk.9.12.lane7.NoIndex.L007.sequences	41.0252	-72.4616	Free-living	Non-saline	Soil (non-saline)		1620	2824.84	9.56418	138.551	1.0173	180	75
2382.GM.181.R1.bulk.10.12.lane7.NoIndex.L007.sequences	45.0131	-0.786197	Free-living	Non-saline	Soil (non-saline)		1331	2390.34	9.1217	102.266	1.11211	273	87
2382.GM.181.R4.bulk.10.12.lane7.NoIndex.L007.sequences	45.0131	-0.786197	Free-living	Non-saline	Soil (non-saline)		1297	2355.02	9.01725	101.651	0.894524	222	84
2382.GM.181.R5.bulk.10.12.lane7.NoIndex.L007.sequences	45.0131	-0.786197	Free-living	Non-saline	Soil (non-saline)		1251	2412.11	8.73398	97.3599	0.961355	274	85
2382.HE003.C181.HA.2.756.bulk.9.12.lane7.NoIndex.L007.sequences	41.0104	-72.5306	Free-living	Non-saline	Soil (non-saline)		1415	2400.19	9.32325	117.421	0.733872	169	73
2382.HE003.C181.HA.4.766.bulk.9.12.lane7.NoIndex.L007.sequences	41.0104	-72.5306	Free-living	Non-saline	Soil (non-saline)		1468	2669.41	9.3645	117.673	0.820569	192	81
2382.HE003.C181.HA.5.771.bulk.9.12.lane7.NoIndex.L007.sequences	41.0104	-72.5306	Free-living	Non-saline	Soil (non-saline)		1364	2304.14	9.15742	116.338	0.855414	136	64
2382.RU006.C181.RH.1.776.bulk.9.12.lane7.NoIndex.L007.sequences	41.0094	-72.494	Free-living	Non-saline	Soil (non-saline)		1543	2644.06	9.40994	121.804	0.703041	162	75
2382.RU006.C181.RH.3.786.bulk.9.12.lane7.NoIndex.L007.sequences	41.0094	-72.494	Free-living	Non-saline	Soil (non-saline)		1558	2833.02	9.46801	127.34	0.949503	240	83
2382.SH004.C1.RH.1.401.bulk.4.12.lane7.NoIndex.L007.sequences	41.015	-72.5285	Free-living	Non-saline	Soil (non-saline)		1607	2971.38	9.60483	132.135	0.996069	202	74
2382.SH004.C1.RH.1.601.bulk.9.12.lane7.NoIndex.L007.sequences	41.0149	-72.5284	Free-living	Non-saline	Soil (non-saline)		1515	2692.35	9.25054	114.411	1.17386	223	81
2382.SH004.C1.RH.4.416.bulk.4.12.lane7.NoIndex.L007.sequences	41.015	-72.5285	Free-living	Non-saline	Soil (non-saline)		1542	2876.77	9.56613	123.519	1.1914	221	81
2382.SH004.C1.RH.4.616.bulk.9.12.lane7.NoIndex.L007.sequences	41.0149	-72.5284	Free-living	Non-saline	Soil (non-saline)		1616	2924.13	9.67307	126.98	1.32191	268	91
2382.SH004.C1.RH.5.621.bulk.9.12.lane7.NoIndex.L007.sequences	41.0149	-72.5284	Free-living	Non-saline	Soil (non-saline)		1546	2776	9.58455	126.38	1.13267	181	78
2382.SH005.C3.RH.1.451.bulk.4.12.lane7.NoIndex.L007.sequences	41.0153	-72.5281	Free-living	Non-saline	Soil (non-saline)		1727	3182.14	9.80141	137.366	1.1222	220	87
2382.SH005.C3.RH.1.651.bulk.9.12.lane7.NoIndex.L007.sequences	41.0152	-72.5281	Free-living	Non-saline	Soil (non-saline)		1633	3002.42	9.64355	130.067	1.17608	263	94
2382.SH005.C3.RH.4.666.bulk.9.12.lane7.NoIndex.L007.sequences	41.0152	-72.5281	Free-living	Non-saline	Soil (non-saline)		1612	3009.56	9.63576	127.7	1.36864	218	85
2382.SH005.C3.RH.5.671.bulk.9.12.lane7.NoIndex.L007.sequences	41.0152	-72.5281	Free-living	Non-saline	Soil (non-saline)		1561	2869.13	9.42676	131.039	0.827073	165	73
2382.SH007.C6.RH.2.506.bulk.4.12.lane7.NoIndex.L007.sequences	41.0149	-72.5285	Free-living	Non-saline	Soil (non-saline)		1769	3417.73	9.87946	144.18	1.17183	244	84
2382.SH007.C6.RH.2.706.bulk.9.12.lane7.NoIndex.L007.sequences	41.0149	-72.5285	Free-living	Non-saline	Soil (non-saline)		1596	2862	9.67649	128.222	1.24799	212	81
2382.SH007.C6.RH.3.511.bulk.4.12.lane7.NoIndex.L007.sequences	41.0149	-72.5285	Free-living	Non-saline	Soil (non-saline)		1767	3345.39	9.87613	140.413	0.869969	181	73
2382.SH007.C6.RH.4.716.bulk.9.12.lane7.NoIndex.L007.sequences	41.0149	-72.5285	Free-living	Non-saline	Soil (non-saline)		1601	2907.52	9.63214	128.944	1.05184	234	88
2382.SH007.C6.RH.5.521.bulk.4.12.lane7.NoIndex.L007.sequences	41.0149	-72.5285	Free-living	Non-saline	Soil (non-saline)		1657	2972.58	9.64898	129.225	1.06813	223	82
2382.SH007.C6.RH.5.721.bulk.9.12.lane7.NoIndex.L007.sequences	41.0149	-72.5285	Free-living	Non-saline	Soil (non-saline)		1669	3084.51	9.69044	131.787	0.917565	220	79
2382.SH008.C6.HA.1.SH008.soil.bulk.9.12.lane7.NoIndex.L007.sequences	41.0145	-72.5285	Free-living	Non-saline	Soil (non-saline)		1565	2600.74	9.60931	126.488	1.30791	226	88
2382.SH008.C6.HA.2.731.bulk.9.12.lane7.NoIndex.L007.sequences	41.0145	-72.5285	Free-living	Non-saline	Soil (non-saline)		1654	2980.07	9.70223	134.43	1.5294	241	90
2382.SH008.C6.HA.4.741.bulk.9.12.lane7.NoIndex.L007.sequences	41.0145	-72.5285	Free-living	Non-saline	Soil (non-saline)		1618	2938	9.6539	129.668	1.3188	217	81
632.Agricultural.soil.soy	43.63	-80.39	Free-living	Non-saline	Soil (non-saline)		1019	1879.54	8.24959	84.7867	1.07504	123	58
632.Agricultural.soil.wheat	43.64	-80.41	Free-living	Non-saline	Soil (non-saline)		1090	1913.81	8.68844	89.1588	0.843037	182	66
632.Arctic.Tundra.1	64.87	-111.58	Free-living	Non-saline	Soil (non-saline)		671	1195.5	7.36366	59.4426	0.999624	70	41
632.Arctic.Tundra.2	69.33	-138.74	Free-living	Non-saline	Soil (non-saline)		757	1163.87	7.72899	70.4967	0.605821	71	44
632.Boreal.coniferous.forest	57.29	-111.27	Free-living	Non-saline	Soil (non-saline)		617	973.509	7.13337	58.5882	0.243072	57	35
632.Northern.peatlands	67.54	-139.86	Free-living	Non-saline	Soil (non-saline)		690	1078.75	7.56315	66.8182	0.457496	43	29
632.Tar.sand.1	57.08	-111.54	Free-living	Non-saline	Soil (non-saline)		1054	1890.38	8.61766	94.3344	0.471104	92	48
632.Tar.sand.2	57.31	-111.68	Free-living	Non-saline	Soil (non-saline)		992	1700.4	8.4431	91.0341	0.961115	161	68
632.Temperate.deciduous.forest	43.49	-80.57	Free-living	Non-saline	Soil (non-saline)		1098	1830.22	8.81251	86.4861	0.969316	119	58
632.Temperate.rain.forest	48.61	-124.23	Free-living	Non-saline	Soil (non-saline)		672	1161.03	6.6294	55.6431	0.354178	65	38
632.Wetland.soil	45.56	-73.13	Free-living	Non-saline	Soil (non-saline)		1201	1897.93	9.03835	92.8102	0.756365	78	44
659.NZFACE.R1.Browntop	-40.017	175.267	Free-living	Non-saline	Soil (non-saline)		434	656.962	4.92407	37.6	0.955819	106	59
659.NZFACE.R1.control.19.4	-40.017	175.267	Free-living	Non-saline	Soil (non-saline)		690	1244.21	6.22032	55.8422	0.951252	172	72
659.NZFACE.R1.Ryegrass.26.4	-40.017	175.267	Free-living	Non-saline	Soil (non-saline)		596	961.85	6.39689	48.8096	0.913408	122	60
659.NZFACE.R1.warm	-40.017	175.267	Free-living	Non-saline	Soil (non-saline)		648	1137.65	5.76747	54.4361	0.95132	101	54
659.NZFACE.R2.Browntop	-40.017	175.267	Free-living	Non-saline	Soil (non-saline)		725	1155.69	7.14595	64.303	0.929751	97	48
659.NZFACE.R2.control.23.4	-40.017	175.267	Free-living	Non-saline	Soil (non-saline)		681	1194.09	5.78366	55.658	0.936634	102	57
659.NZFACE.R2.Ryegrass.24.4	-40.017	175.267	Free-living	Non-saline	Soil (non-saline)		673	1263.34	6.88562	53.9154	0.916903	91	50
659.NZFACE.R2.warm	-40.017	175.267	Free-living	Non-saline	Soil (non-saline)		687	1243.06	5.76579	60.7554	0.909237	100	49
659.NZFACE.R3.Browntop	-40.017	175.267	Free-living	Non-saline	Soil (non-saline)		620	1128.37	6.25721	50.4806	0.900248	89	49
659.NZFACE.R3.control.19.4	-40.017	175.267	Free-living	Non-saline	Soil (non-saline)		695	1116.82	6.50205	61.6282	0.894653	95	55
659.NZFACE.R3.Ryegrass.19.7	-40.017	175.267	Free-living	Non-saline	Soil (non-saline)		614	1182.14	6.18315	49.9481	0.875043	90	51
659.NZFACE.R3.warm	-40.017	175.267	Free-living	Non-saline	Soil (non-saline)		671	1394.66	6.33497	58.0518	0.875938	92	49
659.NZFACE.R4.Browntop	-40.017	175.267	Free-living	Non-saline	Soil (non-saline)		656	1264.91	6.27869	58.5729	0.914456	124	60
659.NZFACE.R4.control.19.8	-40.017	175.267	Free-living	Non-saline	Soil (non-saline)		741	1432.26	5.91092	65.0015	0.924972	98	50
659.NZFACE.R4.Ryegrass.16.4	-40.017	175.267	Free-living	Non-saline	Soil (non-saline)		668	1007.77	6.62606	58.6166	0.883331	111	51
659.NZFACE.R4.warm	-40.017	175.267	Free-living	Non-saline	Soil (non-saline)		767	1432.93	6.18893	64.9163	1.00365	91	48
659.NZFACE.R5.Browntop	-40.017	175.267	Free-living	Non-saline	Soil (non-saline)		682	1147.59	6.59562	56.9716	0.879319	101	55
659.NZFACE.R5.Ryegrass	-40.017	175.267	Free-living	Non-saline	Soil (non-saline)		683	1096.14	6.72878	56.4571	0.904148	115	57
659.NZFACE.R5.warm	-40.017	175.267	Free-living	Non-saline	Soil (non-saline)		714	1258.96	6.65508	58.0613	0.9659	118	56
659.NZFACE.R6.Browntop	-40.017	175.267	Free-living	Non-saline	Soil (non-saline)		674	1154	6.59219	59.8075	0.928653	106	55
659.NZFACE.R6.control	-40.017	175.267	Free-living	Non-saline	Soil (non-saline)		704	1498.38	6.25531	61.8342	0.918088	81	49
659.NZFACE.R6.Ryegrass	-40.017	175.267	Free-living	Non-saline	Soil (non-saline)		664	1217.93	6.0916	61.4711	0.865387	97	51
659.NZFACE.R6.warm	-40.017	175.267	Free-living	Non-saline	Soil (non-saline)		606	1006.21	5.6839	53.8593	0.915426	98	54
722.CC1.1.s.1.1.sequence	46.745	-94.598	Free-living	Non-saline	Soil (non-saline)		1453	2906.51	8.89458	113.188	0.885362	171	68
722.CC1.2.s.2.1.sequence	46.745	-94.598	Free-living	Non-saline	Soil (non-saline)		1366	2498.58	8.75134	108.914	0.854558	165	64
722.CC1.3.s.3.1.sequence	46.745	-94.598	Free-living	Non-saline	Soil (non-saline)		1403	2920.35	8.79929	113.914	0.83432	215	72
722.CC1.4.s.4.1.sequence	46.745	-94.598	Free-living	Non-saline	Soil (non-saline)		1390	2543.56	8.77561	111.52	0.828529	177	68
722.CC1.5.s.6.1.sequence	46.745	-94.598	Free-living	Non-saline	Soil (non-saline)		1444	2875.06	8.9249	118.85	0.88825	186	67
722.CC1.6.s.7.1.sequence	46.745	-94.598	Free-living	Non-saline	Soil (non-saline)		1413	2892.25	8.83615	114.307	0.854794	186	72
722.CC1.7.s.8.1.sequence	46.745	-94.598	Free-living	Non-saline	Soil (non-saline)		1450	2750.48	8.96863	117.182	0.929177	188	69
722.CL3.1.s.1.1.sequence	33.674	-80.766	Free-living	Non-saline	Soil (non-saline)		1212	2075.56	8.62466	100.133	0.937518	155	64
722.CL3.2.s.2.1.sequence	33.674	-80.766	Free-living	Non-saline	Soil (non-saline)		1166	2022.15	8.5614	92.663	0.971624	149	64
722.CL3.3.s.3.1.sequence	33.674	-80.766	Free-living	Non-saline	Soil (non-saline)		1152	2115.74	8.54947	96.462	0.929313	134	57
722.CL3.4.s.4.1.sequence	33.674	-80.766	Free-living	Non-saline	Soil (non-saline)		1197	2158.57	8.66564	97.2129	0.956855	128	62
722.CL3.5.s.6.1.sequence	33.674	-80.766	Free-living	Non-saline	Soil (non-saline)		1242	2567.21	8.68146	104.369	0.987574	145	66
722.CL3.6.s.7.1.sequence	33.674	-80.766	Free-living	Non-saline	Soil (non-saline)		1204	2293.68	8.65443	101.409	0.904652	149	64
722.CL3.7.s.8.1.sequence	33.674	-80.766	Free-living	Non-saline	Soil (non-saline)		1266	2431.07	8.76541	103.428	0.918562	151	62
722.SV1.1.s.1.1.sequence	31.712	-106.466	Free-living	Non-saline	Soil (non-saline)		1123	1808.13	8.71508	83.7849	0.844941	191	72
722.SV1.2.s.2.1.sequence	31.712	-106.466	Free-living	Non-saline	Soil (non-saline)		1054	1569.82	8.65657	76.5215	0.881836	194	71
722.SV1.3.s.3.1.sequence	31.712	-106.466	Free-living	Non-saline	Soil (non-saline)		1113	1649.25	8.73386	80.9249	0.863615	183	66
722.SV1.4.s.4.1.sequence	31.712	-106.466	Free-living	Non-saline	Soil (non-saline)		1106	1698.67	8.69449	80.7443	0.913531	205	73
722.SV1.5.s.6.1.sequence	31.712	-106.466	Free-living	Non-saline	Soil (non-saline)		1109	1772.32	8.67043	81.1969	0.878444	218	71
722.SV1.6.s.7.1.sequence	31.712	-106.466	Free-living	Non-saline	Soil (non-saline)		1110	1790.54	8.73798	85.8373	0.920906	193	68
722.SV1.7.s.8.1.sequence	31.712	-106.466	Free-living	Non-saline	Soil (non-saline)		1124	1792.42	8.73579	84.4633	0.821108	226	74
755.EF.THETA.22.07.11.lane3.NoIndex.L003	55.905	-3.204	Free-living	Non-saline	Soil (non-saline)		71	104.333	2.56873	9.26839	0.962561	32	24
755.LSSF.ALPHA.D20.16.06.11.lane1.NoIndex.L001	55.873	-4.284	Free-living	Non-saline	Soil (non-saline)		1053	1702.68	8.42687	91.3114	0.436588	144	58
755.LSSF.ALPHA.D45.14.07.11.lane1.NoIndex.L001	55.873	-4.284	Free-living	Non-saline	Soil (non-saline)		1036	1929.96	8.39642	89.1193	0.598118	117	61
755.LSSF.ALPHA.D45.22.07.11.lane1.NoIndex.L001	55.873	-4.284	Free-living	Non-saline	Soil (non-saline)		1318	2342.98	9.07359	117.783	0.577949	91	50
755.LSSF.BETA.D1.08.07.11.lane1.NoIndex.L001	55.873	-4.284	Free-living	Non-saline	Soil (non-saline)		325	469.288	5.76031	38.0859	0.243824	90	52
755.LSSF.BETA.D20.16.06.11.lane1.NoIndex.L001	55.873	-4.284	Free-living	Non-saline	Soil (non-saline)		331	446.927	6.59654	37.602	0.759043	83	45
755.LSSF.DELTA.D1.14.07.11.lane1.NoIndex.L001	55.873	-4.284	Free-living	Non-saline	Soil (non-saline)		824	1406	7.90792	71.1068	0.443404	147	63
755.LSSF.GAMMA.D1.30.06.11.lane1.NoIndex.L001	55.873	-4.284	Free-living	Non-saline	Soil (non-saline)		239	341.375	4.896	31.0922	0.50287	87	54
755.LSSF.GAMMA.D20.14.07.11.lane1.NoIndex.L001	55.873	-4.284	Free-living	Non-saline	Soil (non-saline)		430	589.643	6.72371	46.6474	0.538847	104	59
755.LSSF.GAMMA.D5.22.07.11.lane1.NoIndex.L001	55.873	-4.284	Free-living	Non-saline	Soil (non-saline)		519	711.514	7.55974	57.0753	0.550517	77	49
755.SSF.uneven.mix1.lane3.NoIndex.L003	55.905	-3.204	Free-living	Non-saline	Soil (non-saline)		75	103.111	2.98979	9.09372	0.792952	36	24
755.SSFA.L1.3.D30.21.06.11.lane1.NoIndex.L001	55.906	-3.204	Free-living	Non-saline	Soil (non-saline)		1076	1892.19	8.46552	100.739	0.830185	95	51
755.SSFA.L2.D1.21.06.11.lane1.NoIndex.L001	55.906	-3.204	Free-living	Non-saline	Soil (non-saline)		996	1499.02	8.51753	93.8269	0.723244	53	37
755.SSFA.L2.D30.26.07.11.lane1.NoIndex.L001	55.906	-3.204	Free-living	Non-saline	Soil (non-saline)		672	1290.42	5.70859	65.2446	0.737993	84	51
755.SSFA.L2.D40.20.09.11.lane1.NoIndex.L001	55.906	-3.204	Free-living	Non-saline	Soil (non-saline)		1095	1935.03	8.3621	105.61	0.305251	62	45
755.SSFA.L2.D5.14.06.11.lane1.NoIndex.L001	55.906	-3.204	Free-living	Non-saline	Soil (non-saline)		971	1751	8.25131	94.8375	1.05228	40	25
755.SSFA.L2.D50.10.05.11.lane1.NoIndex.L001	55.906	-3.204	Free-living	Non-saline	Soil (non-saline)		1187	1919.74	8.76631	107.489	1.03435	52	32
755.SSFA.L3.3.D50.21.06.11.lane1.NoIndex.L001	55.905	-3.204	Free-living	Non-saline	Soil (non-saline)		1152	1935.58	8.54906	109.087	0.465041	86	50
755.SSFA.L3.D3.28.06.11.lane1.NoIndex.L001	55.905	-3.204	Free-living	Non-saline	Soil (non-saline)		1083	1900.58	8.59703	108.194	1.08695	47	30
755.SSFA.L3.D30.17.05.11.lane1.NoIndex.L001	55.905	-3.204	Free-living	Non-saline	Soil (non-saline)		817	1381.97	7.06532	76.9652	1.36543	67	39
755.SSFB.L1.D1.10.05.11.lane1.NoIndex.L001	55.905	-3.203	Free-living	Non-saline	Soil (non-saline)		1202	1797.19	8.88045	109.252	1.02933	52	33
755.SSFB.L1.D3.17.05.11.lane1.NoIndex.L001	55.905	-3.203	Free-living	Non-saline	Soil (non-saline)		348	675.435	4.04847	37.7929	0.727476	54	36
755.SSFB.L1.D40.19.07.11.lane1.NoIndex.L001	55.905	-3.203	Free-living	Non-saline	Soil (non-saline)		1204	1996.48	8.77453	112.664	1.06439	104	51
755.SSFB.L1.D50.12.07.11.lane1.NoIndex.L001	55.905	-3.203	Free-living	Non-saline	Soil (non-saline)		1177	1975	8.89899	106.127	0.803213	88	46
755.SSFB.L1.D50.18.10.11.lane1.NoIndex.L001	55.905	-3.203	Free-living	Non-saline	Soil (non-saline)		1396	2524.06	9.17018	124.59	0.818659	125	61
755.SSFB.L3.D1.24.08.11.lane1.NoIndex.L001	55.905	-3.204	Free-living	Non-saline	Soil (non-saline)		1152	1985.19	8.68995	107.339	0.890651	64	35
755.SSFB.L3.D1.31.05.11.lane1.NoIndex.L001	55.905	-3.204	Free-living	Non-saline	Soil (non-saline)		423	756.679	4.85328	43.2182	1.2611	67	43
755.SSFB.L3.D20.21.06.11.lane1.NoIndex.L001	55.905	-3.204	Free-living	Non-saline	Soil (non-saline)		1064	1774.96	8.583	96.7309	0.96897	66	37
755.SSFB.L3.D30.31.05.11.lane1.NoIndex.L001	55.905	-3.204	Free-living	Non-saline	Soil (non-saline)		402	848.119	4.30697	42.0542	1.07442	66	42
755.SSFB.L3.D5.12.07.11.lane1.NoIndex.L001	55.905	-3.204	Free-living	Non-saline	Soil (non-saline)		1165	1897.31	8.67992	107.524	0.930685	55	36
755.SSFB.L3.D50.17.05.11.lane1.NoIndex.L001	55.905	-3.204	Free-living	Non-saline	Soil (non-saline)		866	1478.56	7.02454	81.238	0.340494	69	39
776.Ant.Solo.cont.A	-62.05	-58.24	Free-living	Non-saline	Soil (non-saline)		123	156.158	3.07585	19.5214	0.919897	20	17
776.Ant.Solo.cont.B	-62.05	-58.24	Free-living	Non-saline	Soil (non-saline)		140	230.053	3.02528	20.0571	0.90206	27	23
776.Ant.Solo.cont.C	-62.05	-58.24	Free-living	Non-saline	Soil (non-saline)		124	161	3.28576	19.0202	0.896357	28	21
776.Ant.Solo.N.cont.A	-62.05	-58.24	Free-living	Non-saline	Soil (non-saline)		504	810.038	5.39805	48.8945	0.368387	63	37
776.Ant.Solo.N.cont.B	-62.05	-58.24	Free-living	Non-saline	Soil (non-saline)		504	616.606	6.85305	47.3825	0.369496	56	36
776.Ant.Solo.N.cont.C	-62.05	-58.24	Free-living	Non-saline	Soil (non-saline)		410	484.167	6.53261	37.4959	0.398321	42	32
776.SC.BE.T1A	-62.05	-58.24	Free-living	Non-saline	Soil (non-saline)		182	335.12	2.98827	22.9162	0.867879	21	17
776.SC.BE.T1B	-62.05	-58.24	Free-living	Non-saline	Soil (non-saline)		179	357.043	2.81674	24.225	0.869336	31	21
776.SC.BE.T1C	-62.05	-58.24	Free-living	Non-saline	Soil (non-saline)		162	293.667	2.82862	22.6041	0.866502	23	17
776.SC.BE.T3A	-62.05	-58.24	Free-living	Non-saline	Soil (non-saline)		228	602.231	3.00693	27.4519	0.935226	52	35
776.SC.BE.T3B	-62.05	-58.24	Free-living	Non-saline	Soil (non-saline)		288	454.85	3.53322	32.3206	0.891798	49	28
776.SC.BE.T3C	-62.05	-58.24	Free-living	Non-saline	Soil (non-saline)		197	356.182	3.02475	25.5312	0.925516	29	23
776.SC.C.T1A	-62.05	-58.24	Free-living	Non-saline	Soil (non-saline)		149	190.4	4.06822	20.3037	0.934536	29	22
776.SC.C.T1B	-62.05	-58.24	Free-living	Non-saline	Soil (non-saline)		118	169.25	3.93296	16.6952	1.20695	30	24
776.SC.C.T1C	-62.05	-58.24	Free-living	Non-saline	Soil (non-saline)		201	427.333	4.31776	26.2007	0.881461	48	31
776.SC.C.T3A	-62.05	-58.24	Free-living	Non-saline	Soil (non-saline)		138	171.682	4.3448	18.9853	0.653626	19	15
776.SC.C.T3C	-62.05	-58.24	Free-living	Non-saline	Soil (non-saline)		151	229	4.54004	20.5149	0.874171	25	18
776.SN.2.C.T1A	-62.05	-58.24	Free-living	Non-saline	Soil (non-saline)		361	582	4.77989	37.1149	1.13913	52	33
776.SN.2.C.T1B	-62.05	-58.24	Free-living	Non-saline	Soil (non-saline)		425	632.852	5.4316	41.7184	1.25931	88	46
776.SN.2.C.T1C	-62.05	-58.24	Free-living	Non-saline	Soil (non-saline)		421	765.085	5.32822	42.8548	1.20146	85	45
776.SN.2.C.T3A	-62.05	-58.24	Free-living	Non-saline	Soil (non-saline)		273	496.902	4.79458	27.964	1.12846	56	33
776.SN.2.C.T3B	-62.05	-58.24	Free-living	Non-saline	Soil (non-saline)		296	559.372	5.00913	29.7049	1.4475	77	43
776.SN.2.C.T3C	-62.05	-58.24	Free-living	Non-saline	Soil (non-saline)		281	511.75	4.52455	30.0697	1.29449	67	38
776.SN.BE.T1A	-62.05	-58.24	Free-living	Non-saline	Soil (non-saline)		647	922.219	7.26783	57.5151	0.550672	79	46
776.SN.BE.T1B	-62.05	-58.24	Free-living	Non-saline	Soil (non-saline)		550	706.13	6.67198	49.6974	1.09972	76	39
776.SN.BE.T3A	-62.05	-58.24	Free-living	Non-saline	Soil (non-saline)		353	705.059	3.91467	37.186	1.82002	58	38
776.SN.BE.T3B	-62.05	-58.24	Free-living	Non-saline	Soil (non-saline)		340	769.886	3.53563	34.5319	1.90401	52	35
776.SN.BE.T3C	-62.05	-58.24	Free-living	Non-saline	Soil (non-saline)		332	587.283	3.22722	33.467	1.74591	53	31
805.pH.4.5.year.2006	57.183	-2.85	Free-living	Non-saline	Soil (non-saline)		961	1529.64	8.54652	83.7104	0.674277	109	62
805.pH.4.5.year.2007	57.183	-2.85	Free-living	Non-saline	Soil (non-saline)		930	1393.58	8.52699	81.2796	0.602613	109	59
805.pH.5.0.year.2006	57.183	-2.85	Free-living	Non-saline	Soil (non-saline)		1071	1793.24	8.67925	84.6285	0.547755	101	56
805.pH.5.0.year.2007	57.183	-2.85	Free-living	Non-saline	Soil (non-saline)		1118	1863.94	8.79616	90.613	0.534295	110	57
805.pH.5.5.year.2006	57.183	-2.85	Free-living	Non-saline	Soil (non-saline)		1105	1950.09	8.71457	83.705	0.439622	130	65
805.pH.5.5.year.2007	57.183	-2.85	Free-living	Non-saline	Soil (non-saline)		549	627.283	7.10136	55.3646	0.473279	94	53
805.pH.6.0.year.2006	57.183	-2.85	Free-living	Non-saline	Soil (non-saline)		1215	2297.79	8.88645	96.9517	0.491016	141	67
805.pH.6.0.year.2007	57.183	-2.85	Free-living	Non-saline	Soil (non-saline)		1263	2186.91	8.88764	95.9971	0.452936	166	69
805.pH.6.5.year.2006	57.183	-2.85	Free-living	Non-saline	Soil (non-saline)		1131	2106.46	8.75339	84.5013	0.436576	163	67
805.pH.6.5.year.2007	57.183	-2.85	Free-living	Non-saline	Soil (non-saline)		1340	2560.57	9.06506	105.34	0.5136	146	74
805.pH.7.0.year.2006	57.183	-2.85	Free-living	Non-saline	Soil (non-saline)		1233	2137.07	8.89554	98.6751	0.559859	200	73
805.pH.7.0.year.2007	57.183	-2.85	Free-living	Non-saline	Soil (non-saline)		1273	2181.88	8.90214	98.6008	0.695915	178	70
805.pH.7.5.year.2006	57.183	-2.85	Free-living	Non-saline	Soil (non-saline)		1260	2051.47	8.99737	101.011	0.583863	203	76
805.pH.7.5.year.2007	57.183	-2.85	Free-living	Non-saline	Soil (non-saline)		446	483.935	8.23406	45.9763	0.630206	82	46
808.AK.19.12a.s.4.1.sequences	65.154	-147.501	Free-living	Non-saline	Soil (non-saline)		679	1102.11	7.61615	63.08	0.337197	31	24
808.AK.19.12a.s.4.1.sequences.r	65.154	-147.501	Free-living	Non-saline	Soil (non-saline)		634	1069	7.42324	60.3155	0.343454	35	26
808.AK.19.15a.s.4.1.sequences	65.154	-147.503	Free-living	Non-saline	Soil (non-saline)		586	914.468	7.47649	55.719	0.310463	24	21
808.AK.19.18a.s.4.1.sequences	65.154	-147.503	Free-living	Non-saline	Soil (non-saline)		591	1023.62	6.87489	55.717	0.295371	29	22
808.FL.3.13a.s.4.1.sequences	29.69	-81.994	Free-living	Non-saline	Soil (non-saline)		689	1032.93	7.49935	58.182	1.00496	114	56
808.FL.3.14a.s.4.1.sequences	29.69	-81.994	Free-living	Non-saline	Soil (non-saline)		529	672.394	7.03347	48.6883	0.830248	42	28
808.FL.3.16a.s.4.1.sequences	29.69	-81.994	Free-living	Non-saline	Soil (non-saline)		617	891.176	7.29091	53.6108	1.62872	87	43
808.HI.20.11a.s.4.1.sequences	19.931	-155.289	Free-living	Non-saline	Soil (non-saline)		922	1479.82	8.40576	69.7408	0.84825	85	44
808.HI.20.11a.s.4.1.sequences.r	19.931	-155.289	Free-living	Non-saline	Soil (non-saline)		889	1432.64	8.28418	68.563	0.904236	82	45
808.UT.15.42.s.4.1.sequences	40.177	-112.455	Free-living	Non-saline	Soil (non-saline)		821	1276.33	8.20262	65.4511	0.908928	110	58
808.UT.15.42.s.4.1.sequences.r	40.177	-112.455	Free-living	Non-saline	Soil (non-saline)		800	1349.08	8.05691	63.3442	1.01556	123	65
808.UT.15.44.s.4.1.sequences	40.177	-112.453	Free-living	Non-saline	Soil (non-saline)		856	1384.72	8.17502	66.1432	0.891095	114	59
808.UT.15.45.s.4.1.sequences	40.177	-112.453	Free-living	Non-saline	Soil (non-saline)		841	1333.45	8.12281	65.0053	0.701056	115	61
829.JJ	26.895	70.6883	Free-living	Non-saline	Soil (non-saline)		172	199.143	6.65325	25.2234	2.10413	59	21
829.Pd	27.0131	75.8758	Free-living	Non-saline	Soil (non-saline)		1315	2136.39	9.04161	95.038	1.33793	246	74
846.Fagna24102011Soil12A1	43.984	11.342	Free-living	Non-saline	Soil (non-saline)		1103	1861.17	8.85347	88.9677	1.25214	238	85
846.Fagna24102011Soil12A4	43.984	11.342	Free-living	Non-saline	Soil (non-saline)		1187	2183.2	8.44728	104.944	1.1687	135	62
846.Fagna24102011Soil12B2	43.984	11.342	Free-living	Non-saline	Soil (non-saline)		1122	1774.68	8.82009	91.9767	1.28863	217	78
846.Fagna24102011Soil12B4	43.984	11.342	Free-living	Non-saline	Soil (non-saline)		1282	2182.18	8.88366	110.975	0.904431	130	66
846.Fagna24102011Soil12C2	43.984	11.341	Free-living	Non-saline	Soil (non-saline)		1209	2128.53	8.91771	97.2606	1.36533	246	81
846.Fagna24102011Soil14A2	43.984	11.342	Free-living	Non-saline	Soil (non-saline)		1292	2316.66	8.96739	104.95	1.62787	182	66
846.Fagna24102011Soil14A3	43.984	11.342	Free-living	Non-saline	Soil (non-saline)		1280	2186.94	9.03561	104.333	1.26159	158	57
846.Fagna24102011Soil14B1	43.984	11.342	Free-living	Non-saline	Soil (non-saline)		928	1453.02	8.27543	77.4609	1.01001	199	67
846.Fagna24102011Soil14B3	43.984	11.342	Free-living	Non-saline	Soil (non-saline)		1282	2135.54	9.09796	105.94	1.62998	207	70
846.Fagna24102011Soil14C3	43.984	11.342	Free-living	Non-saline	Soil (non-saline)		1168	2128.84	8.8562	96.7706	1.5403	151	63
846.Fagna24102011Soil15A1	43.984	11.342	Free-living	Non-saline	Soil (non-saline)		1001	1629	8.57094	82.4835	1.40322	202	84
846.Fagna24102011Soil15A2	43.984	11.342	Free-living	Non-saline	Soil (non-saline)		1190	2059.72	8.87927	97.9771	0.976267	191	72
846.Fagna24102011Soil15A3	43.984	11.342	Free-living	Non-saline	Soil (non-saline)		1252	2264.28	8.96219	100.269	1.52725	151	65
846.Fagna24102011Soil15A4	43.984	11.342	Free-living	Non-saline	Soil (non-saline)		1021	1590.11	8.30189	88.6011	1.18575	148	60
846.Fagna24102011Soil15B3	43.984	11.342	Free-living	Non-saline	Soil (non-saline)		1163	2120.76	8.66766	99.2052	1.23899	159	67
846.Fagna24102011Soil15C1	43.984	11.342	Free-living	Non-saline	Soil (non-saline)		1063	1891.01	8.41657	90.2024	0.893372	168	71
846.Fagna24102011Soil15C3	43.984	11.342	Free-living	Non-saline	Soil (non-saline)		1254	2207.04	8.94793	101.46	1.39487	178	69
846.Fagna24102011Soil15C4	43.984	11.342	Free-living	Non-saline	Soil (non-saline)		1227	2181.05	8.78726	102.331	1.23296	183	72
846.Fagna24102011Soil4A3	43.985	11.342	Free-living	Non-saline	Soil (non-saline)		1206	2147.47	8.84977	99.0689	1.40787	148	62
846.Fagna24102011Soil4A4	43.985	11.342	Free-living	Non-saline	Soil (non-saline)		970	1743.46	7.84234	85.3812	0.885406	94	50
846.Fagna24102011Soil4B1	43.985	11.342	Free-living	Non-saline	Soil (non-saline)		1098	2021.41	8.63673	88.4289	0.924541	239	83
846.Fagna24102011Soil4B2	43.985	11.342	Free-living	Non-saline	Soil (non-saline)		1296	2424.67	8.94069	103.937	1.22346	208	78
846.Fagna24102011Soil4B3	43.985	11.342	Free-living	Non-saline	Soil (non-saline)		1148	1933.83	8.63955	96.7041	1.04664	153	66
846.Fagna24102011Soil4B4	43.985	11.342	Free-living	Non-saline	Soil (non-saline)		1071	1891.5	8.33771	91.5156	1.1475	130	53
846.Fagna24102011Soil4C1	43.985	11.342	Free-living	Non-saline	Soil (non-saline)		993	1731.06	8.49017	77.8515	1.45464	221	83
846.Fagna24102011Soil4C2	43.985	11.342	Free-living	Non-saline	Soil (non-saline)		1202	1949.79	8.77048	103.009	0.892763	149	65
846.Fagna24102011Soil4C3	43.985	11.342	Free-living	Non-saline	Soil (non-saline)		1155	2007.53	8.56739	100.429	1.03373	123	57
846.Fagna24102011Soil4C4	43.985	11.342	Free-living	Non-saline	Soil (non-saline)		1054	1856.5	8.26224	91.2934	1.20329	104	55
864.1.CON.addV.noG.noW.A.lane2.NoIndex	51.024	100.772	Free-living	Non-saline	Soil (non-saline)		420	850.5	3.77674	34.7836	1.65681	153	66
864.10.CON.addV.noW.Fes.lane2.NoIndex	51.024	100.772	Free-living	Non-saline	Soil (non-saline)		514	969.489	5.31191	41.5966	1.75387	171	76
864.10.CON.addV.noW.Leg.lane2.NoIndex	51.024	100.772	Free-living	Non-saline	Soil (non-saline)		659	1157.19	6.26068	49.5885	1.05097	153	72
864.10.OTC.addV.noG.noW.lane2.NoIndex	51.024	100.772	Free-living	Non-saline	Soil (non-saline)		680	1132.89	6.30781	64.7972	1.0859	214	87
864.12.CON.addV.noW.Fes.lane2.NoIndex	51.024	100.772	Free-living	Non-saline	Soil (non-saline)		461	885.071	4.7963	38.6063	1.53543	127	55
864.13.CON.addV.noG.noW.lane2.NoIndex	51.024	100.772	Free-living	Non-saline	Soil (non-saline)		719	1365.79	5.71187	64.0411	1.39002	224	85
864.15.C.noH.noVa.lane2.NoIndex	51.024	100.772	Free-living	Non-saline	Soil (non-saline)		470	964.47	4.32084	41.2195	1.56859	141	55
864.15.OTC.addH.addVa.lane2.NoIndex	51.024	100.772	Free-living	Non-saline	Soil (non-saline)		391	873.238	4.85856	36.0459	2.54072	115	53
864.15.OTC.H.Va.1.lane2.NoIndex	51.024	100.772	Free-living	Non-saline	Soil (non-saline)		644	1212.75	5.67501	50.4453	1.46105	142	64
864.2.C.noG.noV.2010a.lane2.NoIndex	51.024	100.772	Free-living	Non-saline	Soil (non-saline)		907	1829.32	6.73717	76.3877	0.944951	123	58
864.2.CON.addV.noG.noW.1.lane2.NoIndex	51.024	100.772	Free-living	Non-saline	Soil (non-saline)		590	963.14	5.28246	45.1691	1.3487	109	52
864.2.CON.addV.noG.noW.A.lane2.NoIndex	51.024	100.772	Free-living	Non-saline	Soil (non-saline)		699	1343	6.13471	51.5099	1.44003	162	62
864.2.OTC.addV.noG.noW.lane2.NoIndex	51.024	100.772	Free-living	Non-saline	Soil (non-saline)		471	861.181	4.84686	38.688	1.2577	142	66
864.2.OTC.noG.noV.2010a.lane2.NoIndex	51.024	100.772	Free-living	Non-saline	Soil (non-saline)		910	1747.44	6.69605	79.1395	0.991022	129	59
864.3.C.addG.noV.2010a.lane2.NoIndex	51.024	100.772	Free-living	Non-saline	Soil (non-saline)		746	1676.01	5.25418	62.796	1.25924	97	45
864.3.CON.addV.addG.noW.A.lane2.NoIndex	51.024	100.772	Free-living	Non-saline	Soil (non-saline)		518	1249.25	4.19739	42.2469	1.6597	176	63
864.3.CON.addV.addG.noW.B.lane2.NoIndex	51.024	100.772	Free-living	Non-saline	Soil (non-saline)		311	545.932	3.91532	30.2668	1.55176	74	43
864.3.CON.addV.noG.noW.B.lane2.NoIndex	51.024	100.772	Free-living	Non-saline	Soil (non-saline)		477	765.194	4.42163	37.4217	1.08338	99	58
864.5.CON.addV.noG.noW.B.lane2.NoIndex	51.024	100.772	Free-living	Non-saline	Soil (non-saline)		311	541.714	3.46061	29.6568	1.36079	97	55
864.7.CON.addV.addG.noW.A.lane2.NoIndex	51.024	100.772	Free-living	Non-saline	Soil (non-saline)		510	1005.07	4.62856	41.818	2.21436	192	75
864.8.CON.addV.addG.noW.A.lane2.NoIndex	51.024	100.772	Free-living	Non-saline	Soil (non-saline)		517	1056.23	4.72666	40.3605	1.64892	146	65
864.9.CON.addV.noW.lane2.NoIndex	51.024	100.772	Free-living	Non-saline	Soil (non-saline)		537	1031.03	4.96078	42.3669	1.91409	128	58
864.9.OTC.addV.noG.addW.lane2.NoIndex	51.024	100.772	Free-living	Non-saline	Soil (non-saline)		243	557.357	3.11112	27.7033	0.635771	65	37
864.CON.R.4.2009a.lane2.NoIndex	51.024	100.772	Free-living	Non-saline	Soil (non-saline)		1201	2350.88	8.54778	91.9879	0.935766	195	72
864.LFSF3.OTC.lane2.NoIndex	51.024	100.772	Free-living	Non-saline	Soil (non-saline)		1224	2285.75	8.38788	98.6338	0.948255	178	75
864.OTC.noppt.12.2009b.lane2.NoIndex	51.024	100.772	Free-living	Non-saline	Soil (non-saline)		1281	2545.46	8.63044	94.5821	0.499604	170	73
864.OTC.noppt.15.2009b.lane2.NoIndex	51.024	100.772	Free-living	Non-saline	Soil (non-saline)		1286	2544.3	8.88748	94.4561	0.570666	169	74
864.OTC.V.4.2009a.lane2.NoIndex	51.024	100.772	Free-living	Non-saline	Soil (non-saline)		1131	2119.88	8.20756	91.75	0.711818	173	71
864.R001control.lane2.NoIndex	51.024	100.772	Free-living	Non-saline	Soil (non-saline)		1325	2765.47	8.88947	107.268	1.07593	225	78
864.RN01.OTC.lane2.NoIndex	51.024	100.772	Free-living	Non-saline	Soil (non-saline)		1174	2190.01	8.55001	96.0704	0.715924	156	62
895.Puhimau.soil.1	19.389	-155.249	Free-living	Non-saline	Soil (non-saline)		54	65	3.66859	12.9879	2.38341	15	13
895.Puhimau.soil.2	19.389	-155.251	Free-living	Non-saline	Soil (non-saline)		67	80.3333	2.79997	15.0765	3.02716	13	11
895.Puhimau.soil.3	19.389	-155.251	Free-living	Non-saline	Soil (non-saline)		91	96.5	4.12402	18.4071	2.59665	15	12
990.KA1F.A.02	41.8415	-88.2304	Free-living	Non-saline	Soil (non-saline)		1347	2215.41	9.12468	112.993	1.17758	176	69
990.KA1F.A.10	41.8415	-88.2304	Free-living	Non-saline	Soil (non-saline)		1365	2325.44	9.19652	112.431	1.28222	157	72
990.KA1F.A.11	41.8415	-88.2304	Free-living	Non-saline	Soil (non-saline)		1332	2235.56	8.88457	119.188	0.910492	149	64
990.KA1F.B.12	41.8415	-88.2304	Free-living	Non-saline	Soil (non-saline)		1254	2060.04	8.80256	103.457	1.02794	137	61
990.KA1F.E.18	41.8415	-88.2304	Free-living	Non-saline	Soil (non-saline)		974	1699.59	7.35526	83.3158	0.666898	109	56
990.KA1F.E.20	41.8415	-88.2304	Free-living	Non-saline	Soil (non-saline)		1046	1749.62	7.81855	91.6919	0.581949	109	56
990.KA1U.C.23	41.8415	-88.2304	Free-living	Non-saline	Soil (non-saline)		1145	1930.35	8.03729	95.9735	0.802888	114	54
990.KA1U.E.09	41.8415	-88.2304	Free-living	Non-saline	Soil (non-saline)		1215	2006.64	8.80721	97.0636	1.1666	166	63
990.KA2F.A.22	41.8411	-88.2304	Free-living	Non-saline	Soil (non-saline)		1370	2374.43	8.93298	102.854	0.73798	167	64
990.KA2F.E.19	41.8411	-88.2304	Free-living	Non-saline	Soil (non-saline)		1161	1959.92	8.42346	96.6091	0.737228	118	53
990.KA2U.A.11	41.8411	-88.2304	Free-living	Non-saline	Soil (non-saline)		1378	2375.65	9.15591	110.623	1.12843	227	83
990.KA2U.A.16	41.8411	-88.2304	Free-living	Non-saline	Soil (non-saline)		1310	2205.73	8.88613	110.262	1.08404	147	66
990.KA2U.B.02	41.8411	-88.2304	Free-living	Non-saline	Soil (non-saline)		1273	2329.16	8.16464	111.86	0.914826	176	64
990.KA2U.C.12	41.8411	-88.2304	Free-living	Non-saline	Soil (non-saline)		967	1546.5	7.55241	81.0941	0.704473	101	56
990.KA2U.C.19	41.8411	-88.2304	Free-living	Non-saline	Soil (non-saline)		1193	2028.85	8.70726	96.0067	0.649337	131	59
990.KA2U.D.11	41.8411	-88.2304	Free-living	Non-saline	Soil (non-saline)		1257	2115.24	8.561	99.5583	0.951686	178	72
990.KA2U.D.16	41.8411	-88.2304	Free-living	Non-saline	Soil (non-saline)		1107	1978.52	7.83647	92.1006	0.90727	117	58
990.KA2U.E.02	41.8411	-88.2304	Free-living	Non-saline	Soil (non-saline)		1331	2207.9	8.99651	108.5	1.20868	144	64
990.KA2U.E.06	41.8411	-88.2304	Free-living	Non-saline	Soil (non-saline)		1208	1979.44	8.55473	99.0147	1.09167	128	59
990.KA3F.A.06	41.8407	-88.2304	Free-living	Non-saline	Soil (non-saline)		1179	2067.73	8.01021	99.3303	0.848017	146	67
990.KA3F.A.12	41.8407	-88.2304	Free-living	Non-saline	Soil (non-saline)		1095	1981.65	7.63236	94.1587	1.05194	120	58
990.KA3F.B.05	41.8407	-88.2304	Free-living	Non-saline	Soil (non-saline)		1082	1910.29	7.69184	86.3184	0.812228	122	63
990.KA3F.B.24	41.8407	-88.2304	Free-living	Non-saline	Soil (non-saline)		1056	1721.68	7.23032	87.2436	0.661395	96	53
990.KA3F.D.04	41.8407	-88.2304	Free-living	Non-saline	Soil (non-saline)		1458	2634.48	9.26376	121.903	1.72901	153	63
990.KA3F.D.09	41.8407	-88.2304	Free-living	Non-saline	Soil (non-saline)		1437	2814.42	8.97768	121.233	1.11812	177	75
990.KA3F.D.12	41.8407	-88.2304	Free-living	Non-saline	Soil (non-saline)		1350	2352.68	8.70424	121.182	0.964429	159	72
990.KA3F.D.18	41.8407	-88.2304	Free-living	Non-saline	Soil (non-saline)		1408	2412.36	9.2773	114.137	1.42798	227	77
990.KA3U.A.20	41.8407	-88.2304	Free-living	Non-saline	Soil (non-saline)		1366	2308.56	8.83542	106.746	1.27794	179	68
990.KA3U.C.09	41.8407	-88.2304	Free-living	Non-saline	Soil (non-saline)		1171	2022.66	8.36883	91.3605	0.919998	120	60
990.KA3U.D.23	41.8407	-88.2304	Free-living	Non-saline	Soil (non-saline)		1022	1794.14	7.54789	87.9236	0.883402	135	63
990.KA3U.E.18	41.8407	-88.2304	Free-living	Non-saline	Soil (non-saline)		1027	1992.88	8.13674	95.6782	0.717662	81	42
1747.DZF.612012.C.window	39.74	-104.98	Free-living	Non-saline	Surface (non-saline)		196	199	6.07987	25.4428	0.564872	62	39
1747.DZF.612012.RJ.front.rock.ledge	39.74	-104.98	Free-living	Non-saline	Surface (non-saline)		396	685.545	5.91513	44.0387	0.569862	69	33
1747.DZF.6132012.TJ.back.rock.wall	39.74	-104.98	Free-living	Non-saline	Surface (non-saline)		352	365.125	7.10778	40.8642	0.656662	102	48
1747.DZF.6132012.TJ.center.basking.rock	39.74	-104.98	Free-living	Non-saline	Surface (non-saline)		575	705.429	7.21759	58.1271	0.812701	139	61
1747.DZF.6132012.TJ.door	39.74	-104.98	Free-living	Non-saline	Surface (non-saline)		470	499.516	7.48287	48.7109	0.547262	149	58
1747.DZF.6132012.TJ.exhibit.glass	39.74	-104.98	Free-living	Non-saline	Surface (non-saline)		418	469.346	6.89099	46.3391	0.620193	129	56
1747.DZF.6132012.TJ.holding.floor	39.74	-104.98	Free-living	Non-saline	Surface (non-saline)		369	678.808	5.62223	43.3586	0.773739	119	55
1747.DZF.6132012.TJ.holding.wall	39.74	-104.98	Free-living	Non-saline	Surface (non-saline)		585	1017.28	6.67029	57.1771	0.514173	162	66
1747.DZF.6132012.TJ.log	39.74	-104.98	Free-living	Non-saline	Surface (non-saline)		634	904.153	7.09913	63.256	0.638092	97	51
1747.DZF.6132012.TJ.log.by.shift	39.74	-104.98	Free-living	Non-saline	Surface (non-saline)		522	794.011	6.66604	58.0011	0.674655	110	51
1747.DZF.6132012.TJ.ponytail.palm.tree	39.74	-104.98	Free-living	Non-saline	Surface (non-saline)		534	672.891	7.20228	56.3968	0.675724	95	48
1747.DZF.6132012.TJ.shelf	39.74	-104.98	Free-living	Non-saline	Surface (non-saline)		523	682.306	6.59027	55.7238	0.665054	104	47
1747.DZF.6132012.TJ.side.basking.rock	39.74	-104.98	Free-living	Non-saline	Surface (non-saline)		656	939.508	7.21577	66.7315	0.590998	135	58
1747.DZF.6132012.TJ.sunken.tree.stump	39.74	-104.98	Free-living	Non-saline	Surface (non-saline)		566	767.495	7.00256	60.0859	0.767976	128	56
1747.DZF.6202012.RJ.back.rock.ledge	39.74	-104.98	Free-living	Non-saline	Surface (non-saline)		461	721.07	6.38068	51.4208	0.579761	108	46
1747.DZF.6202012.RJ.front.ledge	39.74	-104.98	Free-living	Non-saline	Surface (non-saline)		464	759.987	6.339	52.5835	0.69652	76	36
1747.DZF.6202012.RJ.glass.window	39.74	-104.98	Free-living	Non-saline	Surface (non-saline)		451	640.066	6.54849	49.0308	0.483692	70	39
1747.DZF.6202012.RJ.log	39.74	-104.98	Free-living	Non-saline	Surface (non-saline)		473	717.636	6.64907	52.9235	0.56924	107	52
1747.DZF.6202012.RJ.metal.door.on.N.side	39.74	-104.98	Free-living	Non-saline	Surface (non-saline)		754	939.889	7.97548	70.5182	0.659358	199	75
1747.DZF.6202012.RJ.metal.entry.door	39.74	-104.98	Free-living	Non-saline	Surface (non-saline)		431	584.041	6.59101	47.7226	0.619568	106	48
1747.DZF.6202012.RJ.plant	39.74	-104.98	Free-living	Non-saline	Surface (non-saline)		284	473.757	4.43339	34.0762	1.04533	81	43
1747.DZF.6202012.RJ.rock.wall	39.74	-104.98	Free-living	Non-saline	Surface (non-saline)		469	596.642	6.69843	50.5723	0.594911	119	53
1883.2006.128.Crump.Artic.LTREB.main.lane1.NoIndex	68.6085	-149.588	Free-living	Non-saline	Surface (non-saline)		600	933.165	6.76287	67.2295	0.512302	61	38
1883.2006.13.Crump.Artic.LTREB.main.lane1.NoIndex	68.6085	-149.588	Free-living	Non-saline	Surface (non-saline)		770	1252.44	7.72638	83.5517	0.997682	63	39
1883.2006.134.Crump.Artic.LTREB.main.lane1.NoIndex	68.6	-149.576	Free-living	Non-saline	Surface (non-saline)		692	1150.33	6.79593	75.8406	1.62306	94	50
1883.2007.073.Crump.Artic.LTREB.main.lane1.NoIndex	68.6256	-149.596	Free-living	Non-saline	Surface (non-saline)		399	558.203	6.42846	46.3624	0.980292	58	36
1883.2007.074.Crump.Artic.LTREB.main.lane1.NoIndex	68.6256	-149.596	Free-living	Non-saline	Surface (non-saline)		290	474.525	5.72782	38.0286	1.46203	38	26
1883.2007.075.Crump.Artic.LTREB.main.lane1.NoIndex	68.6256	-149.596	Free-living	Non-saline	Surface (non-saline)		294	420.56	5.72341	37.8591	0.943936	57	35
1883.2007.076.Crump.Artic.LTREB.main.lane1.NoIndex	68.6256	-149.596	Free-living	Non-saline	Surface (non-saline)		446	650.403	6.38768	47.5601	0.744213	74	40
1883.2007.077.Crump.Artic.LTREB.main.lane1.NoIndex	68.6256	-149.596	Free-living	Non-saline	Surface (non-saline)		470	625.038	6.83555	53.0866	2.06632	50	30
1883.2007.078.Crump.Artic.LTREB.main.lane1.NoIndex	68.6256	-149.596	Free-living	Non-saline	Surface (non-saline)		565	920.833	7.01894	59.8468	0.797673	80	46
1883.2007.087.Crump.Artic.LTREB.main.lane1.NoIndex	68.5858	-149.622	Free-living	Non-saline	Surface (non-saline)		259	409	5.61828	33.881	0.982612	32	25
1883.2007.088.Crump.Artic.LTREB.main.lane1.NoIndex	68.5858	-149.622	Free-living	Non-saline	Surface (non-saline)		427	798.949	5.67567	47.4882	0.934655	66	43
1883.2007.089.Crump.Artic.LTREB.main.lane1.NoIndex	68.5858	-149.622	Free-living	Non-saline	Surface (non-saline)		652	1170.79	7.0314	68.8541	0.389204	40	34
1883.2007.09.Crump.Artic.LTREB.main.lane1.NoIndex	68.5858	-149.622	Free-living	Non-saline	Surface (non-saline)		883	1607.34	7.63625	86.3327	0.747851	70	41
1883.2007.098.Crump.Artic.LTREB.main.lane2.NoIndex	68.5913	-149.612	Free-living	Non-saline	Surface (non-saline)		972	1658.87	8.01264	88.4022	0.708821	119	58
1883.2007.099.Crump.Artic.LTREB.main.lane2.NoIndex	68.5913	-149.612	Free-living	Non-saline	Surface (non-saline)		1043	1723.94	8.34108	95.6346	0.607383	97	56
1883.2007.107.Crump.Artic.LTREB.main.lane2.NoIndex	68.5969	-149.601	Free-living	Non-saline	Surface (non-saline)		382	643.846	5.33933	44.4361	0.673865	53	32
1883.2007.108.Crump.Artic.LTREB.main.lane2.NoIndex	68.5969	-149.601	Free-living	Non-saline	Surface (non-saline)		510	788.258	5.83386	49.9984	0.238418	45	33
1883.2007.109.Crump.Artic.LTREB.main.lane2.NoIndex	68.5969	-149.601	Free-living	Non-saline	Surface (non-saline)		454	756.243	5.59494	51.8682	0.0871758	29	24
1883.2007.11.Crump.Artic.LTREB.main.lane2.NoIndex	68.5969	-149.601	Free-living	Non-saline	Surface (non-saline)		369	580.138	6.24965	46.7135	0.87584	30	23
1883.2007.194.Crump.Artic.LTREB.main.lane2.NoIndex	68.5737	-149.537	Free-living	Non-saline	Surface (non-saline)		1013	1656.85	8.65502	96.9242	0.537627	91	47
1883.2007.195.Crump.Artic.LTREB.main.lane2.NoIndex	68.5737	-149.537	Free-living	Non-saline	Surface (non-saline)		758	1197.69	7.71572	74.4791	0.61361	53	38
1883.2007.196.Crump.Artic.LTREB.main.lane2.NoIndex	68.5737	-149.537	Free-living	Non-saline	Surface (non-saline)		774	960.421	8.10092	74.8931	0.812347	54	39
1883.2007.209.Crump.Artic.LTREB.main.lane2.NoIndex	68.6015	-149.579	Free-living	Non-saline	Surface (non-saline)		888	1375.29	8.39847	95.7613	0.861322	68	41
1883.2007.21.Crump.Artic.LTREB.main.lane2.NoIndex	68.6015	-149.579	Free-living	Non-saline	Surface (non-saline)		1117	1689.93	8.86067	105.316	1.27297	102	51
1883.2007.211.Crump.Artic.LTREB.main.lane2.NoIndex	68.6015	-149.579	Free-living	Non-saline	Surface (non-saline)		812	1229.38	8.10528	84.2507	0.999321	56	37
1883.2007.212.Crump.Artic.LTREB.main.lane2.NoIndex	68.6015	-149.579	Free-living	Non-saline	Surface (non-saline)		1063	1733.67	8.57803	102.412	1.13282	93	48
1883.2007.22.Crump.Artic.LTREB.main.lane2.NoIndex	68.6085	-149.588	Free-living	Non-saline	Surface (non-saline)		785	1219.46	7.50896	78.9986	0.696767	97	48
1883.2007.221.Crump.Artic.LTREB.main.lane2.NoIndex	68.6085	-149.588	Free-living	Non-saline	Surface (non-saline)		512	709.625	7.1861	65.9683	0.771343	61	40
1883.2007.222.Crump.Artic.LTREB.main.lane2.NoIndex	68.6085	-149.588	Free-living	Non-saline	Surface (non-saline)		379	587.154	6.00263	46.0112	0.749295	66	39
1883.2007.223.Crump.Artic.LTREB.main.lane2.NoIndex	68.6085	-149.588	Free-living	Non-saline	Surface (non-saline)		1016	1584.77	8.68833	110.785	0.768447	73	42
1883.2007.231.Crump.Artic.LTREB.main.lane2.NoIndex	68.5858	-149.622	Free-living	Non-saline	Surface (non-saline)		232	360.559	4.92505	30.1912	1.06153	36	29
1883.2007.232.Crump.Artic.LTREB.main.lane2.NoIndex	68.5858	-149.622	Free-living	Non-saline	Surface (non-saline)		749	1475.12	6.64657	79.8333	0.561193	88	51
1883.2007.233.Crump.Artic.LTREB.main.lane2.NoIndex	68.5858	-149.622	Free-living	Non-saline	Surface (non-saline)		705	1147.11	7.05763	73.9013	0.83327	53	40
1883.2007.234.Crump.Artic.LTREB.main.lane2.NoIndex	68.5858	-149.622	Free-living	Non-saline	Surface (non-saline)		723	1274.01	6.36951	74.7158	0.7275	71	42
1883.2007.241.Crump.Artic.LTREB.main.lane2.NoIndex	68.5913	-149.612	Free-living	Non-saline	Surface (non-saline)		971	1704.56	8.00429	92.3097	0.727822	90	48
1883.2007.242.Crump.Artic.LTREB.main.lane2.NoIndex	68.5913	-149.612	Free-living	Non-saline	Surface (non-saline)		899	1566.92	7.81749	89.2875	0.542247	110	59
1883.2007.25.Crump.Artic.LTREB.main.lane2.NoIndex	68.5969	-149.601	Free-living	Non-saline	Surface (non-saline)		1052	1848.51	8.42862	101.129	0.930923	63	43
1883.2007.251.Crump.Artic.LTREB.main.lane2.NoIndex	68.5969	-149.601	Free-living	Non-saline	Surface (non-saline)		659	1252.12	6.21455	68.3915	1.05126	80	45
1883.2007.252.Crump.Artic.LTREB.main.lane2.NoIndex	68.5969	-149.601	Free-living	Non-saline	Surface (non-saline)		994	1336.91	8.45011	89.0628	0.897314	104	55
1883.2007.253.Crump.Artic.LTREB.main.lane2.NoIndex	68.5969	-149.601	Free-living	Non-saline	Surface (non-saline)		288	440.63	4.87099	36.3861	0.210383	28	23
1883.2007.261.Crump.Artic.LTREB.main.lane2.NoIndex	68.5737	-149.537	Free-living	Non-saline	Surface (non-saline)		301	529.487	5.93928	31.8147	0.684889	45	33
1883.2007.262.Crump.Artic.LTREB.main.lane2.NoIndex	68.5737	-149.537	Free-living	Non-saline	Surface (non-saline)		637	1106.56	6.99954	61.0354	0.348381	73	44
1883.2007.263.Crump.Artic.LTREB.main.lane2.NoIndex	68.5737	-149.537	Free-living	Non-saline	Surface (non-saline)		689	1230.25	7.31531	66.2116	0.582196	75	41
1883.2007.264.Crump.Artic.LTREB.main.lane2.NoIndex	68.5737	-149.537	Free-living	Non-saline	Surface (non-saline)		785	1231.74	8.10537	76.138	0.581276	83	47
1883.2007.27.Crump.Artic.LTREB.main.lane2.NoIndex	68.6015	-149.579	Free-living	Non-saline	Surface (non-saline)		312	535.5	4.38875	36.3282	3.95539	46	33
1883.2007.271.Crump.Artic.LTREB.main.lane2.NoIndex	68.6015	-149.579	Free-living	Non-saline	Surface (non-saline)		816	1368.56	7.42938	78.1359	0.562391	95	45
1883.2007.272.Crump.Artic.LTREB.main.lane2.NoIndex	68.6015	-149.579	Free-living	Non-saline	Surface (non-saline)		954	1452.77	8.24761	95.8164	1.16791	97	52
1883.2007.273.Crump.Artic.LTREB.main.lane2.NoIndex	68.6015	-149.579	Free-living	Non-saline	Surface (non-saline)		233	350.857	4.97925	31.2931	0.684875	42	29
1883.2007.277.Crump.Artic.LTREB.main.lane2.NoIndex	68.6085	-149.588	Free-living	Non-saline	Surface (non-saline)		609	1044	7.08876	63.8696	0.291723	70	41
1883.2007.278.Crump.Artic.LTREB.main.lane2.NoIndex	68.6085	-149.588	Free-living	Non-saline	Surface (non-saline)		474	774.087	6.49114	57.9574	0.376002	68	45
1883.2007.279.Crump.Artic.LTREB.main.lane2.NoIndex	68.6085	-149.588	Free-living	Non-saline	Surface (non-saline)		444	845.631	5.89571	50.5799	0.487024	86	46
1883.2007.28.Crump.Artic.LTREB.main.lane2.NoIndex	68.6085	-149.588	Free-living	Non-saline	Surface (non-saline)		684	959.734	7.7032	74.0272	0.494429	80	48
1883.2007.303.Crump.Artic.LTREB.main.lane2.NoIndex	68.6287	-149.6	Free-living	Non-saline	Surface (non-saline)		612	902.509	7.43775	70.5418	0.379624	56	38
1883.2007.304.Crump.Artic.LTREB.main.lane2.NoIndex	68.6287	-149.6	Free-living	Non-saline	Surface (non-saline)		731	1072.74	7.91093	79.8351	0.55181	64	40
1883.2007.384.Crump.Artic.LTREB.main.lane2.NoIndex	68.6256	-149.596	Free-living	Non-saline	Surface (non-saline)		700	1213.09	7.3404	71.0976	0.31132	79	42
1883.2007.385.Crump.Artic.LTREB.main.lane2.NoIndex	68.6256	-149.596	Free-living	Non-saline	Surface (non-saline)		748	1187.56	7.77378	78.2339	0.296263	90	50
1883.2008.09.Crump.Artic.LTREB.main.lane2.NoIndex	68.5737	-149.537	Free-living	Non-saline	Surface (non-saline)		220	365.037	4.68134	31.2527	0.865308	39	29
1883.2008.091.Crump.Artic.LTREB.main.lane2.NoIndex	68.5737	-149.537	Free-living	Non-saline	Surface (non-saline)		479	642.598	6.9897	51.1482	0.502141	59	43
1883.2008.092.Crump.Artic.LTREB.main.lane2.NoIndex	68.5737	-149.537	Free-living	Non-saline	Surface (non-saline)		155	216.875	4.59761	22.5756	0.713207	32	26
1883.2008.093.Crump.Artic.LTREB.main.lane2.NoIndex	68.5737	-149.537	Free-living	Non-saline	Surface (non-saline)		243	370.969	5.41486	30.484	0.26403	37	28
1883.2008.098.Crump.Artic.LTREB.main.lane2.NoIndex	68.6015	-149.579	Free-living	Non-saline	Surface (non-saline)		201	251.25	4.81027	28.4805	0.108229	25	16
1883.2008.099.Crump.Artic.LTREB.main.lane2.NoIndex	68.6015	-149.579	Free-living	Non-saline	Surface (non-saline)		503	801.267	6.67894	54.8199	0.242197	63	38
1883.2008.101.Crump.Artic.LTREB.main.lane2.NoIndex	68.6015	-149.579	Free-living	Non-saline	Surface (non-saline)		855	1427.61	8.15284	80.163	0.455886	90	45
1883.2008.106.Crump.Artic.LTREB.main.lane2.NoIndex	68.6085	-149.588	Free-living	Non-saline	Surface (non-saline)		291	384.288	5.34347	39.9677	1.06347	70	42
1883.2008.107.Crump.Artic.LTREB.main.lane2.NoIndex	68.6085	-149.588	Free-living	Non-saline	Surface (non-saline)		741	1333.78	7.68348	77.5563	1.00748	110	57
1883.2008.108.Crump.Artic.LTREB.main.lane2.NoIndex	68.6085	-149.588	Free-living	Non-saline	Surface (non-saline)		502	888.342	6.63936	52.0726	0.702847	96	50
1883.2008.109.Crump.Artic.LTREB.main.lane2.NoIndex	68.6085	-149.588	Free-living	Non-saline	Surface (non-saline)		844	1433.51	8.19244	86.6313	0.698836	108	54
1883.2008.114.Crump.Artic.LTREB.main.lane2.NoIndex	68.5858	-149.622	Free-living	Non-saline	Surface (non-saline)		1320	2374.56	8.95748	111.319	0.738633	81	42
1883.2008.115.Crump.Artic.LTREB.main.lane2.NoIndex	68.5858	-149.622	Free-living	Non-saline	Surface (non-saline)		1104	1853.39	8.4777	95.2653	0.928791	82	45
1883.2008.12.Crump.Artic.LTREB.main.lane2.NoIndex	68.5913	-149.612	Free-living	Non-saline	Surface (non-saline)		982	1559.29	8.35202	84.5636	0.779341	119	62
1883.2008.121.Crump.Artic.LTREB.main.lane2.NoIndex	68.5913	-149.612	Free-living	Non-saline	Surface (non-saline)		932	1576.3	7.69115	81.1217	0.85305	121	60
1883.2008.126.Crump.Artic.LTREB.main.lane2.NoIndex	68.5969	-149.601	Free-living	Non-saline	Surface (non-saline)		1234	2085.54	8.93545	115.074	0.513458	124	57
1883.2008.127.Crump.Artic.LTREB.main.lane2.NoIndex	68.5969	-149.601	Free-living	Non-saline	Surface (non-saline)		1281	2076.22	9.0983	113.595	0.71591	110	54
1883.2008.128.Crump.Artic.LTREB.main.lane2.NoIndex	68.5969	-149.601	Free-living	Non-saline	Surface (non-saline)		969	1662.06	8.19222	80.1935	1.07896	102	53
1883.2008.129.Crump.Artic.LTREB.main.lane2.NoIndex	68.5969	-149.601	Free-living	Non-saline	Surface (non-saline)		852	1616.29	7.96696	75.257	0.820001	126	64
1883.2008.148.Crump.Artic.LTREB.main.lane2.NoIndex	68.6287	-149.6	Free-living	Non-saline	Surface (non-saline)		322	512.5	5.69807	34.604	0.368433	59	42
1883.2008.149.Crump.Artic.LTREB.main.lane2.NoIndex	68.6287	-149.6	Free-living	Non-saline	Surface (non-saline)		743	1169.34	7.84321	75.8159	0.792107	63	39
1883.2008.15.Crump.Artic.LTREB.main.lane2.NoIndex	68.6287	-149.6	Free-living	Non-saline	Surface (non-saline)		263	458.028	5.15979	32.2592	0.530253	45	33
1883.2008.151.Crump.Artic.LTREB.main.lane2.NoIndex	68.6287	-149.6	Free-living	Non-saline	Surface (non-saline)		671	984.209	7.72993	68.571	0.780058	79	46
1883.2008.153.Crump.Artic.LTREB.main.lane2.NoIndex	68.6267	-149.598	Free-living	Non-saline	Surface (non-saline)		703	1187.53	7.68179	69.7965	0.608051	49	30
1883.2008.154.Crump.Artic.LTREB.main.lane2.NoIndex	68.6267	-149.598	Free-living	Non-saline	Surface (non-saline)		296	456.714	5.3776	32.4018	0.888209	63	41
1883.2008.155.Crump.Artic.LTREB.main.lane2.NoIndex	68.6267	-149.598	Free-living	Non-saline	Surface (non-saline)		664	889.127	7.88428	65.6452	0.924046	81	43
1883.2008.156.Crump.Artic.LTREB.main.lane2.NoIndex	68.6256	-149.596	Free-living	Non-saline	Surface (non-saline)		212	320.243	4.55863	27.314	0.651587	55	37
1883.2008.157.Crump.Artic.LTREB.main.lane2.NoIndex	68.6256	-149.596	Free-living	Non-saline	Surface (non-saline)		462	665.387	6.18767	50.6202	0.454036	81	48
1883.2008.158.Crump.Artic.LTREB.main.lane2.NoIndex	68.6256	-149.596	Free-living	Non-saline	Surface (non-saline)		268	297.651	5.34576	36.4216	0.492301	53	35
1883.2008.159.Crump.Artic.LTREB.main.lane2.NoIndex	68.6256	-149.596	Free-living	Non-saline	Surface (non-saline)		797	1289.27	7.64638	79.876	0.714001	93	45
1883.2008.16.Crump.Artic.LTREB.main.lane2.NoIndex	68.6342	-149.603	Free-living	Non-saline	Surface (non-saline)		161	271.55	4.83169	21.0551	2.08743	26	20
1883.2008.161.Crump.Artic.LTREB.main.lane2.NoIndex	68.6342	-149.603	Free-living	Non-saline	Surface (non-saline)		476	625.647	7.11171	52.1606	0.851874	48	30
1883.2008.162.Crump.Artic.LTREB.main.lane2.NoIndex	68.6342	-149.603	Free-living	Non-saline	Surface (non-saline)		198	284.889	4.79461	24.0699	1.57011	41	29
1883.2008.163.Crump.Artic.LTREB.main.lane2.NoIndex	68.6342	-149.603	Free-living	Non-saline	Surface (non-saline)		579	824.491	7.01799	57.6388	0.844736	69	39
1883.2008.279.Crump.Artic.LTREB.main.lane2.NoIndex	68.6287	-149.6	Free-living	Non-saline	Surface (non-saline)		656	978.324	7.65014	65.029	0.815663	93	50
1883.2008.28.Crump.Artic.LTREB.main.lane2.NoIndex	68.6287	-149.6	Free-living	Non-saline	Surface (non-saline)		259	437.579	5.39521	30.9972	0.557051	57	41
1883.2008.281.Crump.Artic.LTREB.main.lane2.NoIndex	68.6287	-149.6	Free-living	Non-saline	Surface (non-saline)		798	1113.3	8.09194	76.281	0.739153	89	45
1883.2008.282.Crump.Artic.LTREB.main.lane2.NoIndex	68.6267	-149.598	Free-living	Non-saline	Surface (non-saline)		247	358.886	5.7948	29.6371	1.14868	47	32
1883.2008.283.Crump.Artic.LTREB.main.lane2.NoIndex	68.6267	-149.598	Free-living	Non-saline	Surface (non-saline)		430	626.35	6.85851	38.6227	1.37169	85	44
1883.2008.284.Crump.Artic.LTREB.main.lane2.NoIndex	68.6267	-149.598	Free-living	Non-saline	Surface (non-saline)		282	453.026	5.99747	31.4446	1.03142	62	37
1883.2008.285.Crump.Artic.LTREB.main.lane2.NoIndex	68.6267	-149.598	Free-living	Non-saline	Surface (non-saline)		394	567.879	6.24213	38.0102	1.2704	60	34
1883.2008.286.Crump.Artic.LTREB.main.lane2.NoIndex	68.6256	-149.596	Free-living	Non-saline	Surface (non-saline)		611	1062.98	7.30743	55.4062	0.482911	109	57
1883.2008.287.Crump.Artic.LTREB.main.lane2.NoIndex	68.6256	-149.596	Free-living	Non-saline	Surface (non-saline)		473	798.809	6.63396	47.0403	0.572051	99	56
1883.2008.288.Crump.Artic.LTREB.main.lane2.NoIndex	68.6256	-149.596	Free-living	Non-saline	Surface (non-saline)		747	1136.69	7.75964	70.0967	0.775832	95	55
1883.2008.289.Crump.Artic.LTREB.main.lane2.NoIndex	68.6256	-149.596	Free-living	Non-saline	Surface (non-saline)		671	1012.11	7.1227	62.8697	0.540138	109	53
1883.2008.29.Crump.Artic.LTREB.main.lane2.NoIndex	68.6342	-149.603	Free-living	Non-saline	Surface (non-saline)		239	378.794	5.21977	28.9219	0.929506	58	38
1883.2008.291.Crump.Artic.LTREB.main.lane2.NoIndex	68.6342	-149.603	Free-living	Non-saline	Surface (non-saline)		461	833.222	6.75922	46.0763	0.775539	64	40
1883.2008.292.Crump.Artic.LTREB.main.lane2.NoIndex	68.6342	-149.603	Free-living	Non-saline	Surface (non-saline)		185	256.5	4.68199	22.9223	2.32455	50	33
1883.2008.298.Crump.Artic.LTREB.main.lane2.NoIndex	68.5737	-149.537	Free-living	Non-saline	Surface (non-saline)		256	394.237	5.36927	34.5212	0.576041	47	30
1883.2008.299.Crump.Artic.LTREB.main.lane2.NoIndex	68.5737	-149.537	Free-living	Non-saline	Surface (non-saline)		357	571.904	6.12635	41.4759	0.376106	46	32
1883.2008.3.Crump.Artic.LTREB.main.lane2.NoIndex	68.5737	-149.537	Free-living	Non-saline	Surface (non-saline)		572	1058.62	6.91813	56.9261	0.426426	65	39
1883.2008.301.Crump.Artic.LTREB.main.lane2.NoIndex	68.5737	-149.537	Free-living	Non-saline	Surface (non-saline)		636	1119.94	7.4958	60.9624	0.365462	69	41
1883.2008.306.Crump.Artic.LTREB.main.lane2.NoIndex	68.6015	-149.579	Free-living	Non-saline	Surface (non-saline)		242	331.538	4.692	32.7717	0.291952	46	33
1883.2008.307.Crump.Artic.LTREB.main.lane2.NoIndex	68.6015	-149.579	Free-living	Non-saline	Surface (non-saline)		326	504.22	6.1572	38.9941	0.205565	31	23
1883.2008.308.Crump.Artic.LTREB.main.lane2.NoIndex	68.6015	-149.579	Free-living	Non-saline	Surface (non-saline)		364	606.25	6.29677	43.9015	0.564958	57	38
1883.2008.309.Crump.Artic.LTREB.main.lane2.NoIndex	68.6015	-149.579	Free-living	Non-saline	Surface (non-saline)		1352	2517.13	8.90796	114.913	1.17661	114	54
1883.2008.314.Crump.Artic.LTREB.main.lane2.NoIndex	68.6085	-149.588	Free-living	Non-saline	Surface (non-saline)		218	228.5	5.56127	33.9649	0.960593	49	33
1883.2008.315.Crump.Artic.LTREB.main.lane2.NoIndex	68.6085	-149.588	Free-living	Non-saline	Surface (non-saline)		697	1104.5	7.24793	74.0222	0.869792	97	51
1883.2008.316.Crump.Artic.LTREB.main.lane2.NoIndex	68.6085	-149.588	Free-living	Non-saline	Surface (non-saline)		808	1330.85	7.92063	76.9515	0.758582	90	48
1883.2008.317.Crump.Artic.LTREB.main.lane2.NoIndex	68.6085	-149.588	Free-living	Non-saline	Surface (non-saline)		820	1402.27	7.83426	84.4781	0.510746	108	52
1883.2008.333.Crump.Artic.LTREB.main.lane2.NoIndex	68.5858	-149.622	Free-living	Non-saline	Surface (non-saline)		650	1070.89	7.0899	62.1598	0.816688	127	61
1883.2008.334.Crump.Artic.LTREB.main.lane2.NoIndex	68.5858	-149.622	Free-living	Non-saline	Surface (non-saline)		804	1365.02	7.66104	72.7876	0.708816	130	56
1883.2008.339.Crump.Artic.LTREB.main.lane2.NoIndex	68.5913	-149.612	Free-living	Non-saline	Surface (non-saline)		884	1612.81	7.83395	76.9544	0.763702	72	41
1883.2008.34.Crump.Artic.LTREB.main.lane2.NoIndex	68.5913	-149.612	Free-living	Non-saline	Surface (non-saline)		960	1674.47	8.07342	82.9862	0.76501	69	39
1883.2008.345.Crump.Artic.LTREB.main.lane2.NoIndex	68.5969	-149.601	Free-living	Non-saline	Surface (non-saline)		1111	1849.32	8.71487	109.158	0.699374	90	48
1883.2008.346.Crump.Artic.LTREB.main.lane2.NoIndex	68.5969	-149.601	Free-living	Non-saline	Surface (non-saline)		1222	2093.32	9.08611	106.667	0.769761	117	55
1883.2008.347.Crump.Artic.LTREB.main.lane2.NoIndex	68.5969	-149.601	Free-living	Non-saline	Surface (non-saline)		965	1742.42	7.81936	81.6329	0.475578	105	53
1883.2008.348.Crump.Artic.LTREB.main.lane2.NoIndex	68.5969	-149.601	Free-living	Non-saline	Surface (non-saline)		901	1700.46	7.85147	82.4469	0.65362	119	58
1883.2008.415.Crump.Artic.LTREB.main.lane2.NoIndex	68.534	-149.157	Free-living	Non-saline	Surface (non-saline)		1569	2763.51	9.56283	147.677	0.643516	74	49
1883.2008.416.Crump.Artic.LTREB.main.lane2.NoIndex	68.534	-149.157	Free-living	Non-saline	Surface (non-saline)		1292	2350.11	8.91455	138.155	0.65213	43	29
1883.2008.418.Crump.Artic.LTREB.main.lane2.NoIndex	68.5333	-149.196	Free-living	Non-saline	Surface (non-saline)		754	956.152	8.10942	77.4971	0.446563	79	46
1883.2008.419.Crump.Artic.LTREB.main.lane2.NoIndex	68.537	-149.237	Free-living	Non-saline	Surface (non-saline)		1012	1803.87	8.54275	88.1083	0.632132	122	62
1883.2008.42.Crump.Artic.LTREB.main.lane2.NoIndex	68.537	-149.237	Free-living	Non-saline	Surface (non-saline)		836	1445.61	8.0398	75.9253	0.579646	127	60
1883.2008.43.Crump.Artic.LTREB.main.lane2.NoIndex	68.7078	-149.7	Free-living	Non-saline	Surface (non-saline)		827	1334.73	8.03503	87.756	0.677783	43	30
1883.2008.437.Crump.Artic.LTREB.main.lane2.NoIndex	68.7033	-149.715	Free-living	Non-saline	Surface (non-saline)		276	289.182	5.11708	38.7493	2.84333	36	30
1883.2008.438.Crump.Artic.LTREB.main.lane2.NoIndex	68.7033	-149.715	Free-living	Non-saline	Surface (non-saline)		187	189.8	6.86179	27.5283	0.688901	28	21
1883.2008.439.Crump.Artic.LTREB.main.lane2.NoIndex	68.585	-149.197	Free-living	Non-saline	Surface (non-saline)		947	1580.72	8.4247	97.8066	0.660325	55	36
1883.2008.44.Crump.Artic.LTREB.main.lane2.NoIndex	68.585	-149.197	Free-living	Non-saline	Surface (non-saline)		941	1402.6	8.45411	89.0588	0.845114	88	47
1883.2008.444.Crump.Artic.LTREB.main.lane2.NoIndex	68.5897	-149.182	Free-living	Non-saline	Surface (non-saline)		654	1009.42	7.82629	68.4287	0.692459	70	45
1883.2009.122.Crump.Artic.LTREB.main.lane3.NoIndex	68.5913	-149.612	Free-living	Non-saline	Surface (non-saline)		842	1312.69	7.55626	72.0545	0.79435	61	37
1883.2009.13.Crump.Artic.LTREB.main.lane3.NoIndex	68.5969	-149.601	Free-living	Non-saline	Surface (non-saline)		603	951.96	7.10073	51.4236	0.672112	96	48
1883.2009.146.Crump.Artic.LTREB.main.lane3.NoIndex	68.5737	-149.537	Free-living	Non-saline	Surface (non-saline)		533	838.108	7.10319	58.4889	0.662531	77	47
1883.2009.147.Crump.Artic.LTREB.main.lane3.NoIndex	68.5737	-149.537	Free-living	Non-saline	Surface (non-saline)		700	1067.94	7.55799	70.3774	0.75478	81	49
1883.2009.148.Crump.Artic.LTREB.main.lane3.NoIndex	68.5737	-149.537	Free-living	Non-saline	Surface (non-saline)		388	561.525	6.06892	45.1514	0.829486	69	40
1883.2009.149.Crump.Artic.LTREB.main.lane3.NoIndex	68.6	-149.576	Free-living	Non-saline	Surface (non-saline)		575	894.8	6.61484	63.1254	0.713537	54	35
1883.2009.154.Crump.Artic.LTREB.main.lane3.NoIndex	68.6015	-149.579	Free-living	Non-saline	Surface (non-saline)		1000	1709.88	7.49258	86.0745	0.702072	86	45
1883.2009.155.Crump.Artic.LTREB.main.lane3.NoIndex	68.6015	-149.579	Free-living	Non-saline	Surface (non-saline)		350	483	5.81036	37.3458	0.935016	65	41
1883.2009.156.Crump.Artic.LTREB.main.lane3.NoIndex	68.6015	-149.579	Free-living	Non-saline	Surface (non-saline)		808	1527.45	7.14688	73.1853	0.732555	103	49
1883.2009.157.Crump.Artic.LTREB.main.lane3.NoIndex	68.6015	-149.579	Free-living	Non-saline	Surface (non-saline)		869	1432.12	7.47694	78.9778	0.806787	92	48
1883.2009.162.Crump.Artic.LTREB.main.lane3.NoIndex	68.6085	-149.588	Free-living	Non-saline	Surface (non-saline)		426	735	5.20644	47.3061	0.969963	64	39
1883.2009.164.Crump.Artic.LTREB.main.lane3.NoIndex	68.6085	-149.588	Free-living	Non-saline	Surface (non-saline)		656	1119.76	6.38021	65.8897	0.843321	88	48
1883.2009.165.Crump.Artic.LTREB.main.lane3.NoIndex	68.6085	-149.588	Free-living	Non-saline	Surface (non-saline)		715	1195.25	6.49044	69.7715	0.938845	94	43
1883.2009.266.Crump.Artic.LTREB.main.lane2.NoIndex	68.5858	-149.622	Free-living	Non-saline	Surface (non-saline)		350	606.685	5.64442	37.2858	1.07088	59	34
1883.2009.267.Crump.Artic.LTREB.main.lane2.NoIndex	68.5858	-149.622	Free-living	Non-saline	Surface (non-saline)		589	924.841	6.40035	61.0002	0.436749	59	37
1883.2009.268.Crump.Artic.LTREB.main.lane2.NoIndex	68.5858	-149.622	Free-living	Non-saline	Surface (non-saline)		521	1008.11	6.17744	51.7835	0.507841	69	40
1883.2009.269.Crump.Artic.LTREB.main.lane2.NoIndex	68.5858	-149.622	Free-living	Non-saline	Surface (non-saline)		594	952.759	6.5389	58.7301	0.460073	56	37
1883.2009.274.Crump.Artic.LTREB.main.lane2.NoIndex	68.5913	-149.612	Free-living	Non-saline	Surface (non-saline)		814	1292.21	7.5056	71.9704	0.719138	136	64
1883.2009.281.Crump.Artic.LTREB.main.lane2.NoIndex	68.5969	-149.601	Free-living	Non-saline	Surface (non-saline)		963	1622.66	8.17839	80.3513	0.728856	107	54
1883.2009.283.Crump.Artic.LTREB.main.lane2.NoIndex	68.5969	-149.601	Free-living	Non-saline	Surface (non-saline)		986	1552.17	8.30449	85.4689	0.776018	86	44
1883.2009.309.Crump.Artic.LTREB.main.lane3.NoIndex	68.5737	-149.537	Free-living	Non-saline	Surface (non-saline)		200	387.607	2.98769	31.3051	0.952414	36	31
1883.2009.31.Crump.Artic.LTREB.main.lane3.NoIndex	68.5737	-149.537	Free-living	Non-saline	Surface (non-saline)		360	622.078	5.13596	41.6026	0.868732	38	26
1883.2009.311.Crump.Artic.LTREB.main.lane3.NoIndex	68.5737	-149.537	Free-living	Non-saline	Surface (non-saline)		498	799.776	5.89457	57.4732	0.793428	72	45
1883.2009.312.Crump.Artic.LTREB.main.lane3.NoIndex	68.6	-149.576	Free-living	Non-saline	Surface (non-saline)		636	1065.36	7.03525	67.5467	0.730298	62	40
1883.2009.317.Crump.Artic.LTREB.main.lane3.NoIndex	68.6015	-149.579	Free-living	Non-saline	Surface (non-saline)		446	680.532	5.82003	53.7017	0.422716	52	34
1883.2009.318.Crump.Artic.LTREB.main.lane3.NoIndex	68.6015	-149.579	Free-living	Non-saline	Surface (non-saline)		654	1085.65	6.96811	69.1414	0.272865	70	44
1883.2009.319.Crump.Artic.LTREB.main.lane3.NoIndex	68.6015	-149.579	Free-living	Non-saline	Surface (non-saline)		884	1556.02	7.84438	84.6613	0.790853	136	55
1883.2009.32.Crump.Artic.LTREB.main.lane3.NoIndex	68.6015	-149.579	Free-living	Non-saline	Surface (non-saline)		832	1409.55	8.02617	77.0929	0.502613	88	45
1883.2009.325.Crump.Artic.LTREB.main.lane3.NoIndex	68.6085	-149.588	Free-living	Non-saline	Surface (non-saline)		313	498.646	5.84837	45.9357	0.767203	53	34
1883.2009.326.Crump.Artic.LTREB.main.lane3.NoIndex	68.6085	-149.588	Free-living	Non-saline	Surface (non-saline)		522	695.343	6.57707	61.3462	0.60416	74	42
1883.2009.327.Crump.Artic.LTREB.main.lane3.NoIndex	68.6085	-149.588	Free-living	Non-saline	Surface (non-saline)		479	620.117	6.7545	59.5213	0.764112	71	40
1883.2009.328.Crump.Artic.LTREB.main.lane3.NoIndex	68.6085	-149.588	Free-living	Non-saline	Surface (non-saline)		141	141.5	5.88614	20.4088	1.09363	24	16
1883.2010.294A.Crump.Artic.LTREB.main.lane3.NoIndex	68.5858	-149.622	Free-living	Non-saline	Surface (non-saline)		1163	1923.6	8.80643	99.2694	0.75635	128	61
1883.2010.294B.Crump.Artic.LTREB.main.lane3.NoIndex	68.5858	-149.622	Free-living	Non-saline	Surface (non-saline)		1195	2241.52	8.94641	108.978	0.890245	198	73
1883.2010.295A.Crump.Artic.LTREB.main.lane3.NoIndex	68.5858	-149.622	Free-living	Non-saline	Surface (non-saline)		884	1415.42	8.09594	81.8513	0.946268	136	62
1883.2010.295B.Crump.Artic.LTREB.main.lane3.NoIndex	68.5858	-149.622	Free-living	Non-saline	Surface (non-saline)		1021	1757.76	8.52294	92.2512	0.911737	161	68
1883.2010.301A.Crump.Artic.LTREB.main.lane3.NoIndex	68.5913	-149.612	Free-living	Non-saline	Surface (non-saline)		439	845.881	5.45558	50.1784	0.253812	45	30
1883.2010.301B.Crump.Artic.LTREB.main.lane3.NoIndex	68.5913	-149.612	Free-living	Non-saline	Surface (non-saline)		322	627.638	4.85573	39.5082	0.276948	71	44
1883.2010.302A.Crump.Artic.LTREB.main.lane3.NoIndex	68.5913	-149.612	Free-living	Non-saline	Surface (non-saline)		760	1227.1	7.26319	70.4151	0.515769	117	56
1883.2010.302B.Crump.Artic.LTREB.main.lane3.NoIndex	68.5913	-149.612	Free-living	Non-saline	Surface (non-saline)		663	1043.08	7.07296	66.6128	0.399669	92	49
1883.2010.308A.Crump.Artic.LTREB.main.lane3.NoIndex	68.5969	-149.601	Free-living	Non-saline	Surface (non-saline)		1327	2284	8.94646	113.224	0.989989	132	58
1883.2010.308B.Crump.Artic.LTREB.main.lane3.NoIndex	68.5969	-149.601	Free-living	Non-saline	Surface (non-saline)		596	1051.49	7.13183	52.8195	0.678323	80	45
1883.2010.309A.Crump.Artic.LTREB.main.lane3.NoIndex	68.5969	-149.601	Free-living	Non-saline	Surface (non-saline)		621	900.028	7.53011	57.5403	0.627697	93	50
1883.2010.309B.Crump.Artic.LTREB.main.lane3.NoIndex	68.5969	-149.601	Free-living	Non-saline	Surface (non-saline)		567	945.115	7.07199	53.2788	0.577403	85	50
1883.2010.315A.Crump.Artic.LTREB.main.lane3.NoIndex	68.5737	-149.537	Free-living	Non-saline	Surface (non-saline)		535	949.322	6.05306	58.8942	0.655562	55	33
1883.2010.315B.Crump.Artic.LTREB.main.lane3.NoIndex	68.5737	-149.537	Free-living	Non-saline	Surface (non-saline)		412	683.548	5.97284	43.1631	0.569589	56	32
1883.2010.316A.Crump.Artic.LTREB.main.lane3.NoIndex	68.5737	-149.537	Free-living	Non-saline	Surface (non-saline)		711	1188.25	7.6093	67.0116	0.443267	72	44
1883.2010.316B.Crump.Artic.LTREB.main.lane3.NoIndex	68.5737	-149.537	Free-living	Non-saline	Surface (non-saline)		792	1363.51	7.75769	78.5933	0.669336	64	40
1883.2010.324A.Crump.Artic.LTREB.main.lane3.NoIndex	68.6015	-149.579	Free-living	Non-saline	Surface (non-saline)		398	609.406	6.2013	44.8452	0.474843	72	44
1883.2010.324B.Crump.Artic.LTREB.main.lane3.NoIndex	68.6015	-149.579	Free-living	Non-saline	Surface (non-saline)		1011	1498.94	8.08228	98.2979	0.489145	98	49
1883.2010.325A.Crump.Artic.LTREB.main.lane3.NoIndex	68.6015	-149.579	Free-living	Non-saline	Surface (non-saline)		730	1058.63	7.53758	74.1038	0.568019	66	41
1883.2010.325B.Crump.Artic.LTREB.main.lane3.NoIndex	68.6015	-149.579	Free-living	Non-saline	Surface (non-saline)		739	1158.38	7.17211	77.4655	0.682259	81	50
1883.2010.331A.Crump.Artic.LTREB.main.lane3.NoIndex	68.6085	-149.588	Free-living	Non-saline	Surface (non-saline)		592	981.505	6.89987	63.368	0.813601	85	48
1883.2010.331B.Crump.Artic.LTREB.main.lane3.NoIndex	68.6085	-149.588	Free-living	Non-saline	Surface (non-saline)		503	855.319	6.65227	58.0107	0.861007	66	43
1883.2010.332A.Crump.Artic.LTREB.main.lane3.NoIndex	68.6085	-149.588	Free-living	Non-saline	Surface (non-saline)		938	1620.78	7.40646	87.2472	0.897641	110	48
1883.2010.332B.Crump.Artic.LTREB.main.lane3.NoIndex	68.6085	-149.588	Free-living	Non-saline	Surface (non-saline)		767	1259.88	7.46935	81.0105	0.949796	85	48
1883.2011.283.Crump.Artic.LTREB.main.lane4.NoIndex	68.5858	-149.622	Free-living	Non-saline	Surface (non-saline)		751	1021.54	7.51366	72.8872	0.846247	81	44
1883.2011.284.Crump.Artic.LTREB.main.lane4.NoIndex	68.5858	-149.622	Free-living	Non-saline	Surface (non-saline)		910	1655.54	7.51017	99.0989	0.732233	130	66
1883.2011.292.Crump.Artic.LTREB.main.lane4.NoIndex	68.5913	-149.612	Free-living	Non-saline	Surface (non-saline)		702	1140.18	6.96499	77.0226	0.311142	93	51
1883.2011.301.Crump.Artic.LTREB.main.lane4.NoIndex	68.5969	-149.601	Free-living	Non-saline	Surface (non-saline)		927	1336.41	8.21134	80.5801	0.585905	105	54
1883.2011.31.Crump.Artic.LTREB.main.lane4.NoIndex	68.5737	-149.537	Free-living	Non-saline	Surface (non-saline)		352	413.328	6.28428	39.324	0.861334	52	33
1883.2011.311.Crump.Artic.LTREB.main.lane4.NoIndex	68.5737	-149.537	Free-living	Non-saline	Surface (non-saline)		517	866.25	6.19703	57.1524	0.608411	40	28
1883.2011.321.Crump.Artic.LTREB.main.lane4.NoIndex	68.6015	-149.579	Free-living	Non-saline	Surface (non-saline)		346	396.318	6.11543	41.2778	0.588017	38	22
1883.2011.322.Crump.Artic.LTREB.main.lane4.NoIndex	68.6015	-149.579	Free-living	Non-saline	Surface (non-saline)		701	1150.38	7.13529	78.4506	0.318609	88	54
1883.2011.33.Crump.Artic.LTREB.main.lane4.NoIndex	68.6085	-149.588	Free-living	Non-saline	Surface (non-saline)		260	267.5	6.96744	34.0172	0.916887	58	33
1883.2011.331.Crump.Artic.LTREB.main.lane4.NoIndex	68.6085	-149.588	Free-living	Non-saline	Surface (non-saline)		567	656.85	7.36528	60.6428	0.914711	63	34
1883.2011.344.Crump.Artic.LTREB.main.lane4.NoIndex	68.5969	-149.601	Free-living	Non-saline	Surface (non-saline)		310	497.636	6.06803	38.6881	1.19444	81	52
1883.2011.345.Crump.Artic.LTREB.main.lane4.NoIndex	68.5969	-149.601	Free-living	Non-saline	Surface (non-saline)		445	752.722	5.86911	47.5479	1.31632	126	56
1883.2011.346.Crump.Artic.LTREB.main.lane4.NoIndex	68.5969	-149.601	Free-living	Non-saline	Surface (non-saline)		941	1491.47	8.32496	86.7529	1.10684	48	33
1883.2011.362.Crump.Artic.LTREB.main.lane4.NoIndex	68.5969	-149.601	Free-living	Non-saline	Surface (non-saline)		1398	3616.14	8.29639	145.913	0.227467	105	48
1883.2011.364.Crump.Artic.LTREB.main.lane4.NoIndex	68.6085	-149.588	Free-living	Non-saline	Surface (non-saline)		100	110	5.51779	17.3651	1.59978	46	27
1883.2011.365.Crump.Artic.LTREB.main.lane4.NoIndex	68.6085	-149.588	Free-living	Non-saline	Surface (non-saline)		375	418.872	6.99973	43.1323	0.886033	60	36
1883.2011.366.Crump.Artic.LTREB.main.lane4.NoIndex	68.6085	-149.588	Free-living	Non-saline	Surface (non-saline)		553	612.695	7.82225	58.7709	0.619932	63	39
1883.2011.367.Crump.Artic.LTREB.main.lane4.NoIndex	68.6085	-149.588	Free-living	Non-saline	Surface (non-saline)		336	362.278	7.0365	39.8902	0.892456	71	42
2192.H01a.Bathroom.Door.Knob.102.lane1.NoIndex.L001	41.88	-87.63	Free-living	Non-saline	Surface (non-saline)		144	175.533	4.35573	21.242	0.246323	67	42
2192.H01a.Bathroom.Door.Knob.126.lane1.NoIndex.L001	41.88	-87.63	Free-living	Non-saline	Surface (non-saline)		52	69.2727	0.69544	10.148	0.0377527	14	13
2192.H01a.Bathroom.Door.Knob.150.lane1.NoIndex.L001	41.88	-87.63	Free-living	Non-saline	Surface (non-saline)		192	255.033	4.95755	23.8365	0.165534	124	60
2192.H01a.Bathroom.Door.Knob.174.lane2.NoIndex.L002	41.88	-87.63	Free-living	Non-saline	Surface (non-saline)		134	204.714	4.4608	17.4628	0.273931	72	42
2192.H01a.Bathroom.Door.Knob.222.lane2.NoIndex.L002	41.88	-87.63	Free-living	Non-saline	Surface (non-saline)		199	274.469	4.76421	25.6001	0.109022	120	66
2192.H01a.Bathroom.Door.Knob.246.lane2.NoIndex.L002	41.88	-87.63	Free-living	Non-saline	Surface (non-saline)		80	123.05	1.81469	15.9667	0.0185886	16	13
2192.H01a.Bathroom.Door.Knob.30.lane1.NoIndex.L001	41.88	-87.63	Free-living	Non-saline	Surface (non-saline)		133	253.75	3.25767	21.4715	0.158989	58	38
2192.H01a.Bathroom.Door.Knob.54.lane1.NoIndex.L001	41.88	-87.63	Free-living	Non-saline	Surface (non-saline)		88	140.8	1.83757	14.3304	0.187138	41	30
2192.H01a.Bathroom.Door.Knob.6.lane1.NoIndex.L001	41.88	-87.63	Free-living	Non-saline	Surface (non-saline)		191	318.105	4.5785	22.7699	0.134286	103	58
2192.H01a.Bathroom.Door.Knob.78.lane1.NoIndex.L001	41.88	-87.63	Free-living	Non-saline	Surface (non-saline)		194	249	5.19421	23.786	0.209122	98	54
2192.H01a.Bedroom.Floor.148.lane1.NoIndex.L001	41.88	-87.63	Free-living	Non-saline	Surface (non-saline)		544	1061.35	6.11508	53.8425	0.236669	227	85
2192.H01a.Bedroom.Floor.244.lane2.NoIndex.L002	41.88	-87.63	Free-living	Non-saline	Surface (non-saline)		283	386.053	5.72632	34.1193	0.216796	133	69
2192.H01a.Bedroom.Floor.292.lane2.NoIndex.L002	41.88	-87.63	Free-living	Non-saline	Surface (non-saline)		404	721.203	5.38012	42.636	0.142969	163	75
2192.H01a.Bedroom.Floor.316.lane2.NoIndex.L002	41.88	-87.63	Free-living	Non-saline	Surface (non-saline)		232	355.243	4.81835	28.2058	0.361354	126	62
2192.H01a.Bedroom.Floor.4.lane1.NoIndex.L001	41.88	-87.63	Free-living	Non-saline	Surface (non-saline)		436	812.04	5.30116	46.901	0.162412	189	84
2192.H01a.Bedroom.Floor.52.lane1.NoIndex.L001	41.88	-87.63	Free-living	Non-saline	Surface (non-saline)		108	133.2	3.84197	17.3633	0.429298	52	37
2192.H01a.Front.Door.Knob.101.lane1.NoIndex.L001	41.88	-87.63	Free-living	Non-saline	Surface (non-saline)		750	1522.56	6.99976	67.2422	0.48858	248	93
2192.H01a.Front.Door.Knob.125.lane1.NoIndex.L001	41.88	-87.63	Free-living	Non-saline	Surface (non-saline)		422	667.649	5.8613	45.4086	0.235649	173	78
2192.H01a.Front.Door.Knob.149.lane1.NoIndex.L001	41.88	-87.63	Free-living	Non-saline	Surface (non-saline)		374	563.951	4.21711	42.2762	0.674441	140	69
2192.H01a.Front.Door.Knob.197.lane2.NoIndex.L002	41.88	-87.63	Free-living	Non-saline	Surface (non-saline)		376	618.25	5.83789	40.1292	0.23138	193	81
2192.H01a.Front.Door.Knob.269.lane2.NoIndex.L002	41.88	-87.63	Free-living	Non-saline	Surface (non-saline)		299	462.132	4.76725	35.7636	0.125932	120	64
2192.H01a.Front.Door.Knob.29.lane1.NoIndex.L001	41.88	-87.63	Free-living	Non-saline	Surface (non-saline)		570	1004.88	5.81931	56.6726	0.164587	218	85
2192.H01a.Front.Door.Knob.317.lane2.NoIndex.L002	41.88	-87.63	Free-living	Non-saline	Surface (non-saline)		459	864.462	5.50329	46.843	0.131792	180	73
2192.H01a.Front.Door.Knob.5.lane1.NoIndex.L001	41.88	-87.63	Free-living	Non-saline	Surface (non-saline)		376	759.038	5.63969	41.5564	0.191094	174	76
2192.H01a.Front.Door.Knob.77.lane1.NoIndex.L001	41.88	-87.63	Free-living	Non-saline	Surface (non-saline)		454	722.909	5.93276	51.8927	0.260875	161	70
2192.H01a.Kitchen.Counter.1.lane1.NoIndex.L001	41.88	-87.63	Free-living	Non-saline	Surface (non-saline)		332	522.842	5.5476	37.9329	0.391493	142	76
2192.H01a.Kitchen.Counter.169.lane2.NoIndex.L002	41.88	-87.63	Free-living	Non-saline	Surface (non-saline)		251	302.529	5.31703	31.8154	0.200856	132	62
2192.H01a.Kitchen.Counter.193.lane2.NoIndex.L002	41.88	-87.63	Free-living	Non-saline	Surface (non-saline)		212	271	5.04734	26.104	0.380575	129	70
2192.H01a.Kitchen.Counter.217.lane2.NoIndex.L002	41.88	-87.63	Free-living	Non-saline	Surface (non-saline)		437	503.585	6.44371	44.9061	0.560628	156	73
2192.H01a.Kitchen.Counter.241.lane2.NoIndex.L002	41.88	-87.63	Free-living	Non-saline	Surface (non-saline)		194	286.571	4.37524	25.0199	0.135753	95	57
2192.H01a.Kitchen.Counter.25.lane1.NoIndex.L001	41.88	-87.63	Free-living	Non-saline	Surface (non-saline)		238	497.286	4.60702	28.5763	0.132157	127	68
2192.H01a.Kitchen.Counter.313.lane2.NoIndex.L002	41.88	-87.63	Free-living	Non-saline	Surface (non-saline)		311	563.783	5.09753	36.5768	0.2121	112	60
2192.H01a.Kitchen.Counter.49.lane1.NoIndex.L001	41.88	-87.63	Free-living	Non-saline	Surface (non-saline)		160	221.5	4.85972	20.2548	0.626017	90	52
2192.H01a.Kitchen.Counter.97.lane1.NoIndex.L001	41.88	-87.63	Free-living	Non-saline	Surface (non-saline)		314	478.338	3.91231	35.333	0.0749008	144	73
2192.H01a.Kitchen.Floor.122.lane1.NoIndex.L001	41.88	-87.63	Free-living	Non-saline	Surface (non-saline)		444	751.317	5.73654	48.6519	0.198077	204	84
2192.H01a.Kitchen.Floor.146.lane1.NoIndex.L001	41.88	-87.63	Free-living	Non-saline	Surface (non-saline)		588	1232.11	5.68067	56.6718	0.201893	219	80
2192.H01a.Kitchen.Floor.194.lane2.NoIndex.L002	41.88	-87.63	Free-living	Non-saline	Surface (non-saline)		455	808.923	6.58642	45.0164	0.523315	199	79
2192.H01a.Kitchen.Floor.218.lane2.NoIndex.L002	41.88	-87.63	Free-living	Non-saline	Surface (non-saline)		495	670.475	5.61	54.1101	0.250452	164	77
2192.H01a.Kitchen.Floor.242.lane2.NoIndex.L002	41.88	-87.63	Free-living	Non-saline	Surface (non-saline)		222	320.154	4.91285	28.5628	0.179796	94	51
2192.H01a.Kitchen.Floor.290.lane2.NoIndex.L002	41.88	-87.63	Free-living	Non-saline	Surface (non-saline)		411	598.112	5.47259	42.3163	0.555889	141	68
2192.H01a.Kitchen.Floor.314.lane2.NoIndex.L002	41.88	-87.63	Free-living	Non-saline	Surface (non-saline)		222	342.676	4.03329	27.206	0.0897772	118	64
2192.H01a.Kitchen.Floor.98.lane1.NoIndex.L001	41.88	-87.63	Free-living	Non-saline	Surface (non-saline)		460	724.684	5.64268	47.0782	0.219219	208	83
2192.H01a.Kitchen.Light.Switch.123.lane1.NoIndex.L001	41.88	-87.63	Free-living	Non-saline	Surface (non-saline)		36	66	1.38998	8.26832	0.0190708	22	18
2192.H01a.Kitchen.Light.Switch.171.lane2.NoIndex.L002	41.88	-87.63	Free-living	Non-saline	Surface (non-saline)		55	94.4286	3.57579	10.9502	0.076348	22	17
2192.H01a.Kitchen.Light.Switch.195.lane2.NoIndex.L002	41.88	-87.63	Free-living	Non-saline	Surface (non-saline)		18	25	1.31497	5.52744	0.0013188	9	8
2192.H01a.Kitchen.Light.Switch.219.lane2.NoIndex.L002	41.88	-87.63	Free-living	Non-saline	Surface (non-saline)		459	674.364	6.34842	55.839	0.233482	160	73
2192.H01a.Kitchen.Light.Switch.243.lane2.NoIndex.L002	41.88	-87.63	Free-living	Non-saline	Surface (non-saline)		42	44.625	3.60203	8.3654	0.0983422	10	5
2192.H01a.Kitchen.Light.Switch.267.lane2.NoIndex.L002	41.88	-87.63	Free-living	Non-saline	Surface (non-saline)		37	61.4286	1.34354	8.10946	0.0105308	20	18
2192.H01a.Kitchen.Light.Switch.27.lane1.NoIndex.L001	41.88	-87.63	Free-living	Non-saline	Surface (non-saline)		62	109.25	3.59506	11.358	0.0724652	23	17
2192.H01a.Kitchen.Light.Switch.315.lane2.NoIndex.L002	41.88	-87.63	Free-living	Non-saline	Surface (non-saline)		43	64	3.20032	9.26084	0.0222623	30	27
2192.H01a.Kitchen.Light.Switch.99.lane1.NoIndex.L001	41.88	-87.63	Free-living	Non-saline	Surface (non-saline)		30	48.3333	2.89367	6.83512	0.0572941	4	3
2192.H02a.Bathroom.Door.Knob.630.lane2.NoIndex.L002	41.88	-87.63	Free-living	Non-saline	Surface (non-saline)		205	272.083	4.59506	25.3744	0.115109	117	63
2192.H02a.Bathroom.Door.Knob.678.lane2.NoIndex.L002	41.88	-87.63	Free-living	Non-saline	Surface (non-saline)		26	34.6667	0.685377	6.60171	0.00948404	12	10
2192.H02a.Bathroom.Door.Knob.750.lane2.NoIndex.L002	41.88	-87.63	Free-living	Non-saline	Surface (non-saline)		394	782.548	4.04995	52.4999	1.49032	122	61
2192.H02a.Bathroom.Door.Knob.774.lane2.NoIndex.L002	41.88	-87.63	Free-living	Non-saline	Surface (non-saline)		129	184.25	3.19897	21.5094	0.118907	96	56
2192.H02a.Bathroom.Door.Knob.798.lane2.NoIndex.L002	41.88	-87.63	Free-living	Non-saline	Surface (non-saline)		136	294.455	1.7261	20.1012	0.0600758	58	37
2192.H02a.Bathroom.Door.Knob.870.lane2.NoIndex.L002	41.88	-87.63	Free-living	Non-saline	Surface (non-saline)		387	684.459	4.56044	49.1863	1.08443	115	60
2192.H02a.Bathroom.Door.Knob.894.lane2.NoIndex.L002	41.88	-87.63	Free-living	Non-saline	Surface (non-saline)		40	62	3.58763	8.2913	0.0394067	9	7
2192.H02a.Bathroom.Door.Knob.918.lane2.NoIndex.L002	41.88	-87.63	Free-living	Non-saline	Surface (non-saline)		22	49.5	1.43174	7.37208	0.00196523	11	8
2192.H02a.Bedroom.Floor.604.lane2.NoIndex.L002	41.88	-87.63	Free-living	Non-saline	Surface (non-saline)		113	135.556	4.48002	15.4471	0.255273	75	45
2192.H02a.Bedroom.Floor.700.lane2.NoIndex.L002	41.88	-87.63	Free-living	Non-saline	Surface (non-saline)		441	737.125	5.82847	46.9152	0.203715	195	86
2192.H02a.Bedroom.Floor.724.lane2.NoIndex.L002	41.88	-87.63	Free-living	Non-saline	Surface (non-saline)		263	362.341	5.32793	30.7601	0.555542	157	67
2192.H02a.Bedroom.Floor.748.lane2.NoIndex.L002	41.88	-87.63	Free-living	Non-saline	Surface (non-saline)		441	712.7	5.47586	47.0885	0.689028	192	80
2192.H02a.Bedroom.Floor.820.lane2.NoIndex.L002	41.88	-87.63	Free-living	Non-saline	Surface (non-saline)		404	578.054	5.82125	43.6197	0.154809	184	83
2192.H02a.Bedroom.Floor.844.lane2.NoIndex.L002	41.88	-87.63	Free-living	Non-saline	Surface (non-saline)		248	466.036	4.93481	30.6862	0.428092	136	67
2192.H02a.Bedroom.Floor.892.lane2.NoIndex.L002	41.88	-87.63	Free-living	Non-saline	Surface (non-saline)		204	362.433	4.35007	25.287	0.115214	103	53
2192.H02a.Bedroom.Floor.916.lane2.NoIndex.L002	41.88	-87.63	Free-living	Non-saline	Surface (non-saline)		147	216	4.40274	17.8636	0.505328	84	51
2192.H02a.Front.Door.Knob.605.lane2.NoIndex.L002	41.88	-87.63	Free-living	Non-saline	Surface (non-saline)		169	301	2.61059	22.7754	0.0516307	91	53
2192.H02a.Front.Door.Knob.629.lane2.NoIndex.L002	41.88	-87.63	Free-living	Non-saline	Surface (non-saline)		219	314.923	4.83562	27.0906	0.523728	99	56
2192.H02a.Front.Door.Knob.677.lane2.NoIndex.L002	41.88	-87.63	Free-living	Non-saline	Surface (non-saline)		520	962.989	5.64283	51.753	0.21075	226	85
2192.H02a.Front.Door.Knob.725.lane2.NoIndex.L002	41.88	-87.63	Free-living	Non-saline	Surface (non-saline)		250	259.231	6.73858	34.6997	1.06745	92	50
2192.H02a.Front.Door.Knob.749.lane2.NoIndex.L002	41.88	-87.63	Free-living	Non-saline	Surface (non-saline)		420	979.031	3.74058	44.5867	0.111209	189	77
2192.H02a.Front.Door.Knob.773.lane2.NoIndex.L002	41.88	-87.63	Free-living	Non-saline	Surface (non-saline)		357	613.667	5.15343	40.8697	0.114089	184	80
2192.H02a.Front.Door.Knob.797.lane2.NoIndex.L002	41.88	-87.63	Free-living	Non-saline	Surface (non-saline)		106	109	5.1075	17.4557	0.989426	58	41
2192.H02a.Front.Door.Knob.821.lane2.NoIndex.L002	41.88	-87.63	Free-living	Non-saline	Surface (non-saline)		216	285.667	3.73463	29.6403	0.157577	133	63
2192.H02a.Front.Door.Knob.845.lane2.NoIndex.L002	41.88	-87.63	Free-living	Non-saline	Surface (non-saline)		661	1016.12	6.78792	62.009	0.308866	275	93
2192.H02a.Front.Door.Knob.869.lane2.NoIndex.L002	41.88	-87.63	Free-living	Non-saline	Surface (non-saline)		408	634.448	5.46845	44.7018	0.311849	217	74
2192.H02a.Front.Door.Knob.893.lane2.NoIndex.L002	41.88	-87.63	Free-living	Non-saline	Surface (non-saline)		237	417.024	3.40567	30.8039	0.0553635	125	64
2192.H02a.Front.Door.Knob.917.lane2.NoIndex.L002	41.88	-87.63	Free-living	Non-saline	Surface (non-saline)		507	795.943	5.81162	52.64	0.138243	206	86
2192.H02a.Kitchen.Counter.625.lane2.NoIndex.L002	41.88	-87.63	Free-living	Non-saline	Surface (non-saline)		570	803.605	6.17449	51.5204	0.452974	195	75
2192.H02a.Kitchen.Counter.673.lane2.NoIndex.L002	41.88	-87.63	Free-living	Non-saline	Surface (non-saline)		272	457.109	5.12037	34.3651	0.276502	150	66
2192.H02a.Kitchen.Counter.697.lane2.NoIndex.L002	41.88	-87.63	Free-living	Non-saline	Surface (non-saline)		421	637.921	5.43014	45.6524	0.306484	168	70
2192.H02a.Kitchen.Counter.841.lane2.NoIndex.L002	41.88	-87.63	Free-living	Non-saline	Surface (non-saline)		274	324.622	5.74589	34.4094	0.586205	145	69
2192.H02a.Kitchen.Counter.889.lane2.NoIndex.L002	41.88	-87.63	Free-living	Non-saline	Surface (non-saline)		310	476.85	4.55854	35.7233	0.146096	155	76
2192.H02a.Kitchen.Floor.602.lane2.NoIndex.L002	41.88	-87.63	Free-living	Non-saline	Surface (non-saline)		516	850.833	5.82114	51.2983	0.161954	217	86
2192.H02a.Kitchen.Floor.698.lane2.NoIndex.L002	41.88	-87.63	Free-living	Non-saline	Surface (non-saline)		867	1406.84	7.03992	75.0641	0.332664	240	89
2192.H02a.Kitchen.Floor.722.lane2.NoIndex.L002	41.88	-87.63	Free-living	Non-saline	Surface (non-saline)		1184	2123.03	8.48803	91.4736	0.631897	293	91
2192.H02a.Kitchen.Floor.746.lane2.NoIndex.L002	41.88	-87.63	Free-living	Non-saline	Surface (non-saline)		468	755.08	5.9658	49.3061	0.345318	182	80
2192.H02a.Kitchen.Floor.794.lane2.NoIndex.L002	41.88	-87.63	Free-living	Non-saline	Surface (non-saline)		609	1108.76	6.28756	59.293	0.297031	243	85
2192.H02a.Kitchen.Floor.842.lane2.NoIndex.L002	41.88	-87.63	Free-living	Non-saline	Surface (non-saline)		900	1427.76	7.34336	76.4761	0.39422	298	86
2192.H02a.Kitchen.Floor.866.lane2.NoIndex.L002	41.88	-87.63	Free-living	Non-saline	Surface (non-saline)		530	893.734	5.83886	52.705	0.297924	255	86
2192.H02a.Kitchen.Floor.890.lane2.NoIndex.L002	41.88	-87.63	Free-living	Non-saline	Surface (non-saline)		332	397.118	5.9343	37.7071	0.283042	143	74
2192.H02a.Kitchen.Floor.914.lane2.NoIndex.L002	41.88	-87.63	Free-living	Non-saline	Surface (non-saline)		419	809.835	4.40112	42.9911	0.0970922	211	78
2192.H02a.Kitchen.Light.Switch.603.lane2.NoIndex.L002	41.88	-87.63	Free-living	Non-saline	Surface (non-saline)		25	55.3333	1.26708	6.436	0.00420158	15	15
2192.H02a.Kitchen.Light.Switch.627.lane2.NoIndex.L002	41.88	-87.63	Free-living	Non-saline	Surface (non-saline)		251	432.667	5.00451	32.8143	0.329675	101	52
2192.H02a.Kitchen.Light.Switch.675.lane2.NoIndex.L002	41.88	-87.63	Free-living	Non-saline	Surface (non-saline)		14	24.5	1.06252	4.73582	0.000693773	6	6
2192.H02a.Kitchen.Light.Switch.699.lane2.NoIndex.L002	41.88	-87.63	Free-living	Non-saline	Surface (non-saline)		438	756.987	4.7738	54.2941	1.07031	137	71
2192.H02a.Kitchen.Light.Switch.843.lane2.NoIndex.L002	41.88	-87.63	Free-living	Non-saline	Surface (non-saline)		62	80.4	1.42259	11.9851	0.0439487	31	26
2192.H02a.Kitchen.Light.Switch.867.lane2.NoIndex.L002	41.88	-87.63	Free-living	Non-saline	Surface (non-saline)		43	56.9091	0.972837	8.2245	0.0446262	20	17
2192.H02a.Kitchen.Light.Switch.891.lane2.NoIndex.L002	41.88	-87.63	Free-living	Non-saline	Surface (non-saline)		201	246.75	4.978	24.3243	0.843321	133	65
2192.H02a.Kitchen.Light.Switch.915.lane2.NoIndex.L002	41.88	-87.63	Free-living	Non-saline	Surface (non-saline)		88	118	1.88554	14.4104	0.0519557	38	29
2192.H03a.Bathroom.Door.Knob.1230.lane5.NoIndex.L005	41.88	-87.63	Free-living	Non-saline	Surface (non-saline)		570	1256.24	5.54651	49.0627	0.478256	116	61
2192.H03a.Bathroom.Door.Knob.1254.lane5.NoIndex.L005	41.88	-87.63	Free-living	Non-saline	Surface (non-saline)		229	499.947	3.02198	28.5265	0.384855	121	61
2192.H03a.Bathroom.Door.Knob.1278.lane5.NoIndex.L005	41.88	-87.63	Free-living	Non-saline	Surface (non-saline)		583	1299.66	6.02519	59.2389	0.802267	178	70
2192.H03a.Bathroom.Door.Knob.1326.lane5.NoIndex.L005	41.88	-87.63	Free-living	Non-saline	Surface (non-saline)		368	715.354	3.53401	33.0054	0.557348	171	66
2192.H03a.Bathroom.Door.Knob.1350.lane5.NoIndex.L005	41.88	-87.63	Free-living	Non-saline	Surface (non-saline)		535	1107.07	5.20651	52.1066	0.593273	204	74
2192.H03a.Bathroom.Door.Knob.1374.lane5.NoIndex.L005	41.88	-87.63	Free-living	Non-saline	Surface (non-saline)		188	414.484	3.50728	21.6863	0.3526	80	40
2192.H03a.Bathroom.Door.Knob.1398.lane5.NoIndex.L005	41.88	-87.63	Free-living	Non-saline	Surface (non-saline)		361	748.754	3.62586	36.1956	0.978904	107	56
2192.H03a.Bathroom.Door.Knob.1422.lane5.NoIndex.L005	41.88	-87.63	Free-living	Non-saline	Surface (non-saline)		481	977.442	5.05165	51.6197	1.29181	119	63
2192.H03a.Bathroom.Door.Knob.1446.lane5.NoIndex.L005	41.88	-87.63	Free-living	Non-saline	Surface (non-saline)		203	210.857	6.38015	28.2993	0.851033	79	47
2192.H03a.Bathroom.Door.Knob.1470.lane5.NoIndex.L005	41.88	-87.63	Free-living	Non-saline	Surface (non-saline)		75	108.333	2.77113	11.7087	0.317726	37	27
2192.H03a.Bathroom.Door.Knob.1494.lane5.NoIndex.L005	41.88	-87.63	Free-living	Non-saline	Surface (non-saline)		406	563.039	6.02284	48.0901	0.262556	81	51
2192.H03a.Bathroom.Door.Knob.1518.lane5.NoIndex.L005	41.88	-87.63	Free-living	Non-saline	Surface (non-saline)		30	42	2.72635	6.46601	0.00267385	17	16
2192.H03a.Bedroom.Floor.1252.lane5.NoIndex.L005	41.88	-87.63	Free-living	Non-saline	Surface (non-saline)		402	809.906	4.97197	40.3755	0.829732	152	72
2192.H03a.Bedroom.Floor.1276.lane5.NoIndex.L005	41.88	-87.63	Free-living	Non-saline	Surface (non-saline)		142	219.455	3.6962	19.7852	0.460191	73	46
2192.H03a.Bedroom.Floor.1300.lane5.NoIndex.L005	41.88	-87.63	Free-living	Non-saline	Surface (non-saline)		528	964.114	6.42409	49.7546	0.853933	177	77
2192.H03a.Bedroom.Floor.1348.lane5.NoIndex.L005	41.88	-87.63	Free-living	Non-saline	Surface (non-saline)		536	1034.45	5.56743	49.1374	1.55081	224	85
2192.H03a.Bedroom.Floor.1396.lane5.NoIndex.L005	41.88	-87.63	Free-living	Non-saline	Surface (non-saline)		522	984.805	5.70541	50.5351	1.08525	184	74
2192.H03a.Bedroom.Floor.1444.lane5.NoIndex.L005	41.88	-87.63	Free-living	Non-saline	Surface (non-saline)		170	170.3	5.95711	23.0017	1.01476	85	49
2192.H03a.Bedroom.Floor.1468.lane5.NoIndex.L005	41.88	-87.63	Free-living	Non-saline	Surface (non-saline)		185	264.444	4.46595	22.506	0.559407	115	67
2192.H03a.Bedroom.Floor.1516.lane5.NoIndex.L005	41.88	-87.63	Free-living	Non-saline	Surface (non-saline)		267	359.75	4.29378	33.4408	0.148362	108	57
2192.H03a.Front.Door.Knob.1205.lane5.NoIndex.L005	41.88	-87.63	Free-living	Non-saline	Surface (non-saline)		707	1457.61	6.29941	62.6451	0.971161	205	78
2192.H03a.Front.Door.Knob.1277.lane5.NoIndex.L005	41.88	-87.63	Free-living	Non-saline	Surface (non-saline)		1058	1937.51	7.44773	84.0285	0.670597	235	85
2192.H03a.Front.Door.Knob.1325.lane5.NoIndex.L005	41.88	-87.63	Free-living	Non-saline	Surface (non-saline)		659	1206.81	6.3899	59.5975	0.817678	273	88
2192.H03a.Front.Door.Knob.1349.lane5.NoIndex.L005	41.88	-87.63	Free-living	Non-saline	Surface (non-saline)		422	1054.39	4.15593	39.7625	0.734275	186	66
2192.H03a.Front.Door.Knob.1421.lane5.NoIndex.L005	41.88	-87.63	Free-living	Non-saline	Surface (non-saline)		825	1535.55	7.10939	69.7393	1.00334	216	89
2192.H03a.Front.Door.Knob.1469.lane5.NoIndex.L005	41.88	-87.63	Free-living	Non-saline	Surface (non-saline)		285	632.885	5.24002	32.0653	0.204001	147	71
2192.H03a.Kitchen.Counter.1225.lane5.NoIndex.L005	41.88	-87.63	Free-living	Non-saline	Surface (non-saline)		584	1094.42	5.68641	53.3314	0.35909	174	75
2192.H03a.Kitchen.Counter.1249.lane5.NoIndex.L005	41.88	-87.63	Free-living	Non-saline	Surface (non-saline)		401	691.014	5.75464	40.5713	0.677646	137	65
2192.H03a.Kitchen.Counter.1273.lane5.NoIndex.L005	41.88	-87.63	Free-living	Non-saline	Surface (non-saline)		419	931.782	5.42663	38.7472	0.719838	169	71
2192.H03a.Kitchen.Counter.1297.lane5.NoIndex.L005	41.88	-87.63	Free-living	Non-saline	Surface (non-saline)		485	974.286	5.43437	50.2375	0.427036	201	86
2192.H03a.Kitchen.Counter.1321.lane5.NoIndex.L005	41.88	-87.63	Free-living	Non-saline	Surface (non-saline)		581	1028.15	6.04993	53.1205	0.547961	230	83
2192.H03a.Kitchen.Counter.1417.lane5.NoIndex.L005	41.88	-87.63	Free-living	Non-saline	Surface (non-saline)		272	474.784	4.97297	31.2044	0.219485	146	72
2192.H03a.Kitchen.Counter.1441.lane5.NoIndex.L005	41.88	-87.63	Free-living	Non-saline	Surface (non-saline)		716	1295.02	6.64856	62.5561	0.608274	233	86
2192.H03a.Kitchen.Counter.1465.lane5.NoIndex.L005	41.88	-87.63	Free-living	Non-saline	Surface (non-saline)		205	294.444	5.03503	26.5302	0.698568	105	57
2192.H03a.Kitchen.Counter.1489.lane5.NoIndex.L005	41.88	-87.63	Free-living	Non-saline	Surface (non-saline)		122	161.176	3.83678	17.6841	0.706767	88	52
2192.H03a.Kitchen.Counter.1513.lane5.NoIndex.L005	41.88	-87.63	Free-living	Non-saline	Surface (non-saline)		66	116.75	2.36382	10.154	0.168861	39	28
2192.H03a.Kitchen.Floor.1202.lane2.NoIndex.L002	41.88	-87.63	Free-living	Non-saline	Surface (non-saline)		376	652.818	5.9772	43.4583	0.329371	149	68
2192.H03a.Kitchen.Floor.1274.lane5.NoIndex.L005	41.88	-87.63	Free-living	Non-saline	Surface (non-saline)		505	959.186	6.07886	47.51	0.599964	195	81
2192.H03a.Kitchen.Floor.1298.lane5.NoIndex.L005	41.88	-87.63	Free-living	Non-saline	Surface (non-saline)		560	1238.35	5.95695	53.569	0.820373	142	66
2192.H03a.Kitchen.Floor.1370.lane5.NoIndex.L005	41.88	-87.63	Free-living	Non-saline	Surface (non-saline)		503	923.517	5.60313	46.5428	0.632168	230	85
2192.H03a.Kitchen.Floor.1418.lane5.NoIndex.L005	41.88	-87.63	Free-living	Non-saline	Surface (non-saline)		619	1286.66	6.07058	56.7153	1.2749	174	77
2192.H03a.Kitchen.Floor.1466.lane5.NoIndex.L005	41.88	-87.63	Free-living	Non-saline	Surface (non-saline)		753	1372.77	6.9795	67.7298	0.405321	223	85
2192.H03a.Kitchen.Floor.1490.lane5.NoIndex.L005	41.88	-87.63	Free-living	Non-saline	Surface (non-saline)		603	1034.06	6.25735	58.7146	0.320314	240	87
2192.H03a.Kitchen.Floor.1514.lane5.NoIndex.L005	41.88	-87.63	Free-living	Non-saline	Surface (non-saline)		310	332.575	5.54728	39.4556	0.204586	122	62
2192.H03a.Kitchen.Light.Switch.1251.lane5.NoIndex.L005	41.88	-87.63	Free-living	Non-saline	Surface (non-saline)		518	1164.88	4.72561	47.9964	0.402209	124	64
2192.H03a.Kitchen.Light.Switch.1299.lane5.NoIndex.L005	41.88	-87.63	Free-living	Non-saline	Surface (non-saline)		280	516.528	5.30346	33.0086	0.910855	144	65
2192.H03a.Kitchen.Light.Switch.1347.lane5.NoIndex.L005	41.88	-87.63	Free-living	Non-saline	Surface (non-saline)		311	709.192	3.45484	29.5001	0.613941	128	54
2192.H03a.Kitchen.Light.Switch.1371.lane5.NoIndex.L005	41.88	-87.63	Free-living	Non-saline	Surface (non-saline)		563	1091.12	6.10261	50.0296	0.522812	191	76
2192.H03a.Kitchen.Light.Switch.1443.lane5.NoIndex.L005	41.88	-87.63	Free-living	Non-saline	Surface (non-saline)		263	363.636	5.50499	31.3438	0.564924	125	62
2192.H03a.Kitchen.Light.Switch.1467.lane5.NoIndex.L005	41.88	-87.63	Free-living	Non-saline	Surface (non-saline)		125	159.731	3.53285	16.2044	0.136108	69	43
2192.H03a.Kitchen.Light.Switch.1491.lane5.NoIndex.L005	41.88	-87.63	Free-living	Non-saline	Surface (non-saline)		61	89.875	2.03239	10.0093	0.0988974	41	28
2192.H03a.Kitchen.Light.Switch.1515.lane5.NoIndex.L005	41.88	-87.63	Free-living	Non-saline	Surface (non-saline)		203	276	4.38708	26.3912	0.18314	128	63
2192.H04a.Bathroom.Door.Knob.1806.lane5.NoIndex.L005	41.88	-87.63	Free-living	Non-saline	Surface (non-saline)		144	209.1	2.44967	22.5363	0.057821	81	50
2192.H04a.Bathroom.Door.Knob.1854.lane5.NoIndex.L005	41.88	-87.63	Free-living	Non-saline	Surface (non-saline)		34	38.6667	2.8588	6.97267	0.00435565	16	15
2192.H04a.Bathroom.Door.Knob.1878.lane6.NoIndex.L006	41.88	-87.63	Free-living	Non-saline	Surface (non-saline)		277	335.4	4.62575	32.6406	0.18329	146	67
2192.H04a.Bathroom.Door.Knob.1902.lane6.NoIndex.L006	41.88	-87.63	Free-living	Non-saline	Surface (non-saline)		174	180.182	5.13156	22.283	0.301861	97	55
2192.H04a.Bathroom.Door.Knob.2046.lane2.NoIndex.L002	41.88	-87.63	Free-living	Non-saline	Surface (non-saline)		163	186.4	4.20793	24.6533	0.202764	94	56
2192.H04a.Bathroom.Door.Knob.2070.lane2.NoIndex.L002	41.88	-87.63	Free-living	Non-saline	Surface (non-saline)		195	211.607	4.52611	25.2705	0.219015	89	49
2192.H04a.Bedroom.Floor.1804.lane5.NoIndex.L005	41.88	-87.63	Free-living	Non-saline	Surface (non-saline)		98	174.562	2.7302	15.9776	0.190444	45	27
2192.H04a.Bedroom.Floor.1828.lane5.NoIndex.L005	41.88	-87.63	Free-living	Non-saline	Surface (non-saline)		42	44.625	3.45732	7.31276	0.377052	26	20
2192.H04a.Bedroom.Floor.1876.lane6.NoIndex.L006	41.88	-87.63	Free-living	Non-saline	Surface (non-saline)		59	84.6667	2.29176	8.99446	0.165695	42	29
2192.H04a.Bedroom.Floor.1900.lane6.NoIndex.L006	41.88	-87.63	Free-living	Non-saline	Surface (non-saline)		87	150.909	3.60736	13.6683	0.311971	53	38
2192.H04a.Bedroom.Floor.1924.lane6.NoIndex.L006	41.88	-87.63	Free-living	Non-saline	Surface (non-saline)		109	138.333	3.87808	18.3501	0.118382	81	52
2192.H04a.Bedroom.Floor.2044.lane2.NoIndex.L002	41.88	-87.63	Free-living	Non-saline	Surface (non-saline)		108	206.429	2.78988	15.9325	0.196796	56	33
2192.H04a.Bedroom.Floor.2092.lane2.NoIndex.L002	41.88	-87.63	Free-living	Non-saline	Surface (non-saline)		128	167.261	4.326	20.5723	0.180707	73	48
2192.H04a.Front.Door.Knob.1805.lane5.NoIndex.L005	41.88	-87.63	Free-living	Non-saline	Surface (non-saline)		252	279.061	5.16421	34.0315	0.339886	118	65
2192.H04a.Front.Door.Knob.1829.lane5.NoIndex.L005	41.88	-87.63	Free-living	Non-saline	Surface (non-saline)		225	324	3.95562	30.5974	0.586539	98	54
2192.H04a.Front.Door.Knob.1853.lane5.NoIndex.L005	41.88	-87.63	Free-living	Non-saline	Surface (non-saline)		227	304.609	5.03175	29.688	0.225447	96	50
2192.H04a.Front.Door.Knob.1877.lane6.NoIndex.L006	41.88	-87.63	Free-living	Non-saline	Surface (non-saline)		208	223.037	5.00837	27.456	0.242894	91	47
2192.H04a.Front.Door.Knob.1925.lane6.NoIndex.L006	41.88	-87.63	Free-living	Non-saline	Surface (non-saline)		151	241.231	3.50104	21.1216	0.0984239	65	41
2192.H04a.Front.Door.Knob.2045.lane2.NoIndex.L002	41.88	-87.63	Free-living	Non-saline	Surface (non-saline)		161	171	4.01883	25.7944	0.158113	79	42
2192.H04a.Front.Door.Knob.2093.lane2.NoIndex.L002	41.88	-87.63	Free-living	Non-saline	Surface (non-saline)		184	239.618	4.92245	25.2276	0.306995	72	46
2192.H04a.Kitchen.Counter.1849.lane5.NoIndex.L005	41.88	-87.63	Free-living	Non-saline	Surface (non-saline)		75	130.5	2.58753	10.8333	0.275383	50	36
2192.H04a.Kitchen.Counter.1897.lane6.NoIndex.L006	41.88	-87.63	Free-living	Non-saline	Surface (non-saline)		205	264.947	4.27666	27.9779	0.1032	121	65
2192.H04a.Kitchen.Counter.2041.lane2.NoIndex.L002	41.88	-87.63	Free-living	Non-saline	Surface (non-saline)		104	176.067	3.85816	15.3838	0.387349	61	41
2192.H04a.Kitchen.Floor.1802.lane5.NoIndex.L005	41.88	-87.63	Free-living	Non-saline	Surface (non-saline)		186	362.786	3.53209	24.1888	0.624809	113	57
2192.H04a.Kitchen.Floor.1850.lane5.NoIndex.L005	41.88	-87.63	Free-living	Non-saline	Surface (non-saline)		210	277.263	3.69502	30.9612	0.252684	90	52
2192.H04a.Kitchen.Floor.1898.lane6.NoIndex.L006	41.88	-87.63	Free-living	Non-saline	Surface (non-saline)		184	251.2	4.55419	26.8018	0.201535	70	40
2192.H04a.Kitchen.Floor.1922.lane6.NoIndex.L006	41.88	-87.63	Free-living	Non-saline	Surface (non-saline)		164	202.333	3.70619	21.1095	0.195858	81	48
2192.H04a.Kitchen.Floor.2090.lane2.NoIndex.L002	41.88	-87.63	Free-living	Non-saline	Surface (non-saline)		183	191	4.80486	24.4337	0.257894	92	49
2192.H04a.Kitchen.Light.Switch.1827.lane5.NoIndex.L005	41.88	-87.63	Free-living	Non-saline	Surface (non-saline)		51	101.143	2.827	9.51121	0.00757619	19	14
2192.H04a.Kitchen.Light.Switch.1875.lane6.NoIndex.L006	41.88	-87.63	Free-living	Non-saline	Surface (non-saline)		527	659.567	5.72937	49.3007	0.356331	145	69
2192.H04a.Kitchen.Light.Switch.1899.lane6.NoIndex.L006	41.88	-87.63	Free-living	Non-saline	Surface (non-saline)		41	54	2.67457	7.0356	0.0032396	14	12
2192.H04a.Kitchen.Light.Switch.1923.lane6.NoIndex.L006	41.88	-87.63	Free-living	Non-saline	Surface (non-saline)		143	150.059	4.53426	18.1332	0.261997	75	42
2192.H04a.Kitchen.Light.Switch.2043.lane2.NoIndex.L002	41.88	-87.63	Free-living	Non-saline	Surface (non-saline)		187	202	4.90376	23.9951	0.246981	94	53
2192.H05a.Bedroom.Floor.5003.lane6.NoIndex.L006	41.88	-87.63	Free-living	Non-saline	Surface (non-saline)		448	745	4.69384	48.0021	0.570293	151	66
2192.H05a.Front.Door.Knob.5004.lane6.NoIndex.L006	41.88	-87.63	Free-living	Non-saline	Surface (non-saline)		545	1082.26	4.26723	46.3434	0.740968	194	76
2192.H05a.Kitchen.Counter.5000.lane6.NoIndex.L006	41.88	-87.63	Free-living	Non-saline	Surface (non-saline)		247	557	3.43902	31.9983	0.527784	106	51
[truncated: 8,001 more rows]
