# Supplementary material for: Global biogeography and projection of antimicrobial toxin genes
Source: Microbiome. 2025 Feb 4;13:40. doi: 10.1186/s40168-025-02038-5 (PMC11796102; doi:10.1186/s40168-025-02038-5)
Supplement: Supplementary file 14 — Additional file 13: Supplementary Data 3. Spatial covariates used in machine learning. [file 40168_2025_2038_MOESM13_ESM.xlsx]

## Sheet: feature
Covariate names	Abbreviations	Group	Source databases	Source linsk
Development threat index	DTI	Anthropogenic	SEDAC	https://beta.sedac.ciesin.columbia.edu/data/set/lulc-development-threat-index
Gross domestic production per capita	GDP_per_capita_PPP	Anthropogenic	Dryad	https://datadryad.org/stash/dataset/doi:10.5061/dryad.dk1j0
Gross domestic production	GDP_PPP	Anthropogenic	Dryad	https://datadryad.org/stash/dataset/doi:10.5061/dryad.dk1j0
Human development index	HDI	Anthropogenic	Dryad	https://datadryad.org/stash/dataset/doi:10.5061/dryad.dk1j0
Biomass	biomass	Land use and others	CNIAC	https://cdiac.ess-dive.lbl.gov/epubs/ndp/global_carbon/carbon_documentation.html
Elevation	elevation	Land use and others	USGS	https://topotools.cr.usgs.gov/gmted_viewer/gmted2010_global_grids.php
Latitude	lat	Land use and others	\	\
Longitude	lon	Land use and others	\	\
\	PFT0	Land use and others	GCAM	https://data.pnnl.gov/group/nodes/dataset/13192
Needleleaf evergreen tree – temperate	PFT1	Land use and others	GCAM	https://data.pnnl.gov/group/nodes/dataset/13192
C3 Grass	PFT13	Land use and others	GCAM	https://data.pnnl.gov/group/nodes/dataset/13192
Needleleaf evergreen tree - boreal	PFT2	Land use and others	GCAM	https://data.pnnl.gov/group/nodes/dataset/13192
Other crop: rainfed	PFT27	Land use and others	GCAM	https://data.pnnl.gov/group/nodes/dataset/13192
Other crop: irrigated	PFT29	Land use and others	GCAM	https://data.pnnl.gov/group/nodes/dataset/13192
Urban	PFT31	Land use and others	GCAM	https://data.pnnl.gov/group/nodes/dataset/13192
Broadleaf deciduous tree – temperate	PFT7	Land use and others	GCAM	https://data.pnnl.gov/group/nodes/dataset/13192
Broadleaf deciduous tree – boreal	PFT8	Land use and others	GCAM	https://data.pnnl.gov/group/nodes/dataset/13192
Annual mean moisture index	bio28	Moisture	CliMond	https://www.climond.org/Core/Authenticated/Bioclim.aspx
Highest weekly moisture index	bio29	Moisture	CliMond	https://www.climond.org/Core/Authenticated/Bioclim.aspx
Lowest weekly moisture index	bio30	Moisture	CliMond	https://www.climond.org/Core/Authenticated/Bioclim.aspx
Moisture index seasonality	bio31	Moisture	CliMond	https://www.climond.org/Core/Authenticated/Bioclim.aspx
Mean moisture index of wettest quarter	bio32	Moisture	CliMond	https://www.climond.org/Core/Authenticated/Bioclim.aspx
Mean moisture index of driest quarter	bio33	Moisture	CliMond	https://www.climond.org/Core/Authenticated/Bioclim.aspx
Mean moisture index of warmest quarter	bio34	Moisture	CliMond	https://www.climond.org/Core/Authenticated/Bioclim.aspx
Mean moisture index of coldest quarter	bio35	Moisture	CliMond	https://www.climond.org/Core/Authenticated/Bioclim.aspx
Aridity index	ai	Other climatic variables	CGIAR-CSI	https://figshare.com/articles/dataset/Global_Aridity_Index_and_Potential_Evapotranspiration_ET0_Climate_Database_v2/7504448/6
First principal component of the first 35 Bioclim variables	bio36	Other climatic variables	CliMond	https://www.climond.org/Core/Authenticated/Bioclim.aspx
Second principal component of the first 35 Bioclim variables	bio37	Other climatic variables	CliMond	https://www.climond.org/Core/Authenticated/Bioclim.aspx
Third principal component of the first 35 Bioclim variables	bio38	Other climatic variables	CliMond	https://www.climond.org/Core/Authenticated/Bioclim.aspx
Fourth principal component of the first 35 Bioclim variables	bio39	Other climatic variables	CliMond	https://www.climond.org/Core/Authenticated/Bioclim.aspx
Fifth principal component of the first 35 Bioclim variables	bio40	Other climatic variables	CliMond	https://www.climond.org/Core/Authenticated/Bioclim.aspx
Evapo-Transpiration	et0	Other climatic variables	CGIAR-CSI	https://figshare.com/articles/dataset/Global_Aridity_Index_and_Potential_Evapotranspiration_ET0_Climate_Database_v2/7504448/6
APR Corn Chlorpyrifos 2020 H	Corn_Chlorpyrifos_H	Anthropogenic	SEDAC	https://sedac.ciesin.columbia.edu/data/set/ferman-v1-pest-chemgrids-v1-01
APR Corn Chlorpyrifos 2020 L	Corn_Chlorpyrifos_L	Anthropogenic	SEDAC	https://sedac.ciesin.columbia.edu/data/set/ferman-v1-pest-chemgrids-v1-01
APR Corn Glufosinate 2020 H	Corn_Glufosinate_H	Anthropogenic	SEDAC	https://sedac.ciesin.columbia.edu/data/set/ferman-v1-pest-chemgrids-v1-01
APR Corn Glufosinate 2020 L	Corn_Glufosinate_L	Anthropogenic	SEDAC	https://sedac.ciesin.columbia.edu/data/set/ferman-v1-pest-chemgrids-v1-01
APR Soybean Glufosinate 2020 H	Soybean_Glufosinate_H	Anthropogenic	SEDAC	https://sedac.ciesin.columbia.edu/data/set/ferman-v1-pest-chemgrids-v1-01
APR Soybean Glufosinate 2020 L	Soybean_Glufosinate_L	Anthropogenic	SEDAC	https://sedac.ciesin.columbia.edu/data/set/ferman-v1-pest-chemgrids-v1-01
APR Soybean Glyphosate 2020 H	Soybean_Glyphosate_H	Anthropogenic	SEDAC	https://sedac.ciesin.columbia.edu/data/set/ferman-v1-pest-chemgrids-v1-01
APR Soybean Glyphosate 2020 L	Soybean_Glyphosate_L	Anthropogenic	SEDAC	https://sedac.ciesin.columbia.edu/data/set/ferman-v1-pest-chemgrids-v1-01
Population count	popcou	Anthropogenic	SEDAC	https://sedac.ciesin.columbia.edu/data/set/gpw-v4-population-count-adjusted-to-2015-unwpp-country-totals-rev11
Population density	popdens	Anthropogenic	SEDAC	https://sedac.ciesin.columbia.edu/data/set/gpw-v4-population-density-adjusted-to-2015-unwpp-country-totals-rev11
Annual Precipitation	bio12	Precipitation	WorldClim	https://www.worldclim.org/data/worldclim21.html
Precipitation of Wettest Month	bio13	Precipitation	WorldClim	https://www.worldclim.org/data/worldclim21.html
Precipitation of Driest Month	bio14	Precipitation	WorldClim	https://www.worldclim.org/data/worldclim21.html
Precipitation Seasonality (Coefficient of Variation)	bio15	Precipitation	WorldClim	https://www.worldclim.org/data/worldclim21.html
Precipitation of Wettest Quarter	bio16	Precipitation	WorldClim	https://www.worldclim.org/data/worldclim21.html
Precipitation of Driest Quarter	bio17	Precipitation	WorldClim	https://www.worldclim.org/data/worldclim21.html
Precipitation of Warmest Quarter	bio18	Precipitation	WorldClim	https://www.worldclim.org/data/worldclim21.html
Precipitation of Coldest Quarter	bio19	Precipitation	WorldClim	https://www.worldclim.org/data/worldclim21.html
Annual mean radiation	bio20	Radiation	CliMond	https://www.climond.org/Core/Authenticated/Bioclim.aspx
Highest weekly radiation	bio21	Radiation	CliMond	https://www.climond.org/Core/Authenticated/Bioclim.aspx
Lowest weekly radiation	bio22	Radiation	CliMond	https://www.climond.org/Core/Authenticated/Bioclim.aspx
Radiation seasonality	bio23	Radiation	CliMond	https://www.climond.org/Core/Authenticated/Bioclim.aspx
Radiation of wettest quarter	bio24	Radiation	CliMond	https://www.climond.org/Core/Authenticated/Bioclim.aspx
Radiation of driest quarter	bio25	Radiation	CliMond	https://www.climond.org/Core/Authenticated/Bioclim.aspx
Radiation of warmest quarter	bio26	Radiation	CliMond	https://www.climond.org/Core/Authenticated/Bioclim.aspx
Radiation of coldest quarter	bio27	Radiation	CliMond	https://www.climond.org/Core/Authenticated/Bioclim.aspx
Bulk density	bdod	Soil properties	SoilGrids	https://www.soilgrids.org/
Cation exchange capacity at pH7	cec	Soil properties	SoilGrids	https://www.soilgrids.org/
Coarse fragments	cfvo	Soil properties	SoilGrids	https://www.soilgrids.org/
Clay	clay	Soil properties	SoilGrids	https://www.soilgrids.org/
Total Nitrogen	nitrogen	Soil properties	SoilGrids	https://www.soilgrids.org/
Organic carbon density	ocd	Soil properties	SoilGrids	https://www.soilgrids.org/
Organic carbon stock	ocs	Soil properties	SoilGrids	https://www.soilgrids.org/
Soil pH	phh2o	Soil properties	SoilGrids	https://www.soilgrids.org/
Sand	sand	Soil properties	SoilGrids	https://www.soilgrids.org/
Silt	silt	Soil properties	SoilGrids	https://www.soilgrids.org/
Soil organic carbon	soc	Soil properties	SoilGrids	https://www.soilgrids.org/
Annual Mean Temperature	bio1	Temperature	WorldClim	https://www.worldclim.org/data/worldclim21.html
Mean Temperature of Warmest Quarter	bio10	Temperature	WorldClim	https://www.worldclim.org/data/worldclim21.html
Mean Temperature of Coldest Quarter	bio11	Temperature	WorldClim	https://www.worldclim.org/data/worldclim21.html
Mean Diurnal Range (Mean of monthly (max temp - min temp))	bio2	Temperature	WorldClim	https://www.worldclim.org/data/worldclim21.html
Isothermality (BIO2/BIO7) (×100)	bio3	Temperature	WorldClim	https://www.worldclim.org/data/worldclim21.html
Temperature Seasonality (standard deviation ×100)	bio4	Temperature	WorldClim	https://www.worldclim.org/data/worldclim21.html
Max Temperature of Warmest Month	bio5	Temperature	WorldClim	https://www.worldclim.org/data/worldclim21.html
Min Temperature of Coldest Month	bio6	Temperature	WorldClim	https://www.worldclim.org/data/worldclim21.html
Temperature Annual Range (BIO5-BIO6)	bio7	Temperature	WorldClim	https://www.worldclim.org/data/worldclim21.html
Mean Temperature of Wettest Quarter	bio8	Temperature	WorldClim	https://www.worldclim.org/data/worldclim21.html
Mean Temperature of Driest Quarter	bio9	Temperature	WorldClim	https://www.worldclim.org/data/worldclim21.html
Cities 1	cities_1	Anthropogenic	CGIAR-CSI	https://figshare.com/articles/dataset/Travel_time_to_cities_and_ports_in_the_year_2015/7638134/3
Cities 10	cities_10	Anthropogenic	CGIAR-CSI	https://figshare.com/articles/dataset/Travel_time_to_cities_and_ports_in_the_year_2015/7638134/3
Cities 11	cities_11	Anthropogenic	CGIAR-CSI	https://figshare.com/articles/dataset/Travel_time_to_cities_and_ports_in_the_year_2015/7638134/3
Cities 12	cities_12	Anthropogenic	CGIAR-CSI	https://figshare.com/articles/dataset/Travel_time_to_cities_and_ports_in_the_year_2015/7638134/3
Cities 2	cities_2	Anthropogenic	CGIAR-CSI	https://figshare.com/articles/dataset/Travel_time_to_cities_and_ports_in_the_year_2015/7638134/3
Cities 3	cities_3	Anthropogenic	CGIAR-CSI	https://figshare.com/articles/dataset/Travel_time_to_cities_and_ports_in_the_year_2015/7638134/3
Cities 4	cities_4	Anthropogenic	CGIAR-CSI	https://figshare.com/articles/dataset/Travel_time_to_cities_and_ports_in_the_year_2015/7638134/3
Cities 5	cities_5	Anthropogenic	CGIAR-CSI	https://figshare.com/articles/dataset/Travel_time_to_cities_and_ports_in_the_year_2015/7638134/3
Cities 6	cities_6	Anthropogenic	CGIAR-CSI	https://figshare.com/articles/dataset/Travel_time_to_cities_and_ports_in_the_year_2015/7638134/3
Cities 7	cities_7	Anthropogenic	CGIAR-CSI	https://figshare.com/articles/dataset/Travel_time_to_cities_and_ports_in_the_year_2015/7638134/3
Cities 8	cities_8	Anthropogenic	CGIAR-CSI	https://figshare.com/articles/dataset/Travel_time_to_cities_and_ports_in_the_year_2015/7638134/3
Cities 9	cities_9	Anthropogenic	CGIAR-CSI	https://figshare.com/articles/dataset/Travel_time_to_cities_and_ports_in_the_year_2015/7638134/3
Ports 1	ports_1	Anthropogenic	CGIAR-CSI	https://figshare.com/articles/dataset/Travel_time_to_cities_and_ports_in_the_year_2015/7638134/3
Ports 2	ports_2	Anthropogenic	CGIAR-CSI	https://figshare.com/articles/dataset/Travel_time_to_cities_and_ports_in_the_year_2015/7638134/3
Ports 3	ports_3	Anthropogenic	CGIAR-CSI	https://figshare.com/articles/dataset/Travel_time_to_cities_and_ports_in_the_year_2015/7638134/3
Ports 4	ports_4	Anthropogenic	CGIAR-CSI	https://figshare.com/articles/dataset/Travel_time_to_cities_and_ports_in_the_year_2015/7638134/3
Ports 5	ports_5	Anthropogenic	CGIAR-CSI	https://figshare.com/articles/dataset/Travel_time_to_cities_and_ports_in_the_year_2015/7638134/3
