# Supplementary material for: Global biogeography and projection of antimicrobial toxin genes
Source: Microbiome. 2025 Feb 4;13:40. doi: 10.1186/s40168-025-02038-5 (PMC11796102; doi:10.1186/s40168-025-02038-5)
Supplement: Supplementary file 15 — Additional file 14: Supplementary Data 4. Relative importance of variables for predicting ATG abundance. [file 40168_2025_2038_MOESM14_ESM.xlsx]

## Sheet: Sheet1
Covariate names	Importance	Relative importance	Group
bio6	0.370192	3.09485	Temperature
bio7	0.366682	3.06551	Temperature
bio11	0.346311	2.8952	Temperature
bio1	0.328667	2.7477	Temperature
bio12	0.304989	2.54975	Precipitation
bio4	0.296908	2.48219	Temperature
lat	0.293233	2.45147	Land use and others
bio3	0.290394	2.42773	Temperature
bio13	0.285914	2.39028	Precipitation
bio28	0.284976	2.38243	Moisture
bio22	0.277629	2.32102	Radiation
bio27	0.274781	2.29721	Radiation
bio16	0.274703	2.29656	Precipitation
bio9	0.271491	2.2697	Temperature
bio29	0.268732	2.24664	Moisture
bio32	0.255416	2.13531	Moisture
bio23	0.25431	2.12607	Radiation
bio8	0.25427	2.12573	Temperature
ai	0.246204	2.0583	Other climatic variables
bio37	0.245828	2.05515	Other climatic variables
bio20	0.24263	2.02842	Radiation
bio10	0.241205	2.01651	Temperature
bio18	0.23737	1.98444	Precipitation
bio19	0.220691	1.84501	Precipitation
bio5	0.195043	1.63059	Temperature
bio35	0.175739	1.4692	Moisture
clay	0.169137	1.41401	Soil properties
lon	0.163841	1.36974	Land use and others
bio36	0.155617	1.30098	Other climatic variables
bio24	0.151775	1.26886	Radiation
bio40	0.147009	1.22902	Other climatic variables
et0	0.145895	1.2197	Other climatic variables
bio34	0.139738	1.16823	Moisture
ocd	0.139443	1.16576	Soil properties
cities_5	0.13527	1.13087	Anthropogenic
cec	0.1339	1.11942	Soil properties
bio25	0.126325	1.05609	Radiation
cities_1	0.118539	0.991003	Anthropogenic
cities_4	0.116612	0.974892	Anthropogenic
cities_2	0.114761	0.959419	Anthropogenic
nitrogen	0.113803	0.95141	Soil properties
popdens	0.108512	0.907173	Anthropogenic
soc	0.108094	0.903678	Soil properties
cities_6	0.105642	0.883177	Anthropogenic
bdod	0.103187	0.862654	Soil properties
cities_11	0.102045	0.853112	Anthropogenic
cities_9	0.0994944	0.831787	Anthropogenic
ocs	0.0994103	0.831083	Soil properties
cities_7	0.0939589	0.785509	Anthropogenic
ports_2	0.0934424	0.78119	Anthropogenic
cities_8	0.0895636	0.748764	Anthropogenic
cities_3	0.0872147	0.729126	Anthropogenic
ports_3	0.0838416	0.700926	Anthropogenic
cities_12	0.0833247	0.696605	Anthropogenic
silt	0.081165	0.67855	Soil properties
bio38	0.0764982	0.639535	Other climatic variables
bio2	0.0747075	0.624564	Temperature
bio39	0.0744256	0.622208	Other climatic variables
GDP_per_capita_PPP	0.0733736	0.613413	Anthropogenic
bio17	0.0731605	0.611632	Precipitation
PFT27	0.0724358	0.605572	Land use and others
popcou	0.0689169	0.576154	Anthropogenic
bio33	0.0661472	0.552999	Moisture
bio26	0.058809	0.491651	Radiation
HDI	0.0575509	0.481133	Anthropogenic
elevation	0.0571395	0.477694	Land use and others
bio31	0.0548408	0.458476	Moisture
ports_5	0.0534063	0.446484	Anthropogenic
ports_1	0.0526751	0.440371	Anthropogenic
Corn_Chlorpyrifos_H	0.0519619	0.434408	Anthropogenic
Corn_Glufosinate_L	0.0499105	0.417258	Anthropogenic
PFT13	0.0490108	0.409737	Land use and others
ports_4	0.0470184	0.39308	Anthropogenic
bio14	0.045862	0.383413	Precipitation
cfvo	0.0449125	0.375474	Soil properties
sand	0.0394782	0.330043	Soil properties
bio21	0.0367476	0.307215	Radiation
bio15	0.035595	0.297579	Precipitation
PFT2	0.0272016	0.227409	Land use and others
bio30	0.026719	0.223374	Moisture
phh2o	0.0254381	0.212666	Soil properties
biomass	0.0213402	0.178407	Land use and others
PFT31	0.0185414	0.155009	Land use and others
PFT8	0.00603941	0.0504903	Land use and others
PFT1	0.0056897	0.0475667	Land use and others
cities_10	0.0011139	0.00931233	Anthropogenic
GDP_PPP	0	0	Anthropogenic
