# Supplementary material for: Global biogeography and projection of antimicrobial toxin genes
Source: Microbiome. 2025 Feb 4;13:40. doi: 10.1186/s40168-025-02038-5 (PMC11796102; doi:10.1186/s40168-025-02038-5)
Supplement: Supplementary file 16 — Additional file 15: Supplementary Data 5. Relative importance of variables for predicting ATG cluster diversity. [file 40168_2025_2038_MOESM15_ESM.xlsx]

## Sheet: Sheet1
Covariate names	Importance	Relative importance	Group
bio5	0.355392	4.18749	Temperature
lat	0.291679	3.43678	Land use and others
bio18	0.289597	3.41225	Precipitation
bio10	0.275636	3.24775	Temperature
cities_7	0.275007	3.24034	Anthropogenic
cities_1	0.268666	3.16562	Anthropogenic
cities_2	0.264264	3.11376	Anthropogenic
bio23	0.257957	3.03944	Radiation
cities_9	0.248798	2.93152	Anthropogenic
cities_5	0.236677	2.7887	Anthropogenic
bio3	0.223929	2.63849	Temperature
clay	0.220451	2.59751	Soil properties
lon	0.214367	2.52582	Land use and others
bio4	0.213808	2.51924	Temperature
cities_3	0.210834	2.4842	Anthropogenic
bdod	0.20199	2.38	Soil properties
ai	0.201394	2.37297	Other climatic variables
ocd	0.198481	2.33865	Soil properties
soc	0.1924	2.267	Soil properties
PFT13	0.188486	2.22088	Land use and others
cec	0.188342	2.21918	Soil properties
bio6	0.180511	2.12691	Temperature
ports_4	0.180075	2.12177	Anthropogenic
bio1	0.168231	1.98223	Temperature
silt	0.157731	1.8585	Soil properties
elevation	0.154511	1.82057	Land use and others
et0	0.143851	1.69495	Other climatic variables
ports_3	0.143659	1.6927	Anthropogenic
bio14	0.136002	1.60247	Precipitation
nitrogen	0.134096	1.58002	Soil properties
bio20	0.131494	1.54935	Radiation
bio34	0.131209	1.546	Moisture
bio24	0.12383	1.45906	Radiation
bio38	0.123038	1.44972	Other climatic variables
bio39	0.120708	1.42227	Other climatic variables
bio9	0.116537	1.37312	Temperature
bio36	0.116337	1.37076	Other climatic variables
sand	0.114945	1.35437	Soil properties
bio25	0.114629	1.35064	Radiation
bio7	0.0991712	1.16851	Temperature
cities_10	0.0991366	1.1681	Anthropogenic
cfvo	0.0831363	0.979572	Soil properties
bio15	0.0806437	0.950203	Precipitation
phh2o	0.0803794	0.947089	Soil properties
bio26	0.0770299	0.907623	Radiation
bio40	0.07346	0.865559	Other climatic variables
bio35	0.0673732	0.793841	Moisture
PFT0	0.0581067	0.684655	Land use and others
bio31	0.0561736	0.661879	Moisture
bio21	0.0555908	0.655011	Radiation
ports_1	0.0452288	0.532919	Anthropogenic
PFT29	0.0433631	0.510936	Land use and others
bio2	0.0375929	0.442947	Temperature
GDP_per_capita_PPP	0.0210639	0.24819	Anthropogenic
GDP_PPP	0	0	Anthropogenic
popcou	0	0	Anthropogenic
popdens	0	0	Anthropogenic
