# Supplementary material for: Global biogeography and projection of antimicrobial toxin genes
Source: Microbiome. 2025 Feb 4;13:40. doi: 10.1186/s40168-025-02038-5 (PMC11796102; doi:10.1186/s40168-025-02038-5)
Supplement: Supplementary file 17 — Additional file 16: Supplementary Data 6. Relative importance of variables for predicting ATG family diversity. [file 40168_2025_2038_MOESM16_ESM.xlsx]

## Sheet: Sheet1
Covariate names	Importance	Relative importance	Group
bio5	0.322267	6.11009	Temperature
lat	0.282622	5.35843	Land use and others
cities_2	0.266151	5.04615	Anthropogenic
cities_1	0.251039	4.75963	Anthropogenic
bio18	0.250161	4.74297	Precipitation
cities_7	0.231083	4.38127	Anthropogenic
bio10	0.22826	4.32775	Temperature
bio3	0.22259	4.22024	Temperature
clay	0.211311	4.00639	Soil properties
cities_3	0.208652	3.95598	Anthropogenic
bio4	0.206938	3.92348	Temperature
lon	0.193593	3.67047	Land use and others
cec	0.189195	3.58708	Soil properties
cities_5	0.183043	3.47043	Anthropogenic
PFT13	0.172876	3.27768	Land use and others
bio6	0.162953	3.08954	Temperature
elevation	0.161436	3.06079	Land use and others
nitrogen	0.143282	2.71658	Soil properties
bio25	0.116176	2.20267	Radiation
bio24	0.11601	2.19951	Radiation
bio14	0.114568	2.17217	Precipitation
bio1	0.111563	2.1152	Temperature
ports_3	0.0986611	1.87059	Anthropogenic
et0	0.0966314	1.8321	Other climatic variables
PFT0	0.0952813	1.8065	Land use and others
bio7	0.0951092	1.80324	Temperature
bio36	0.086143	1.63325	Other climatic variables
bio9	0.0860785	1.63202	Temperature
bio20	0.0808217	1.53236	Radiation
bio15	0.0659066	1.24957	Precipitation
bio26	0.0585542	1.11017	Radiation
bio21	0.0518032	0.982173	Radiation
cities_10	0.0504644	0.95679	Anthropogenic
bio2	0.0359046	0.68074	Temperature
ports_1	0.0272147	0.515982	Anthropogenic
popcou	0	0	Anthropogenic
popdens	0	0	Anthropogenic
